# Supplementary material for: Bayesian Optimization of Spray Parameters for the Deposition of Ga2O3–Cu2O Heterojunctions
Source: ACS Appl Energy Mater. 2025 Mar 24;8(7):4362–9. doi: 10.1021/acsaem.4c03284 (PMC12001286; doi:10.1021/acsaem.4c03284)
Supplement: Supplementary file 2 — ae4c03284_si_002.zip [file ae4c03284_si_002.zip]

Archive with 4 entries (4 files):
- training_data_grouped_6x6.csv
- training_data_grouped_8x8.csv
- training_data_single_6x6.csv
- training_data_single_8x8.csv
