# Supplementary material for: Bayesian Optimization of Spray Parameters for the Deposition of Ga2O3–Cu2O Heterojunctions
Source: ACS Appl Energy Mater. 2025 Mar 24;8(7):4362–9. doi: 10.1021/acsaem.4c03284 (PMC12001286; doi:10.1021/acsaem.4c03284)
Supplement: Supplementary file 2 — ae4c03284_si_002.zip [file ae4c03284_si_002.zip › training_data_grouped_6x6.csv]

	name	cycles	height	speed	flow rate	temperature	volume	amount cu	cu per cycle	cu per min	volume per cycle	concentration	ceramic plate count	Cu2O wt%	CuO wt%	Cu wt%	In2O3 wt%	Cu factor	Cu2O fraction	outlier ratio	voc	voc mean	voc std	voc min	voc max	jsc	jsc mean	jsc std	jsc min	jsc max	ff	ff mean	ff std	ff min	ff max	I0_sd	I0_sd mean	I0_sd std	I0_sd min	I0_sd max	Rs_sd	Rs_sd mean	Rs_sd std	Rs_sd min	Rs_sd max	Rsh_sd	Rsh_sd mean	Rsh_sd std	Rsh_sd min
0	BOGC01000	67.0	250.0	33333.0	1.0	280.0	24.79	0.61975	0.00925	0.025	0.37	25.0	1.0	37.39	25.9	0.0	36.7	0.598462105651235	0.5907726339074103	0.1587301587301587	0.3238935020731399	0.3238935020731399	0.14470186121800918	0.0006364449207567	0.4693389358005737	-0.2808985661982468	-0.2808985661982468	0.08345117294502838	-0.6796025595058818	-0.20060955200208463	0.22213389281813828	0.22213389281813828	0.07422875944224137	0.0	0.2589126972984089	2.4899015824052915e-08	2.4899015824052915e-08	7.985314544434221e-08	5.5788706987414116e-11	4.448475043883349e-07	2.3545484558499474	2.3545484558499474	13.109570983032228	1e-12	72.99100213131837	166356.79743287936	166356.79743287936	60162.50145614443	37149.4923864413
1	BOGC01001	55.0	6534.0	33432.0	0.9700000000000001	295.0	19.681046706748024	0.6927728440775306	0.012595869892318735	0.034144	0.35783721284996406	35.0	2.0	50.79	28.26	0.0	20.95	0.6070841239721696	0.6425047438330171	0.34375	0.24098053385072385	0.24098053385072385	0.05396513792309677	0.0910993615781632	0.3195330666391853	-0.3254613171687437	-0.3254613171687437	0.036271187356771546	-0.37515705538342536	-0.243432848484998	0.2531574326532248	0.2531574326532248	0.0023098393095325807	0.2477863052627351	0.2584489470693411	3.791534028407817e-08	3.791534028407817e-08	9.75925812537634e-08	8.360312442334815e-11	4.509051687584531e-07	12.59662281890291	12.59662281890291	44.19363768542648	1e-12	190.0863910719873	65525.00676675455	65525.00676675455	23115.61614453068	17287.142784655676
2	BOGC01002	108.0	6257.0	36582.0	0.75	331.0	27.308239298015415	0.4396626526980483	0.004070950487944891	0.012074999999999999	0.2528540675742168	16.25	4.0	0.0	64.27	0.0	35.73	0.5	0.0	0.109375	0.005630321256902121	0.005630321256902121	0.0022175781706053163	0.0024277353287071	0.0104546610939487	-0.0008139431722314427	-0.0008139431722314427	0.00012088805007335425	-0.0012065850580576765	-0.0005652318304414348	0.0	0.0	0.0	0.0	0.0	2.4385133642974296e-11	2.4385133642974296e-11	5.121473545886889e-11	4.796163466380676e-14	2.395568188262587e-10	615.4948756052486	615.4948756052486	315.0029628344487	80.98927084532292	1320.1407189633594	625490.2270556877	625490.2270556877	354481.4802366777	225332.9652120571
3	BOGC01003	75.0	-564.0	23405.0	1.27	272.0	50.19176468703268	1.9022678816385385	0.025363571755180513	0.048132999999999995	0.6692235291604357	37.69230769230769	3.0	76.4	8.17	0.0	15.43	0.650565606401009	0.903393638406054	0.0476190476190476	0.5360936334502765	0.5360936334502765	0.0528604367892993	0.3980552892742203	0.609953315888638	-1.0768592725351032	-1.0768592725351032	0.09148427109811541	-1.2025373017804575	-0.8367694690160317	0.2681543316071776	0.2681543316071776	0.004015996023865129	0.261239266241332	0.2759446170278392	2.8797919882084244e-08	2.8797919882084244e-08	3.103848443613499e-08	6.217248937900877e-15	1.5064597547187478e-07	3145.5630183918624	3145.5630183918624	3697.6245264981167	1e-12	20451.017934686177	63360.54859159711	63360.54859159711	11119.320550709834	32329.38011716878
4	BOGC01004	121.0	860.0	38309.0	1.1	229.0	42.85025061995876	1.9496864032081236	0.01611311077031507	0.050050000000000004	0.35413430264428725	45.833333333333336	1.0	57.13000000000001	36.12	0.0	6.75	0.6021090259159965	0.6126541554959786	0.0	0.38006996854452657	0.38006996854452657	0.033661320470251055	0.3102784630919292	0.4373476213661667	-0.06962273975448571	-0.06962273975448571	0.008431777763579663	-0.0825695122230354	-0.05006799424707104	0.25098993126032093	0.25098993126032093	0.003435711713453463	0.2443908073218049	0.2608584787775082	5.602938606901691e-10	5.602938606901691e-10	4.1156941969868117e-10	1.1102230246251563e-15	1.5538315079055563e-09	67522.91340105119	67522.91340105119	23529.62348199556	30816.338258965457	140377.11176806412	409373.8532200819	409373.8532200819	45148.463265810395	253544.9438917796
5	BOGC01005	31.0	8176.0	29404.0	1.49	310.0	19.37392769351109	0.517283869416746	0.016686576432798257	0.039783	0.6249654094680996	26.25	1.0	43.88	26.479999999999997	0.0	29.64	0.6039416335038849	0.6236498010233087	0.2258064516129032	0.3448203218833283	0.3448203218833283	0.05398927325330041	0.2424270244008633	0.4372558279498915	-0.33813778337005423	-0.33813778337005423	0.04008030024203775	-0.41029315181400944	-0.25447339847069084	0.2523673997693918	0.2523673997693918	0.0030604619588548085	0.246748384168111	0.2586802377442126	1.1972004108380244e-08	1.1972004108380244e-08	1.622088621304821e-08	1.9095836023552686e-14	7.984988048548304e-08	4879.447240893525	4879.447240893525	2239.833510106892	602.6798504699126	9830.595448789838	97955.42737432264	97955.42737432264	26184.696344592587	43772.068378223565
6	BOGC01006	144.0	8370.0	31765.0	0.83	251.0	46.405328481032576	1.5035326427854554	0.010441198908232328	0.026891999999999996	0.32225922556272624	32.30769230769231	2.0	92.79	0.0	0.0	7.21	0.6666666666666666	1.0	0.0625	0.2510804317952722	0.2510804317952722	0.03859371848570626	0.09716866903228	0.2958746571258199	-0.10528705309645821	-0.10528705309645821	0.009499962693758772	-0.12231219108874053	-0.0865331694863549	0.2521719421444631	0.2521719421444631	0.0025324205564170384	0.2423454734051289	0.256356042460117	6.124777299529624e-08	6.124777299529624e-08	2.7513137181895627e-08	9.70178803960664e-09	1.3689806799277449e-07	1834.130245829495	1834.130245829495	1470.077784920623	1e-12	6498.457438830485	245490.26328533696	245490.26328533696	34321.67042330815	120158.78330821871
7	BOGC01007	41.0	1732.0	26945.0	1.15	304.0	21.581401057710146	0.5114792050677305	0.012475102562627573	0.027254999999999998	0.526375635553906	23.75	2.0	14.23	55.23	0.0	30.54	0.534144351665227	0.2048661099913619	0.21875	0.2196996114541098	0.2196996114541098	0.08261478251148414	0.0182331379814587	0.3819676843164227	-0.08532867993131203	-0.08532867993131203	0.009190988264880635	-0.09831842802984972	-0.05372905225471376	0.24282140310369704	0.24282140310369704	0.04510002945806562	0.0	0.2551384937078326	6.05484966107891e-09	6.05484966107891e-09	1.1393295197781478e-08	3.4914071633807e-11	5.2873904365924325e-08	14.365499829121799	14.365499829121799	25.17229069744271	1e-12	105.15488479967516	289113.1545589403	289113.1545589403	196810.0968267205	11755.5252373845
8	BOGC01008	131.0	2545.0	28466.0	0.57	283.0	32.35160509730907	1.5205254395735261	0.011607064424225391	0.026789999999999998	0.24695881753671045	47.0	3.0	64.55	18.71	0.0	16.73	0.6292137080630955	0.7752822483785732	0.203125	0.1695167893066585	0.1695167893066585	0.03205212273242058	0.0960041361965994	0.2290275147674557	-0.2394550928472662	-0.2394550928472662	0.026708795124798464	-0.27750395273001827	-0.1715906763687276	0.2536147674394941	0.2536147674394941	0.0027562975621117274	0.2449006609533026	0.257695470785641	1.1239990864442273e-07	1.1239990864442273e-07	4.93538267893601e-08	3.2208349765028295e-08	2.426773313413122e-07	2929.988331817902	2929.988331817902	864.4893827433966	696.5532040048582	4280.58788415342	39159.159516381034	39159.159516381034	12736.745132769744	13481.595549464217
9	BOGC01009	72.0	3442.0	20980.0	0.92	259.0	38.939553403241185	0.8255185321487131	0.011465535168732126	0.019504	0.540827130600572	21.27659574468085	3.0	77.81	0.0	0.0	22.19	0.6666666666666666	1.0	0.1111111111111111	0.47908858062005916	0.47908858062005916	0.047640464998083484	0.376316823282928	0.5548989071403729	-0.8321358062697177	-0.8321358062697177	0.12135077862863336	-1.039294827993992	-0.5650235478368917	0.274364041059866	0.274364041059866	0.005083553686523194	0.2636235668610785	0.2863926900546776	2.687573435181028e-08	2.687573435181028e-08	6.628274324566903e-08	1.1546319456101628e-14	3.647275546025952e-07	268.4861306343028	268.4861306343028	440.31677455364024	1e-12	1448.0299737051903	92859.75557519875	92859.75557519875	20663.124756515437	37210.9847351843
10	BOGC01010	99.0	5076.0	23929.0	0.67	326.0	34.187045814701825	1.4734616746136486	0.014883451258723724	0.028877	0.34532369509799826	43.0	1.0	0.7	76.53	0.0	22.77	0.501510639216194	0.0090638352971643	0.125	0.0017728560453714455	0.0017728560453714455	0.00033547961873470655	0.0013242639967183	0.0026664449900752	-0.005303774216454079	-0.005303774216454079	0.0021657440972762325	-0.011325425570679988	-0.002639962363454436	0.0	0.0	0.0	0.0	0.0	2.6940335484334464e-12	2.6940335484334464e-12	2.45396072630937e-12	2.7755575615628917e-14	1.1464384996884291e-11	23.238365777122894	23.238365777122894	6.114077369347775	14.226841926757606	39.7951671615725	33712.04579637712	33712.04579637712	9108.428689778471	14005.100282622649
11	BOGC01011	89.0	3838.0	35925.0	1.32	240.0	40.3313990480167	0.5444738871482254	0.0061176841252609596	0.01782	0.4531617870563674	13.333333333333334	1.0	74.92	0.0	0.0	25.08	0.6666666666666666	1.0	0.25	0.5465747806328691	0.5465747806328691	0.20100276243013823	0.1641784720770554	0.7831079619212462	-0.4887643599296003	-0.4887643599296003	0.056533203342951976	-0.5636087980700911	-0.37241990757071264	0.3063788441208996	0.3063788441208996	0.02208777584195263	0.2634875384808032	0.3320385045489665	2.2070397315276935e-09	2.2070397315276935e-09	4.4614959794801234e-09	1.1862200111067978e-10	1.641169489197125e-08	30.00592135871216	30.00592135871216	12.975783284509705	4.736211423051918	57.52776033318796	235382.0141049703	235382.0141049703	187273.47713562776	17172.58638393204
12	BOGC01012	30.0	-711.0	20058.0	1.5	225.0	27.66948100508525	1.3834740502542624	0.046115801675142086	0.07500000000000001	0.9223160335028416	50.0	1.0	67.05	0.0	14.07	18.87	0.72448224852071	1.0	0.359375	0.5565371224239694	0.5565371224239694	0.19086832978441318	0.1952909720037747	0.8597721518987342	-0.0034493989979712193	-0.0034493989979712193	0.0010601311641215965	-0.005501411662622416	-0.0014151820514514998	0.3293358840624855	0.3293358840624855	0.04836454950477768	0.2484175789848822	0.4585939670290395	1.3829556944067178e-10	1.3829556944067178e-10	2.2974783050106412e-10	1.977307206857404e-12	1.0849763310005756e-09	174245.0751254787	174245.0751254787	229185.2097995036	1e-12	735852.5382916703	33483907.075373758	33483907.075373758	25080095.492377438	4116166.881297661
13	BOGC01013	30.0	9214.0	34000.0	0.51	220.0	5.5499445000000005	0.277497225	0.0092499075	0.025500000000000002	0.18499815000000003	50.0	2.0	13.4	63.05	0.0	23.55	0.5292129932417702	0.1752779594506213	0.515625	0.08519909166686561	0.08519909166686561	0.03376610710728174	0.0045870250006508	0.1462759462759462	-0.007986382641085553	-0.007986382641085553	0.0015762746847206657	-0.01015373767353671	-0.004154609183232946	0.23240016326120103	0.23240016326120103	0.060396033521209515	0.0	0.2588836202844925	1.2573581914205746e-09	1.2573581914205746e-09	2.213702178484803e-09	1.2110978886425984e-11	9.202342221570348e-09	1310.829908670663	1310.829908670663	749.7687691179701	131.57641642891448	2924.660291725446	350349.4563483311	350349.4563483311	166415.72953631575	17550.791341151515
14	BOGC01015	37.0	5609.0	31125.0	1.08	325.0	15.834058525301206	0.5161903079248193	0.013951089403373496	0.035208	0.4279475277108434	32.857142857142854	4.0	16.87	54.63	0.0	28.5	0.5393240093240094	0.2359440559440559	0.3809523809523809	0.0029419383347997533	0.0029419383347997533	0.001408780458564004	0.0014712791532766	0.0076369397745816	-0.004554840208034898	-0.004554840208034898	0.001215147443992619	-0.00790849049501964	-0.0028001827745445956	0.0	0.0	0.0	0.0	0.0	2.4882754586944398e-11	2.4882754586944398e-11	6.454323052381247e-11	2.7977620220553945e-14	3.140350202102127e-10	440.27366673051205	440.27366673051205	125.69539700975557	216.93685736679055	687.3176472410602	34602.57550614876	34602.57550614876	12549.969230597795	20392.69873251244
15	BOGC01016	30.0	9221.0	20107.0	1.5	251.0	27.602051524344752	0.3477858492067438	0.011592861640224796	0.0189	0.9200683841448251	12.5	1.0	27.710000000000004	43.07	0.0	29.210000000000004	0.565249128755769	0.3914947725346143	0.2698412698412698	0.027453841903808972	0.027453841903808972	0.017003628861615307	0.0006922818348562	0.0615130425461867	-0.04068278445225569	-0.04068278445225569	0.039128962228741154	-0.17162054330824894	-0.01867505060920879	0.13021849602939192	0.13021849602939192	0.11819877873959321	0.0	0.2572716101367167	5.940967059866917e-11	5.940967059866917e-11	7.839235004483708e-11	7.260858581048525e-14	3.407800708288278e-10	21.60202469578262	21.60202469578262	8.643970941184435	1e-12	33.18012531394843	235653.34261670554	235653.34261670554	84940.38714418223	25896.36910505214
16	BOGC01017	30.0	9237.0	39996.0	1.5	220.0	13.876248874887487	0.17345311093609359	0.0057817703645364526	0.018750000000000003	0.46254162916291625	12.857142857142858	2.0	14.15	49.62	0.0	36.24	0.5369818618995348	0.2218911713972087	0.046875	0.2426974319225792	0.2426974319225792	0.05928492478245028	0.0696933514246947	0.3385372210457729	-0.008893812850578447	-0.008893812850578447	0.000882388860861933	-0.010257407392559481	-0.007236484355789367	0.25356753810467125	0.25356753810467125	0.007914246216368721	0.2379304841996245	0.2662555668268713	1.8121542175338965e-10	1.8121542175338965e-10	2.2982579349526314e-10	2.851052727237402e-13	8.542169194214465e-10	30608.11338371478	30608.11338371478	27380.375696193507	1e-12	104836.813952236	2077519.9576077247	2077519.9576077247	930149.4821954065	373830.99974547926
17	BOGC01018	150.0	9232.0	20007.0	1.5	220.0	138.70006747638325	1.7337508434547906	0.011558338956365271	0.018750000000000006	0.9246671165092218	12.5	3.0	55.18	0.0	40.04	4.78	0.8068332983266819	1.0	0.328125	0.8147643817691158	0.8147643817691158	0.01595341358848827	0.7878308577545832	0.8395983637039791	-0.010185085328339782	-0.010185085328339782	0.0040224515753199365	-0.017997621262539128	-0.002478484397015992	0.24523538469882822	0.24523538469882822	0.009342963530692288	0.2348129515230288	0.2796115395677519	6.144606252383206e-11	6.144606252383206e-11	8.438341818960447e-11	1.5765166949677223e-14	3.2492342150192144e-10	8687589.011844536	8687589.011844536	6042176.877136308	3059410.128181117	32020613.68900999	26292323.40574358	26292323.40574358	4881005.68840648	19361060.99466719
18	BOGC01019	150.0	9193.0	39726.0	1.5	257.0	69.8527979157227	3.4856546159945627	0.02323769743996375	0.07485	0.4656853194381514	50.0	4.0	4.54	93.1	0.0	2.35	0.5077495561928171	0.0464973371569029	0.015625	0.08403733851721684	0.08403733851721684	0.01664629393204429	0.0520754152992953	0.107389027321978	-0.0702012532657185	-0.0702012532657185	0.009086021563263708	-0.08443619594311945	-0.04918731251723771	0.24402335824799987	0.24402335824799987	0.007984670440536577	0.2174262547782778	0.2562665907709867	3.32409166858838e-10	3.32409166858838e-10	6.244935567081754e-10	4.440892098500626e-16	3.367631729034315e-09	9069.003832034336	9069.003832034336	7326.647717072403	3132.27471737676	36960.838278865536	81671.52773304767	81671.52773304767	17320.254971773054	51785.71466675052
19	BOGC01020	150.0	-667.0	20010.0	0.51	220.0	47.15095277361319	2.352832543403298	0.01568555028935532	0.025449	0.3143396851574213	50.0	1.0	80.37	0.0	0.0	19.63	0.6666666666666666	1.0	0.03125	0.32233800033269255	0.32233800033269255	0.11661272455230313	0.0182810558400526	0.4640830732156241	-0.08325104827388924	-0.08325104827388924	0.02578610049091913	-0.15395267663718826	-0.0386780796661877	0.23761242656287443	0.23761242656287443	0.041002013747855476	0.0	0.2534187207397301	1.3457941878187224e-08	1.3457941878187224e-08	3.759007942857072e-08	2.733169246482703e-11	1.981000030681912e-07	4921.470684685995	4921.470684685995	8300.158254044296	1e-12	35070.428228145545	586422.0279867817	586422.0279867817	242204.70864036583	25390.110403328657
20	BOGC01021	138.0	7749.0	39651.0	0.55	268.0	23.608247938261332	1.170969097737762	0.008485283316940305	0.027280000000000002	0.17107426042218357	50.0	2.0	90.78	0.0	0.0	9.22	0.6666666666666666	1.0	0.109375	0.028534700131716103	0.028534700131716103	0.00782760340055793	0.0117166047402796	0.0402910528354744	-0.07712980651488818	-0.07712980651488818	0.016606637583240318	-0.10527821091041571	-0.034797578250272354	0.1727816651301344	0.1727816651301344	0.09117778057169504	0.0	0.2496429086947481	9.045595109983633e-08	9.045595109983633e-08	5.309676553951847e-08	8.279255947485353e-09	2.1928990401320905e-07	2591.4564635601528	2591.4564635601528	883.6745736547099	778.8096278993361	4888.416116344275	22570.417384134726	22570.417384134726	4394.894246588434	10175.413404392224
21	BOGC01022	146.0	9101.0	22945.0	0.63	320.0	49.440342375245145	1.1667920800557854	0.007991726575724558	0.014868000000000003	0.338632482022227	23.846153846153843	4.0	39.79	44.14	0.0	16.07	0.5790142579133404	0.4740855474800428	0.238095238095238	0.02748438427635473	0.02748438427635473	0.008529745922712804	0.0120172195134081	0.0434768194831098	-0.023591667013801738	-0.023591667013801738	0.003260067097280579	-0.03122678913747242	-0.015029633446210148	0.1583416645508621	0.1583416645508621	0.10405860321639053	0.0	0.2522789094282292	2.600718570541268e-10	2.600718570541268e-10	1.2107723298938884e-09	3.1308289294429414e-14	6.3113465564867965e-09	820.5293563942525	820.5293563942525	1441.3075480607001	60.74846181647431	7771.616017393513	95066.30507877006	95066.30507877006	37419.2427395842	37219.21855704078
22	BOGC01023	63.0	8179.0	30257.0	0.97	271.0	24.909358598010375	0.33627634107314003	0.005337719699573651	0.013094999999999999	0.3953866444128631	13.75	3.0	60.16	9.59	0.0	30.25	0.6437514934289129	0.8625089605734767	0.140625	0.11667714311774874	0.11667714311774874	0.03537572551110506	0.0221175137182269	0.1707008278867102	-0.08160767625472723	-0.08160767625472723	0.02006036971172008	-0.09983299625241895	-0.009409579296199644	0.24246504130983293	0.24246504130983293	0.029613208156372896	0.0867861931265824	0.25264095283005	2.2356677568483955e-08	2.2356677568483955e-08	2.290521106538343e-08	9.325873406851317e-15	9.892716401616043e-08	7896.646153637833	7896.646153637833	7374.1784467035595	1631.847323935177	36052.05767254205	84490.10037806931	84490.10037806931	24716.551407304247	20469.38996733691
23	BOGC01024	143.0	-312.0	22511.0	0.92	224.0	72.07841089245258	0.9586428648696195	0.006703796257829507	0.012236000000000002	0.5040448314157523	13.529411764705882	1.0	22.74	51.21	0.0	26.05	0.5512508451656525	0.3075050709939148	0.0793650793650793	0.07403401513102716	0.07403401513102716	0.022831898504702013	0.0137985933772584	0.1046830288491111	-0.0352482779817541	-0.0352482779817541	0.009406757936945767	-0.05007585396799771	-0.02049933113489345	0.2306216558294501	0.2306216558294501	0.05987948061590432	0.0	0.2548564560551209	1.151751984063143e-08	1.151751984063143e-08	1.1750687949427628e-08	8.536866769048855e-10	4.898160632649252e-08	51.9449361996448	51.9449361996448	38.17485276892054	25.63088630225352	155.5054418567191	105074.74274471376	105074.74274471376	48836.40919126805	20160.48959825295
24	BOGC01025	142.0	7379.0	31745.0	1.22	222.0	67.30525438336745	1.6355176815158292	0.011517730151519924	0.029646000000000006	0.4739806646716018	24.375	2.0	51.02	0.0	42.13	6.86	0.8174270889246735	1.0	0.0158730158730158	0.7568096910004766	0.7568096910004766	0.04801881697986235	0.6819512195121952	0.8671261682242991	-0.0024582224855939526	-0.0024582224855939526	0.0009051177693711182	-0.0043787684240615635	-0.001054774548359057	0.2950590110063918	0.2950590110063918	0.04395125684316064	0.2401440016097981	0.4837427552002199	5.0190803893964844e-11	5.0190803893964844e-11	1.6321433039906726e-11	1.5893730775928816e-11	7.679901159463043e-11	19645403.320376974	19645403.320376974	11669241.578263348	5364161.75933585	42878880.10756635	106145409.54966952	106145409.54966952	18275211.961335633	72540947.73628037
25	BOGC01026	125.0	4721.0	23884.0	1.4	225.0	90.36642731535754	1.2289834114888625	0.0098318672919109	0.019039999999999998	0.7229314185228604	13.513513513513514	3.0	50.64	30.68	0.0	18.68	0.6037875061485489	0.6227250368912937	0.03125	0.16557934985519665	0.16557934985519665	0.03315537089477047	0.0838939311975316	0.2403222509404783	-0.06856913730260453	-0.06856913730260453	0.004543123978878354	-0.08233450656732798	-0.06036462164705462	0.25368310143690537	0.25368310143690537	0.0036416674741911303	0.2487050602719493	0.262348432135827	1.0442261017778216e-08	1.0442261017778216e-08	8.241827170832438e-09	1.6115873080480012e-09	3.2696478635685366e-08	993.1568107595429	993.1568107595429	313.51940040977	459.34894776778026	1537.8726625492343	197824.2061277013	197824.2061277013	49764.49652190718	106602.06541834868
26	BOGC01027	127.0	-462.0	31285.0	0.7	224.0	35.04626399232859	0.6728882686527089	0.005298332824037078	0.013439999999999999	0.2759548345852645	19.166666666666668	4.0	47.84	15.35	0.0	36.82	0.6261803027905258	0.7570818167431556	0.203125	0.28042723519950297	0.28042723519950297	0.0787307498524086	0.1555126559550665	0.4499692560838313	-0.13666443448688567	-0.13666443448688567	0.016472140464638577	-0.16717233424980024	-0.09922976267129707	0.2599020383600224	0.2599020383600224	0.00218860517199255	0.2557734193196788	0.2641272560027177	1.7158520261194677e-08	1.7158520261194677e-08	1.0052467277302786e-08	2.289911593678084e-09	3.52675690873383e-08	89.38816185560736	89.38816185560736	32.40245694663896	22.22033668175627	160.34340521997692	153979.45983508282	153979.45983508282	74693.26289969106	47112.70069887958
27	BOGC02028	79.0	-701.0	20233.0	1.35	270.0	65.00948186131568	2.574375481708101	0.03258703141402659	0.05346000000000001	0.8229048336875402	39.375	3.0	60.38	0.0	27.03	12.6	0.769744117759219	1.0	0.0161290322580645	0.818371653449176	0.818371653449176	0.07556779014707006	0.7399284253578732	0.9990175438596492	-0.003282863956093223	-0.003282863956093223	0.0005916278160764842	-0.004227547393432421	-0.0020780709144068155	0.31839868361928475	0.31839868361928475	0.03768001827387122	0.2268871667930061	0.3750506410090911	1.2473209766637539e-11	1.2473209766637539e-11	6.023591804279769e-11	4.0634162701280736e-14	3.585212127177328e-10	10699356.783374002	10699356.783374002	3621588.9857516	3213452.1633642167	21939459.22651652	215531376.86410415	215531376.86410415	75626993.07770263	103513382.05325198
28	BOGC02031	79.0	-701.0	20233.0	1.35	270.0	65.00948186131568	1.2871877408540504	0.016293515707013297	0.026730000000000004	0.8229048336875402	20.0	2.0	67.12	0.0	1.9900000000000002	30.890000000000004	0.6762648917185164	1.0	0.0158730158730158	0.3657136649069437	0.3657136649069437	0.09886520644955395	0.0514063824425557	0.4937168472170339	-0.01354262926493073	-0.01354262926493073	0.002613252892785972	-0.018554443191589044	-0.008784102704855273	0.23849542770187035	0.23849542770187035	0.014307648554102664	0.2129842043287478	0.2698090128608388	1.4874241521007598e-11	1.4874241521007598e-11	8.465826571245999e-11	1.7763568394002505e-15	5.012019688166447e-10	72732.77379101931	72732.77379101931	47701.27269538919	84.9624814947002	201032.6144441521	4011162.0502764625	4011162.0502764625	1221337.291303591	284372.2005878231
29	BOGC02032	79.0	-701.0	20233.0	1.35	270.0	65.00948186131568	0.6435938704270252	0.008146757853506648	0.013365000000000002	0.8229048336875402	10.0	3.0	45.85	0.0	0.0	54.15	0.6666666666666666	1.0	0.046875	0.5791388629796818	0.5791388629796818	0.0886436381755562	0.2990748239757761	0.7023580451703457	-0.0280640722439161	-0.0280640722439161	0.004924770330257202	-0.03398802699482539	-0.015134285630348757	0.23160042105111728	0.23160042105111728	0.013456860890731366	0.2149324228885784	0.2712258379436848	1.2949267055465239e-11	1.2949267055465239e-11	1.5535185737437786e-11	6.905587213168475e-14	6.59206023101433e-11	16855.21985793161	16855.21985793161	8165.2174286778745	5102.441524851288	42001.55212519263	4083791.4508054187	4083791.4508054187	794074.717681558	861192.9570475577
[truncated: 6 more columns]
