# Supplementary material for: Bayesian Optimization of Spray Parameters for the Deposition of Ga2O3–Cu2O Heterojunctions
Source: ACS Appl Energy Mater. 2025 Mar 24;8(7):4362–9. doi: 10.1021/acsaem.4c03284 (PMC12001286; doi:10.1021/acsaem.4c03284)
Supplement: Supplementary file 2 — ae4c03284_si_002.zip [file ae4c03284_si_002.zip › training_data_grouped_8x8.csv]

	name	cycles	height	speed	flow rate	temperature	volume	amount cu	cu per cycle	cu per min	volume per cycle	concentration	ceramic plate count	Cu2O wt%	CuO wt%	Cu wt%	In2O3 wt%	Cu factor	Cu2O fraction	outlier ratio	voc	voc mean	voc std	voc min	voc max	jsc	jsc mean	jsc std	jsc min	jsc max	ff	ff mean	ff std	ff min	ff max	I0_sd	I0_sd mean	I0_sd std	I0_sd min	I0_sd max	Rs_sd	Rs_sd mean	Rs_sd std	Rs_sd min	Rs_sd max	Rsh_sd	Rsh_sd mean	Rsh_sd std	Rsh_sd min
0	BOGC01000	67.0	250.0	33333.0	1.0	280.0	24.79	0.61975	0.00925	0.025	0.37	25.0	1.0	37.39	25.9	0.0	36.7	0.598462105651235	0.5907726339074103	0.15873015873015867	0.2877820908024616	0.2877820908024616	0.15176081435800157	0.0006364449207567	0.4693389358005737	-0.27333656998879463	-0.27333656998879463	0.07641575315846032	-0.6796025595058818	-0.1462340377011523	0.2137880667941303	0.2137880667941303	0.08538716406558641	0.0	0.2589126972984089	2.0853122604759843e-08	2.0853122604759843e-08	6.611363364780417e-08	3.5973446443904322e-12	4.448475043883349e-07	1.4037222239293463	1.4037222239293463	10.122023864116546	1e-12	72.99100213131837	137573.34489434434	137573.34489434434	68244.22638920516	13665.381932696564
1	BOGC01001	55.0	6534.0	33432.0	0.9700000000000001	295.0	19.681046706748024	0.6927728440775305	0.012595869892318735	0.034144	0.35783721284996406	35.0	2.0	50.79	28.26	0.0	20.95	0.6070841239721696	0.6425047438330171	0.34375	0.23272575027216807	0.23272575027216807	0.06060615603847137	0.0910993615781632	0.3221747807823398	-0.31315531000820923	-0.31315531000820923	0.0483200636686986	-0.4051843332116742	-0.19259813846153026	0.2522119630263483	0.2522119630263483	0.003075327000922746	0.2430596257803625	0.2584489470693411	3.560232137143177e-08	3.560232137143177e-08	1.0394520553550392e-07	6.043832101454427e-12	4.907656079300438e-07	12.53065244159383	12.53065244159383	40.72960601655808	1e-12	190.0863910719873	64630.88673347778	64630.88673347778	22718.541210383195	15814.628092951509
2	BOGC01002	108.0	6257.0	36582.0	0.75	331.0	27.308239298015415	0.4396626526980483	0.004070950487944891	0.012074999999999999	0.2528540675742168	16.25	4.0	0.0	64.27	0.0	35.73	0.5	0.0	0.109375	0.005067836846619775	0.005067836846619775	0.0023708867880661553	0.0004704571511182	0.0108799588172838	-0.0025633128481892956	-0.0025633128481892956	0.009698303238795036	-0.06583577338410938	-0.0004373541709645178	0.0	0.0	0.0	0.0	0.0	2.1705900235097513e-11	2.1705900235097513e-11	4.639347838616471e-11	2.4424906541753444e-15	2.395568188262587e-10	544.2423061926384	544.2423061926384	300.6781469703816	0.5262457136733242	1320.1407189633594	609172.5155243505	609172.5155243505	420070.91866405954	130474.2211405976
3	BOGC01003	75.0	-564.0	23405.0	1.27	272.0	50.19176468703268	1.9022678816385385	0.025363571755180513	0.048132999999999995	0.6692235291604357	37.69230769230769	3.0	76.4	8.17	0.0	15.43	0.650565606401009	0.903393638406054	0.0476190476190476	0.48708742393706744	0.48708742393706744	0.0829821103130891	0.311429294945948	0.609953315888638	-0.9618689791360668	-0.9618689791360668	0.16955883930366172	-1.2025373017804575	-0.5081859759556799	0.26846912516797644	0.26846912516797644	0.003721135810539047	0.261239266241332	0.2759446170278392	3.879429967638496e-08	3.879429967638496e-08	4.862186934297047e-08	5.9952043329758445e-15	2.779533139207757e-07	3286.160425256906	3286.160425256906	5390.684822562384	1e-12	26842.773503954475	58268.88130834931	58268.88130834931	13875.377614233921	25654.54525838935
4	BOGC01004	121.0	860.0	38309.0	1.1	229.0	42.85025061995876	1.9496864032081234	0.01611311077031507	0.050050000000000004	0.35413430264428725	45.833333333333336	1.0	57.13	36.12	0.0	6.75	0.6021090259159965	0.6126541554959786	0.0	0.334899589163659	0.334899589163659	0.061204633878490115	0.2101174228699491	0.4373476213661667	-0.058655747614282765	-0.058655747614282765	0.015225506881696615	-0.0825695122230354	-0.02347981590749586	0.25080535000268656	0.25080535000268656	0.004631590690234385	0.2417953038620781	0.2726217979858379	7.038248456270324e-10	7.038248456270324e-10	6.821200931300652e-10	1.1102230246251563e-15	4.182959312259982e-09	63634.62492012251	63634.62492012251	27803.30713756083	14639.86543104312	140377.11176806412	415132.5837629742	415132.5837629742	52100.37211595314	253544.9438917796
5	BOGC01005	31.0	8176.0	29404.0	1.49	310.0	19.37392769351109	0.517283869416746	0.016686576432798257	0.039783	0.6249654094680996	26.25	1.0	43.88	26.48	0.0	29.64	0.6039416335038847	0.6236498010233087	0.22580645161290316	0.31942674939252536	0.31942674939252536	0.06422030562042769	0.0998988481089715	0.4372558279498915	-0.31651652083210086	-0.31651652083210086	0.04843222193521277	-0.41029315181400944	-0.200615839778826	0.25183439778636835	0.25183439778636835	0.003575513316974232	0.2402414946629738	0.2586802377442126	2.0118949460116536e-08	2.0118949460116536e-08	3.742261005913386e-08	1.9095836023552686e-14	1.914053038287733e-07	3957.093400637954	3957.093400637954	2374.6313407644384	1e-12	9830.595448789838	92192.19829191698	92192.19829191698	27882.159311562664	12337.348786012511
6	BOGC01006	144.0	8370.0	31765.0	0.83	251.0	46.405328481032576	1.5035326427854554	0.010441198908232328	0.026891999999999996	0.32225922556272624	32.30769230769231	2.0	92.79	0.0	0.0	7.21	0.6666666666666666	1.0	0.0625	0.23818658259043385	0.23818658259043385	0.03633729373179003	0.09716866903228	0.2958746571258199	-0.10095155243609796	-0.10095155243609796	0.013418647471438332	-0.12231219108874053	-0.06789344832271149	0.25159032271110715	0.25159032271110715	0.0028296584418864975	0.2402339445411423	0.256356042460117	6.604532912420543e-08	6.604532912420543e-08	2.97108575828765e-08	9.70178803960664e-09	1.3689806799277449e-07	2039.032001577291	2039.032001577291	1802.189707482027	1e-12	6498.457438830485	229146.87880549338	229146.87880549338	37974.90325554727	120158.78330821871
7	BOGC01007	41.0	1732.0	26945.0	1.15	304.0	21.581401057710146	0.5114792050677305	0.012475102562627573	0.027254999999999998	0.526375635553906	23.75	2.0	14.23	55.23	0.0	30.54	0.534144351665227	0.2048661099913619	0.21875	0.23614403268257242	0.23614403268257242	0.10026508312017078	0.0182331379814587	0.4918645737554183	-0.0883394826900012	-0.0883394826900012	0.011038196191659862	-0.11248046618156946	-0.05372905225471376	0.24463690093979007	0.24463690093979007	0.03563883433775818	0.0	0.2560507354222701	4.878000861019416e-09	4.878000861019416e-09	9.164215590635777e-09	3.4914071633807e-11	5.2873904365924325e-08	15.532605202040918	15.532605202040918	25.047361804616923	1e-12	105.15488479967516	310582.2646767131	310582.2646767131	221876.56424621207	11755.5252373845
8	BOGC01008	131.0	2545.0	28466.0	0.57	283.0	32.35160509730907	1.5205254395735261	0.011607064424225391	0.026789999999999994	0.24695881753671045	47.0	3.0	64.55	18.71	0.0	16.73	0.6292137080630954	0.7752822483785732	0.203125	0.15772249281125492	0.15772249281125492	0.035206878912458675	0.074161166393112	0.2290275147674557	-0.228813066350996	-0.228813066350996	0.032773653015677646	-0.27750395273001827	-0.14853614996057382	0.2534176270620566	0.2534176270620566	0.0030516926916785126	0.2424746316937891	0.257695470785641	1.4003562539185074e-07	1.4003562539185074e-07	8.779305966353939e-08	1.9151573438236372e-08	4.942975215804779e-07	2501.209322447245	2501.209322447245	930.2730868489717	666.3533613782146	4280.58788415342	35803.47950594157	35803.47950594157	12861.412735987797	10730.465679324465
9	BOGC01009	72.0	3442.0	20980.0	0.92	259.0	38.939553403241185	0.8255185321487131	0.011465535168732126	0.019504	0.540827130600572	21.27659574468085	3.0	77.81000000000002	0.0	0.0	22.19	0.6666666666666666	1.0	0.11111111111111109	0.4442186737433321	0.4442186737433321	0.07139223021154686	0.2542828734475465	0.5548989071403729	-0.768712426216318	-0.768712426216318	0.1375311079880785	-1.039294827993992	-0.4531443503062123	0.27594643377553546	0.27594643377553546	0.004970429659931927	0.2636235668610785	0.2863926900546776	2.4900314183578283e-08	2.4900314183578283e-08	6.092524918069186e-08	1.1546319456101628e-14	3.647275546025952e-07	283.75077882574624	283.75077882574624	506.82327987574337	1e-12	2280.757582795446	86346.89743846851	86346.89743846851	28442.27796520336	21609.58273137993
10	BOGC01010	99.0	5076.0	23929.0	0.67	326.0	34.187045814701825	1.4734616746136486	0.014883451258723724	0.028877000000000003	0.34532369509799826	43.0	1.0	0.7	76.53	0.0	22.77	0.501510639216194	0.0090638352971643	0.125	0.001999359742757975	0.001999359742757975	0.0006012907833484719	0.0013242639967183	0.0038238353799519	-0.006051789322273257	-0.006051789322273257	0.002951642614811988	-0.014843986837922209	-0.002639962363454436	0.0	0.0	0.0	0.0	0.0	5.352325725484417e-12	5.352325725484417e-12	1.4624944724598062e-11	6.217248937900877e-15	1.0436362885002382e-10	20.84474557248176	20.84474557248176	6.864723273478197	4.8930859364314525	39.7951671615725	34222.36628943464	34222.36628943464	12909.13874261757	11477.260770930978
11	BOGC01011	89.0	3838.0	35925.0	1.32	240.0	40.3313990480167	0.5444738871482254	0.0061176841252609596	0.01782	0.4531617870563674	13.333333333333334	1.0	74.92	0.0	0.0	25.08	0.6666666666666666	1.0	0.25	0.5165989513253392	0.5165989513253392	0.20831524593226639	0.1183105659678412	0.7831079619212462	-0.45518376776807856	-0.45518376776807856	0.07531730510247343	-0.5636087980700911	-0.26993189758926467	0.3059296148989382	0.3059296148989382	0.024302360919859274	0.2560615303751708	0.3320385045489665	1.9966400847485724e-09	1.9966400847485724e-09	3.914461983444827e-09	5.950040460334094e-11	1.641169489197125e-08	28.68605584553289	28.68605584553289	13.50686552042885	4.736211423051918	57.52776033318796	220703.6577869371	220703.6577869371	172027.79800195407	14373.28377489841
12	BOGC01012	30.0	-711.0	20058.0	1.5	225.0	27.66948100508525	1.3834740502542624	0.04611580167514208	0.07500000000000001	0.9223160335028415	50.0	1.0	67.05	0.0	14.069999999999999	18.87	0.72448224852071	1.0	0.359375	0.47723508646036883	0.47723508646036883	0.2109091482078311	0.0572661116121049	0.8597721518987342	-0.003099591965990258	-0.003099591965990258	0.0014289720767086843	-0.005501411662622416	-0.00028015975243111843	0.38346237393780785	0.38346237393780785	0.17007033217689263	0.2433675180850711	0.9715777651548296	2.619514882784557e-10	2.619514882784557e-10	3.999535402462696e-10	4.25659507641285e-13	1.803011739909266e-09	136501.04758733406	136501.04758733406	217999.50643568404	1e-12	735852.5382916703	35248816.2297708	35248816.2297708	34829212.34967634	735665.2519251492
13	BOGC01013	30.0	9214.0	34000.0	0.51	220.0	5.5499445000000005	0.277497225	0.0092499075	0.025500000000000002	0.18499815000000003	50.0	2.0	13.4	63.05	0.0	23.55	0.5292129932417702	0.1752779594506213	0.515625	0.07509088185354221	0.07509088185354221	0.03814281978638353	0.0028890155411604	0.1462759462759462	-0.006632908496498092	-0.006632908496498092	0.002087103027593009	-0.01015373767353671	-0.0029224014349543102	0.21337928216718913	0.21337928216718913	0.08328704656369919	0.0	0.2706144510944017	2.889740747766536e-09	2.889740747766536e-09	4.431310108089532e-09	1.2110978886425984e-11	2.0761569796690086e-08	1213.2393978347986	1213.2393978347986	859.3120628366611	98.320185326629	3350.698885018489	371043.8671818215	371043.8671818215	265193.9383759336	12754.74754664636
14	BOGC01015	37.0	5609.0	31125.0	1.08	325.0	15.834058525301206	0.5161903079248193	0.013951089403373494	0.035208	0.42794752771084343	32.857142857142854	4.0	16.87	54.63	0.0	28.5	0.5393240093240094	0.23594405594405587	0.3809523809523809	0.0031819646097671003	0.0031819646097671003	0.0015844498650446955	0.0014712791532766	0.0079571189877269	-0.004689752389716649	-0.004689752389716649	0.00169912154304557	-0.00973599350628422	-0.0024607607263263586	0.0	0.0	0.0	0.0	0.0	2.731186786702321e-11	2.731186786702321e-11	7.614426538706068e-11	3.552713678800501e-15	3.453157759736314e-10	422.8326036881971	422.8326036881971	148.67411879971067	142.5468076909918	704.5813377182252	35892.857090745936	35892.857090745936	14253.810374995535	11072.48018350672
15	BOGC01016	30.0	9221.0	20107.0	1.5	251.0	27.602051524344752	0.3477858492067439	0.011592861640224796	0.0189	0.9200683841448251	12.5	1.0	27.71	43.07	0.0	29.21	0.565249128755769	0.3914947725346143	0.2698412698412698	0.02487916925750812	0.02487916925750812	0.018014889594836478	0.0006339446275596	0.0615130425461867	-0.050405433424390265	-0.050405433424390265	0.05944182374586511	-0.26413692535003114	-0.0178237642356412	0.11325679559245104	0.11325679559245104	0.11936638484076353	0.0	0.2572716101367167	1.0390861601102277e-10	1.0390861601102277e-10	2.359586977624379e-10	1.3322676295501878e-15	1.5637802164292223e-09	22.129187371434544	22.129187371434544	11.264628930445767	1e-12	53.03540939749596	230396.43729914684	230396.43729914684	105488.86072253266	25896.36910505214
16	BOGC01017	30.0	9237.0	39996.0	1.5	220.0	13.876248874887487	0.17345311093609359	0.0057817703645364526	0.018750000000000003	0.46254162916291625	12.857142857142858	2.0	14.15	49.62	0.0	36.24	0.5369818618995348	0.2218911713972087	0.046875	0.21187392728258655	0.21187392728258655	0.07702967082820243	0.0006714944617212	0.3385372210457729	-0.008983362736331848	-0.008983362736331848	0.006956102481944413	-0.06041767476330965	-0.004655666392308132	0.2463781795686078	0.2463781795686078	0.04690352378234719	0.0	0.2827512969776088	5.731785865609093e-10	5.731785865609093e-10	2.0302326932207453e-09	8.881784197001252e-14	1.5589084245704043e-08	22868.43978936624	22868.43978936624	24432.441989802843	1e-12	104836.813952236	1823941.397837274	1823941.397837274	1019665.3400129672	373830.99974547926
17	BOGC01018	150.0	9232.0	20007.0	1.5	220.0	138.70006747638325	1.7337508434547906	0.011558338956365271	0.018750000000000003	0.9246671165092216	12.5	3.0	55.17999999999999	0.0	40.04	4.78	0.8068332983266819	1.0	0.328125	0.8039528028965933	0.8039528028965933	0.02864185413951266	0.7176470588235294	0.8561802575107296	-0.011275810625369876	-0.011275810625369876	0.005379971106290659	-0.02239827900938148	-0.0008056213949836329	0.25080595204794137	0.25080595204794137	0.02630525192534788	0.2298125239839533	0.3768983606557377	6.261891263912456e-11	6.261891263912456e-11	9.002596946855406e-11	1.5543122344752194e-15	4.0142311696911287e-10	7621704.497143084	7621704.497143084	6867142.173044491	13421.343425523704	34026330.72691064	26282777.582666002	26282777.582666002	11514734.68494741	13268352.863506828
18	BOGC01019	150.0	9193.0	39726.0	1.5	257.0	69.8527979157227	3.4856546159945627	0.02323769743996375	0.07485	0.46568531943815134	50.0	4.0	4.54	93.1	0.0	2.35	0.5077495561928171	0.0464973371569029	0.015625	0.07367859804790826	0.07367859804790826	0.02176908542960347	0.0317316058609091	0.107389027321978	-0.057933784001113355	-0.057933784001113355	0.016370468466195987	-0.08443619594311945	-0.02302383419793511	0.242510486370777	0.242510486370777	0.008111248849726523	0.2174262547782778	0.2562665907709867	3.4627653478300167e-10	3.4627653478300167e-10	6.318011816864701e-10	4.440892098500626e-16	3.367631729034315e-09	8500.386234406362	8500.386234406362	8158.195212423337	694.1449082198413	36960.838278865536	85001.58743902859	85001.58743902859	21554.494057428128	41841.97739015604
19	BOGC01020	150.0	-667.0	20010.0	0.51	220.0	47.15095277361319	2.352832543403298	0.01568555028935532	0.025448999999999996	0.3143396851574213	50.0	1.0	80.37	0.0	0.0	19.63	0.6666666666666666	1.0	0.03125	0.32416291848179457	0.32416291848179457	0.11742456684515484	0.0182810558400526	0.5192197575383739	-0.08908651392210667	-0.08908651392210667	0.03469082947718193	-0.1804796277507447	-0.0386780796661877	0.2429459946244192	0.2429459946244192	0.03267594906242546	0.0	0.2771199346868097	1.5134381217785817e-08	1.5134381217785817e-08	5.103173683455323e-08	1.2545298133659344e-11	3.400169226175365e-07	5175.92321511789	5175.92321511789	10362.736689654634	1e-12	62872.78531136309	566482.627927539	566482.627927539	265411.0463937142	20170.974475627147
20	BOGC01021	138.0	7749.0	39651.0	0.55	268.0	23.608247938261332	1.170969097737762	0.008485283316940305	0.027280000000000002	0.1710742604221836	50.0	2.0	90.78	0.0	0.0	9.22	0.6666666666666666	1.0	0.109375	0.02510143319436812	0.02510143319436812	0.008425568437330713	0.0080465962234818	0.0402910528354744	-0.06602964512140215	-0.06602964512140215	0.021635267658887423	-0.10527821091041571	-0.023593703263723297	0.13225290675392762	0.13225290675392762	0.10144088754303184	0.0	0.2496429086947481	1.1430129101687812e-07	1.1430129101687812e-07	7.891148939941513e-08	8.279255947485353e-09	4.2138894018606265e-07	2138.8863331545017	2138.8863331545017	940.9337498729882	355.85839830432167	4888.416116344275	22708.96275675133	22708.96275675133	4898.313926544931	10175.413404392224
21	BOGC01022	146.0	9101.0	22945.0	0.63	320.0	49.440342375245145	1.1667920800557854	0.007991726575724558	0.014868000000000001	0.338632482022227	23.846153846153847	4.0	39.79	44.14	0.0	16.07	0.5790142579133404	0.4740855474800428	0.238095238095238	0.026025560635643395	0.026025560635643395	0.009774144808789265	0.0018613653436668	0.044219674385432	-0.029015526890557954	-0.029015526890557954	0.01690801669250955	-0.08943851532689835	-0.014183495189849524	0.14078485655740816	0.14078485655740816	0.10695509541711526	0.0	0.2522789094282292	5.090091185424017e-10	5.090091185424017e-10	1.904572215906215e-09	3.1308289294429414e-14	1.1593395132791784e-08	571.9340273247897	571.9340273247897	1132.4947896482847	3.750999510999554	7771.616017393513	79401.00979565067	79401.00979565067	36495.6025533362	23951.32999078343
22	BOGC01023	63.0	8179.0	30257.0	0.9699999999999999	271.0	24.90935859801037	0.33627634107314003	0.005337719699573651	0.013094999999999999	0.3953866444128631	13.75	3.0	60.16	9.59	0.0	30.25	0.6437514934289128	0.8625089605734767	0.140625	0.11137972762500288	0.11137972762500288	0.03264448645009358	0.0221175137182269	0.1707008278867102	-0.07819760649974593	-0.07819760649974593	0.018636762049592616	-0.1004845671172399	-0.009409579296199644	0.24412404442824767	0.24412404442824767	0.02244397744412489	0.0867861931265824	0.2536469245134825	2.4825142686391433e-08	2.4825142686391433e-08	3.0419197447413823e-08	9.325873406851317e-15	1.5810910980462722e-07	6630.302144765237	6630.302144765237	6542.808089756443	403.9885648232665	36052.05767254205	84210.22900479699	84210.22900479699	26601.02873005777	17819.908129196006
23	BOGC01024	143.0	-312.0	22511.0	0.92	224.0	72.07841089245258	0.9586428648696195	0.006703796257829507	0.012236000000000002	0.5040448314157523	13.529411764705882	1.0	22.74	51.21000000000001	0.0	26.05	0.5512508451656525	0.30750507099391483	0.0793650793650793	0.06963554305642533	0.06963554305642533	0.023222593569959704	0.0048606473485108	0.1092862949113965	-0.032262780331715174	-0.032262780331715174	0.01035871249123541	-0.05007585396799771	-0.01537141341070638	0.23080553959665168	0.23080553959665168	0.05510693363808532	0.0	0.2582774923898595	2.502901288175414e-08	2.502901288175414e-08	8.597165855370275e-08	8.200780055034328e-10	6.513702561772305e-07	97.53049634965113	97.53049634965113	141.06227064780413	1.806610416822286	620.7904745814129	116782.93079359205	116782.93079359205	66330.1016234934	10326.400248766218
24	BOGC01025	142.0	7379.0	31745.0	1.22	222.0	67.30525438336745	1.6355176815158292	0.011517730151519924	0.029646000000000002	0.47398066467160177	24.375	2.0	51.02	0.0	42.13	6.86	0.8174270889246735	1.0	0.0158730158730158	0.7244691058532742	0.7244691058532742	0.0565909510324487	0.6103550295857988	0.8671261682242991	-0.002089690877948431	-0.002089690877948431	0.0010695599387407564	-0.0043787684240615635	-0.00044973323142402546	0.3186843192384472	0.3186843192384472	0.05864506118456232	0.2401440016097981	0.510186961223923	3.687990056713562e-11	3.687990056713562e-11	2.2007520198069955e-11	1.754152378907747e-14	7.679901159463043e-11	28615804.94635664	28615804.94635664	23049923.038972393	4615200.819402254	97414913.8696645	110193213.21978864	110193213.21978864	23847863.227583997	63210842.97781982
25	BOGC01026	125.0	4721.0	23884.0	1.4	225.0	90.36642731535754	1.2289834114888625	0.0098318672919109	0.019039999999999998	0.7229314185228604	13.513513513513514	3.0	50.64	30.68	0.0	18.68	0.6037875061485489	0.6227250368912937	0.03125	0.1495159465205215	0.1495159465205215	0.040527771552133635	0.0488905811994154	0.2403222509404783	-0.064177207467982	-0.064177207467982	0.007387387705267942	-0.08233450656732798	-0.04515881255627317	0.2520239804847772	0.2520239804847772	0.005364792633549174	0.2298023679737542	0.262348432135827	1.2423495519069978e-08	1.2423495519069978e-08	9.729680948472722e-09	1.4779422130573039e-09	4.14555498817748e-08	1193.956106920926	1193.956106920926	1257.8600018262664	459.34894776778026	10410.551531947478	177304.44800989443	177304.44800989443	73169.23940027555	25583.30866289941
26	BOGC01027	127.0	-462.0	31285.0	0.7	224.0	35.04626399232859	0.6728882686527089	0.005298332824037078	0.013439999999999999	0.2759548345852645	19.166666666666668	4.0	47.84	15.35	0.0	36.82	0.6261803027905258	0.7570818167431557	0.203125	0.2458016612674705	0.2458016612674705	0.08246906813576389	0.1161391982754195	0.4499692560838313	-0.12321540401856365	-0.12321540401856365	0.023831604215294594	-0.16717233424980024	-0.07386565726884144	0.2587299532273091	0.2587299532273091	0.002951047731625372	0.2497184970590308	0.2641272560027177	4.4443323113211244e-08	4.4443323113211244e-08	5.756436567784269e-08	2.289911593678084e-09	3.1078679496587824e-07	81.31596920867412	81.31596920867412	33.19260081285067	19.03233126654513	160.34340521997692	126122.0808052909	126122.0808052909	71520.79914026015	47112.70069887958
27	BOGC02028	79.0	-701.0	20233.0	1.35	270.0	65.00948186131568	2.574375481708101	0.03258703141402659	0.05346000000000001	0.8229048336875402	39.375	3.0	60.38	0.0	27.03	12.6	0.769744117759219	1.0	0.0161290322580645	0.8161743360070589	0.8161743360070589	0.07690735094590406	0.6708557457212714	0.9990175438596492	-0.0028253023137783393	-0.0028253023137783393	0.0010226775543719555	-0.004269675497599383	-0.000868106176350648	0.33797867032161205	0.33797867032161205	0.05133693727844704	0.2268871667930061	0.5087707258718052	1.2893431313502376e-11	1.2893431313502376e-11	6.053394419665649e-11	8.881784197001252e-15	3.585212127177328e-10	14155729.407976855	14155729.407976855	9742877.967260927	3213452.1633642167	62385086.09718307	235514832.432717	235514832.432717	130769387.32786012	78915595.43794706
28	BOGC02031	79.0	-701.0	20233.0	1.35	270.0	65.00948186131568	1.2871877408540504	0.016293515707013297	0.026730000000000004	0.8229048336875402	20.0	2.0	67.12	0.0	1.99	30.89	0.6762648917185164	1.0	0.0158730158730158	0.3313123843147239	0.3313123843147239	0.09244026535099639	0.0514063824425557	0.4937168472170339	-0.010623159505882065	-0.010623159505882065	0.0041114394718324634	-0.018554443191589044	-0.0024121483523949043	0.2587672986339346	0.2587672986339346	0.04157157596033885	0.2129842043287478	0.4538743521347829	1.1304777902318341e-11	1.1304777902318341e-11	6.71144930870642e-11	2.220446049250313e-16	5.012019688166447e-10	90846.41364086993	90846.41364086993	162850.87830927182	0.0001110223034625	1066784.0801281692	4609834.286707867	4609834.286707867	1598120.5536777554	284372.2005878231
29	BOGC02032	79.0	-701.0	20233.0	1.35	270.0	65.00948186131568	0.6435938704270252	0.008146757853506648	0.013365000000000002	0.8229048336875402	10.0	3.0	45.85	0.0	0.0	54.15	0.6666666666666666	1.0	0.046875	0.5092477134211786	0.5092477134211786	0.11879547903257805	0.2480971141343373	0.7023580451703457	-0.023224028376571015	-0.023224028376571015	0.007828141229191678	-0.03398802699482539	-0.0053309343157229554	0.24300096170371432	0.24300096170371432	0.02136883978921231	0.2149324228885784	0.3167917722353559	6.212731240209524e-11	6.212731240209524e-11	1.2216915866001738e-10	6.905587213168475e-14	5.968265881506341e-10	15799.706880701826	15799.706880701826	10845.58246070441	132.76230115266785	56819.57132575022	4049754.0271820095	4049754.0271820095	1086101.940110552	861192.9570475577
[truncated: 6 more columns]
