# Supplementary material for: Bayesian Optimization of Spray Parameters for the Deposition of Ga2O3–Cu2O Heterojunctions
Source: ACS Appl Energy Mater. 2025 Mar 24;8(7):4362–9. doi: 10.1021/acsaem.4c03284 (PMC12001286; doi:10.1021/acsaem.4c03284)
Supplement: Supplementary file 2 — ae4c03284_si_002.zip [file ae4c03284_si_002.zip › training_data_single_6x6.csv]

	name	ff	jsc	voc	Cu2O wt%	CuO wt%	Cu wt%	In2O3 wt%	Cu factor	Cu2O fraction	cycles	height	speed	flow rate	temperature	volume	amount cu	cu per cycle	cu per min	volume per cycle	concentration	ceramic plate count	outlier ratio	I0_sd	Rs_sd	Rsh_sd	n_sd	x cu	x ga	y
9	BOGC01000	0.2546612213175934	-0.20228367255946528	0.0906155339374696	37.39	25.9	0.0	36.7	0.598462105651235	0.5907726339074103	67.0	250.0	33333.0	1.0	280.0	24.79	0.61975	0.00925	0.025	0.37	25.0	1.0	0.1587301587301587	5.607193820367229e-09	1e-12	231903.7907153234	12.574380551444907	2.0	18.0	2.0
10	BOGC01000	0.2432714229544262	-0.20060955200208463	0.3640846438787241	37.39	25.9	0.0	36.7	0.598462105651235	0.5907726339074103	67.0	250.0	33333.0	1.0	280.0	24.79	0.61975	0.00925	0.025	0.37	25.0	1.0	0.1587301587301587	1.897854984278524e-09	1e-12	240429.1412924495	11.561232720773935	3.0	19.0	2.0
11	BOGC01000	0.2446714520602536	-0.20581072232530834	0.368431615714562	37.39	25.9	0.0	36.7	0.598462105651235	0.5907726339074103	67.0	250.0	33333.0	1.0	280.0	24.79	0.61975	0.00925	0.025	0.37	25.0	1.0	0.1587301587301587	4.106131656911316e-09	1e-12	149582.0598874095	12.063525218601372	4.0	20.0	2.0
12	BOGC01000	0.2538151800301767	-0.2021767803548626	0.2446619876952418	37.39	25.9	0.0	36.7	0.598462105651235	0.5907726339074103	67.0	250.0	33333.0	1.0	280.0	24.79	0.61975	0.00925	0.025	0.37	25.0	1.0	0.1587301587301587	5.0255417605171715e-09	1e-12	205464.90516329173	12.421367539462556	5.0	21.0	2.0
13	BOGC01000	0.2338849015187751	-0.23313779302919965	0.4585954932660956	37.39	25.9	0.0	36.7	0.598462105651235	0.5907726339074103	67.0	250.0	33333.0	1.0	280.0	24.79	0.61975	0.00925	0.025	0.37	25.0	1.0	0.1587301587301587	1.132768168154996e-08	1e-12	202343.06826053475	13.73763785366399	6.0	22.0	2.0
14	BOGC01000	0.2360042098496599	-0.25426668781031936	0.4461677178308011	37.39	25.9	0.0	36.7	0.598462105651235	0.5907726339074103	67.0	250.0	33333.0	1.0	280.0	24.79	0.61975	0.00925	0.025	0.37	25.0	1.0	0.1587301587301587	5.5788706987414116e-11	1e-12	172243.30625904715	8.78258471153366	7.0	23.0	2.0
17	BOGC01000	0.257440048292316	-0.2213293483089712	0.2170271386100949	37.39	25.9	0.0	36.7	0.598462105651235	0.5907726339074103	67.0	250.0	33333.0	1.0	280.0	24.79	0.61975	0.00925	0.025	0.37	25.0	1.0	0.1587301587301587	6.519669248916671e-10	1e-12	233099.3515866069	10.532392997056856	2.0	18.0	3.0
18	BOGC01000	0.2489726521104189	-0.2288947226869371	0.3416576232893202	37.39	25.9	0.0	36.7	0.598462105651235	0.5907726339074103	67.0	250.0	33333.0	1.0	280.0	24.79	0.61975	0.00925	0.025	0.37	25.0	1.0	0.1587301587301587	1.3280949673344368e-08	1e-12	206713.8330220614	13.774243973728158	3.0	19.0	3.0
19	BOGC01000	0.2464287555636857	-0.2529745496899749	0.3780199492709646	37.39	25.9	0.0	36.7	0.598462105651235	0.5907726339074103	67.0	250.0	33333.0	1.0	280.0	24.79	0.61975	0.00925	0.025	0.37	25.0	1.0	0.1587301587301587	1.1280668177349185e-08	1e-12	189572.0927652861	13.311932886603763	4.0	20.0	3.0
20	BOGC01000	0.2327933464596726	-0.2615648316767785	0.4594287251843568	37.39	25.9	0.0	36.7	0.598462105651235	0.5907726339074103	67.0	250.0	33333.0	1.0	280.0	24.79	0.61975	0.00925	0.025	0.37	25.0	1.0	0.1587301587301587	6.361296600587707e-09	1e-12	210778.20793074867	12.74709024611539	5.0	21.0	3.0
21	BOGC01000	0.2383212078338397	-0.28073076115646245	0.4341625072058265	37.39	25.9	0.0	36.7	0.598462105651235	0.5907726339074103	67.0	250.0	33333.0	1.0	280.0	24.79	0.61975	0.00925	0.025	0.37	25.0	1.0	0.1587301587301587	1.9259971395513278e-10	1e-12	220284.83748514627	9.864742799989676	6.0	22.0	3.0
22	BOGC01000	0.2360117889883891	-0.28245164705335685	0.4693389358005737	37.39	25.9	0.0	36.7	0.598462105651235	0.5907726339074103	67.0	250.0	33333.0	1.0	280.0	24.79	0.61975	0.00925	0.025	0.37	25.0	1.0	0.1587301587301587	4.369044903640429e-09	1e-12	165778.275900892	12.155205148648363	7.0	23.0	3.0
25	BOGC01000	0.2498144902427816	-0.2188130586542979	0.2959103506698599	37.39	25.9	0.0	36.7	0.598462105651235	0.5907726339074103	67.0	250.0	33333.0	1.0	280.0	24.79	0.61975	0.00925	0.025	0.37	25.0	1.0	0.1587301587301587	9.051534410886576e-09	1e-12	83217.91768400333	12.715471819218616	2.0	18.0	4.0
26	BOGC01000	0.0	-0.3166217837820531	0.002335614113257	37.39	25.9	0.0	36.7	0.598462105651235	0.5907726339074103	67.0	250.0	33333.0	1.0	280.0	24.79	0.61975	0.00925	0.025	0.37	25.0	1.0	0.1587301587301587	8.37193869784869e-10	1e-12	252617.48478752773	10.659559019386078	3.0	19.0	4.0
27	BOGC01000	0.2464368530971648	-0.2775338196695396	0.4086989172519497	37.39	25.9	0.0	36.7	0.598462105651235	0.5907726339074103	67.0	250.0	33333.0	1.0	280.0	24.79	0.61975	0.00925	0.025	0.37	25.0	1.0	0.1587301587301587	4.448475043883349e-07	1e-12	227453.09979202528	19.009069629209645	4.0	20.0	4.0
28	BOGC01000	0.2392730262267427	-0.2931703414671025	0.4252855763724126	37.39	25.9	0.0	36.7	0.598462105651235	0.5907726339074103	67.0	250.0	33333.0	1.0	280.0	24.79	0.61975	0.00925	0.025	0.37	25.0	1.0	0.1587301587301587	1.3547452049067488e-10	1e-12	245601.55321205696	9.41266762439727	5.0	21.0	4.0
29	BOGC01000	0.2413958314421641	-0.30640178866110457	0.4428064530776666	37.39	25.9	0.0	36.7	0.598462105651235	0.5907726339074103	67.0	250.0	33333.0	1.0	280.0	24.79	0.61975	0.00925	0.025	0.37	25.0	1.0	0.1587301587301587	4.306122391994904e-08	1e-12	72914.33132100916	14.801412603975717	6.0	22.0	4.0
30	BOGC01000	0.247532352607725	-0.29865878459019596	0.3919860799721382	37.39	25.9	0.0	36.7	0.598462105651235	0.5907726339074103	67.0	250.0	33333.0	1.0	280.0	24.79	0.61975	0.00925	0.025	0.37	25.0	1.0	0.1587301587301587	5.2948228024263244e-09	1e-12	37149.4923864413	12.522957905100569	7.0	23.0	4.0
33	BOGC01000	0.0	-0.2731602779598943	0.0039465114608767	37.39	25.9	0.0	36.7	0.598462105651235	0.5907726339074103	67.0	250.0	33333.0	1.0	280.0	24.79	0.61975	0.00925	0.025	0.37	25.0	1.0	0.1587301587301587	1.155102680172604e-10	1e-12	166116.44663738046	9.13288323038912	2.0	18.0	5.0
34	BOGC01000	0.2480481612859094	-0.2606770761981112	0.3438685597229514	37.39	25.9	0.0	36.7	0.598462105651235	0.5907726339074103	67.0	250.0	33333.0	1.0	280.0	24.79	0.61975	0.00925	0.025	0.37	25.0	1.0	0.1587301587301587	4.063315683922042e-09	1e-12	173165.06432732102	11.915895870560924	3.0	19.0	5.0
35	BOGC01000	0.25078247590533	-0.28528311151718955	0.379990520743238	37.39	25.9	0.0	36.7	0.598462105651235	0.5907726339074103	67.0	250.0	33333.0	1.0	280.0	24.79	0.61975	0.00925	0.025	0.37	25.0	1.0	0.1587301587301587	1.52843759870791e-09	1e-12	192150.5132065145	11.1186982295202	4.0	20.0	5.0
36	BOGC01000	0.2393507870725383	-0.30601823427988306	0.4508099149978096	37.39	25.9	0.0	36.7	0.598462105651235	0.5907726339074103	67.0	250.0	33333.0	1.0	280.0	24.79	0.61975	0.00925	0.025	0.37	25.0	1.0	0.1587301587301587	8.997722500403428e-08	1e-12	138266.19864145588	15.902154725299024	5.0	21.0	5.0
38	BOGC01000	0.2438720463961593	-0.316250411968268	0.4439249468446549	37.39	25.9	0.0	36.7	0.598462105651235	0.5907726339074103	67.0	250.0	33333.0	1.0	280.0	24.79	0.61975	0.00925	0.025	0.37	25.0	1.0	0.1587301587301587	1.9369909454169946e-08	1e-12	66657.63974292354	13.530852801166226	7.0	23.0	5.0
41	BOGC01000	0.0	-0.6796025595058818	0.0006364449207567	37.39	25.9	0.0	36.7	0.598462105651235	0.5907726339074103	67.0	250.0	33333.0	1.0	280.0	24.79	0.61975	0.00925	0.025	0.37	25.0	1.0	0.1587301587301587	9.170529446933529e-09	72.99100213131837	210046.35098795823	11.667520654389229	2.0	18.0	6.0
42	BOGC01000	0.2503029663088684	-0.2537978554570436	0.3331228144369408	37.39	25.9	0.0	36.7	0.598462105651235	0.5907726339074103	67.0	250.0	33333.0	1.0	280.0	24.79	0.61975	0.00925	0.025	0.37	25.0	1.0	0.1587301587301587	2.0959214142024507e-08	1e-12	150303.54470732115	13.55903520967856	3.0	19.0	6.0
44	BOGC01000	0.2564482884579326	-0.29155791971899625	0.2548255923309919	37.39	25.9	0.0	36.7	0.598462105651235	0.5907726339074103	67.0	250.0	33333.0	1.0	280.0	24.79	0.61975	0.00925	0.025	0.37	25.0	1.0	0.1587301587301587	2.0248314802628897e-08	1e-12	162851.0884513022	14.043550386211834	5.0	21.0	6.0
45	BOGC01000	0.240092502337311	-0.32582315907090525	0.4639258701936404	37.39	25.9	0.0	36.7	0.598462105651235	0.5907726339074103	67.0	250.0	33333.0	1.0	280.0	24.79	0.61975	0.00925	0.025	0.37	25.0	1.0	0.1587301587301587	4.155576993625232e-09	1e-12	151651.4319649681	12.293447079307608	6.0	22.0	6.0
49	BOGC01000	0.2508714730340359	-0.27898079429213946	0.3341244176354675	37.39	25.9	0.0	36.7	0.598462105651235	0.5907726339074103	67.0	250.0	33333.0	1.0	280.0	24.79	0.61975	0.00925	0.025	0.37	25.0	1.0	0.1587301587301587	3.596571707120688e-09	1e-12	105303.19746578942	11.004829257760775	2.0	18.0	7.0
50	BOGC01000	0.2513633750062661	-0.29174576704914373	0.1134725214111613	37.39	25.9	0.0	36.7	0.598462105651235	0.5907726339074103	67.0	250.0	33333.0	1.0	280.0	24.79	0.61975	0.00925	0.025	0.37	25.0	1.0	0.1587301587301587	2.4268335119259632e-08	1e-12	55366.75775821133	13.34265266805851	3.0	19.0	7.0
51	BOGC01000	0.2589126972984089	-0.26886140359905225	0.2565427992126876	37.39	25.9	0.0	36.7	0.598462105651235	0.5907726339074103	67.0	250.0	33333.0	1.0	280.0	24.79	0.61975	0.00925	0.025	0.37	25.0	1.0	0.1587301587301587	6.975118704843908e-09	1e-12	120161.89889876868	12.34211263096375	4.0	20.0	7.0
54	BOGC01000	0.2453771636637424	-0.33866633605112983	0.4222927872148445	37.39	25.9	0.0	36.7	0.598462105651235	0.5907726339074103	67.0	250.0	33333.0	1.0	280.0	24.79	0.61975	0.00925	0.025	0.37	25.0	1.0	0.1587301587301587	5.6959104099973956e-11	1e-12	117873.83817748504	8.596994416470164	7.0	23.0	7.0
73	BOGC01001	0.2504493162036755	-0.243432848484998	0.1484843370169909	50.79	28.26	0.0	20.95	0.6070841239721696	0.6425047438330171	55.0	6534.0	33432.0	0.97	295.0	19.681046706748024	0.6927728440775305	0.012595869892318735	0.034144	0.35783721284996406	35.0	2.0	0.34375	1.407850414025802e-08	1e-12	23452.58679984863	12.61333303463729	2.0	10.0	2.0
75	BOGC01001	0.2584489470693411	-0.3135215168625282	0.2077727215959589	50.79	28.26	0.0	20.95	0.6070841239721696	0.6425047438330171	55.0	6534.0	33432.0	0.97	295.0	19.681046706748024	0.6927728440775305	0.012595869892318735	0.034144	0.35783721284996406	35.0	2.0	0.34375	2.126249136757963e-07	1e-12	25853.88021189353	16.539412312423543	4.0	12.0	2.0
76	BOGC01001	0.2514695705951121	-0.3384490147675074	0.2926001903212741	50.79	28.26	0.0	20.95	0.6070841239721696	0.6425047438330171	55.0	6534.0	33432.0	0.97	295.0	19.681046706748024	0.6927728440775305	0.012595869892318735	0.034144	0.35783721284996406	35.0	2.0	0.34375	7.834763948721957e-10	1e-12	77469.0261910433	10.161381802988563	5.0	13.0	2.0
77	BOGC01001	0.2529032894705451	-0.3377408539120144	0.3195330666391853	50.79	28.26	0.0	20.95	0.6070841239721696	0.6425047438330171	55.0	6534.0	33432.0	0.97	295.0	19.681046706748024	0.6927728440775305	0.012595869892318735	0.034144	0.35783721284996406	35.0	2.0	0.34375	3.880187726679196e-09	1e-12	85998.10233329074	11.613317825899188	6.0	14.0	2.0
78	BOGC01001	0.2509847489286331	-0.28991523804532227	0.2704405024041702	50.79	28.26	0.0	20.95	0.6070841239721696	0.6425047438330171	55.0	6534.0	33432.0	0.97	295.0	19.681046706748024	0.6927728440775305	0.012595869892318735	0.034144	0.35783721284996406	35.0	2.0	0.34375	1.6106036504481835e-09	1e-12	84001.4387236286	10.445026757966144	7.0	15.0	2.0
82	BOGC01001	0.2508480828678852	-0.2752776867775391	0.2664873783454988	50.79	28.26	0.0	20.95	0.6070841239721696	0.6425047438330171	55.0	6534.0	33432.0	0.97	295.0	19.681046706748024	0.6927728440775305	0.012595869892318735	0.034144	0.35783721284996406	35.0	2.0	0.34375	3.0464695210952186e-08	1e-12	97794.39243998611	14.043271993331787	3.0	11.0	3.0
83	BOGC01001	0.2518338367432296	-0.31384219347633635	0.2789060326030527	50.79	28.26	0.0	20.95	0.6070841239721696	0.6425047438330171	55.0	6534.0	33432.0	0.97	295.0	19.681046706748024	0.6927728440775305	0.012595869892318735	0.034144	0.35783721284996406	35.0	2.0	0.34375	7.183689199052877e-10	1e-12	80199.07711273518	10.527575307724216	4.0	12.0	3.0
85	BOGC01001	0.2545545313999702	-0.341528846412623	0.2910141307673575	50.79	28.26	0.0	20.95	0.6070841239721696	0.6425047438330171	55.0	6534.0	33432.0	0.97	295.0	19.681046706748024	0.6927728440775305	0.012595869892318735	0.034144	0.35783721284996406	35.0	2.0	0.34375	1.9060114819779983e-08	1e-12	73754.33899058534	13.071751510461644	6.0	14.0	3.0
86	BOGC01001	0.2516530733615232	-0.3379023711770575	0.2561753309366221	50.79	28.26	0.0	20.95	0.6070841239721696	0.6425047438330171	55.0	6534.0	33432.0	0.97	295.0	19.681046706748024	0.6927728440775305	0.012595869892318735	0.034144	0.35783721284996406	35.0	2.0	0.34375	9.549792068241914e-10	1e-12	70845.24633147483	10.232646886460875	7.0	15.0	3.0
89	BOGC01001	0.251600902578935	-0.25794700213423244	0.2478446740157954	50.79	28.26	0.0	20.95	0.6070841239721696	0.6425047438330171	55.0	6534.0	33432.0	0.97	295.0	19.681046706748024	0.6927728440775305	0.012595869892318735	0.034144	0.35783721284996406	35.0	2.0	0.34375	4.008233966956709e-09	1e-12	105197.2132616567	11.680267908809288	2.0	10.0	4.0
91	BOGC01001	0.2534138455246356	-0.33616576583830987	0.2535417673110802	50.79	28.26	0.0	20.95	0.6070841239721696	0.6425047438330171	55.0	6534.0	33432.0	0.97	295.0	19.681046706748024	0.6927728440775305	0.012595869892318735	0.034144	0.35783721284996406	35.0	2.0	0.34375	3.0139935880413304e-08	1e-12	68276.35043129761	14.274805100831806	4.0	12.0	4.0
92	BOGC01001	0.254768311492598	-0.3611954401153358	0.2346105002745356	50.79	28.26	0.0	20.95	0.6070841239721696	0.6425047438330171	55.0	6534.0	33432.0	0.97	295.0	19.681046706748024	0.6927728440775305	0.012595869892318735	0.034144	0.35783721284996406	35.0	2.0	0.34375	4.389350438671613e-09	1e-12	63966.69707921159	11.974249993117985	5.0	13.0	4.0
94	BOGC01001	0.2522803001983689	-0.33084945060351056	0.3012432911085633	50.79	28.26	0.0	20.95	0.6070841239721696	0.6425047438330171	55.0	6534.0	33432.0	0.97	295.0	19.681046706748024	0.6927728440775305	0.012595869892318735	0.034144	0.35783721284996406	35.0	2.0	0.34375	8.360312442334815e-11	1e-12	98224.76519174136	8.8305172744897	7.0	15.0	4.0
97	BOGC01001	0.252048015804912	-0.2554330703958372	0.1587521707251186	50.79	28.26	0.0	20.95	0.6070841239721696	0.6425047438330171	55.0	6534.0	33432.0	0.97	295.0	19.681046706748024	0.6927728440775305	0.012595869892318735	0.034144	0.35783721284996406	35.0	2.0	0.34375	3.071434373502768e-08	1e-12	48093.35842526337	14.60299727202852	2.0	10.0	5.0
98	BOGC01001	0.2477863052627351	-0.3066183239726343	0.0910993615781632	50.79	28.26	0.0	20.95	0.6070841239721696	0.6425047438330171	55.0	6534.0	33432.0	0.97	295.0	19.681046706748024	0.6927728440775305	0.012595869892318735	0.034144	0.35783721284996406	35.0	2.0	0.34375	4.509051687584531e-07	112.23255658166052	17287.142784655676	19.390665086968934	3.0	11.0	5.0
99	BOGC01001	0.2549491838938283	-0.35877268113968974	0.2020989536754989	50.79	28.26	0.0	20.95	0.6070841239721696	0.6425047438330171	55.0	6534.0	33432.0	0.97	295.0	19.681046706748024	0.6927728440775305	0.012595869892318735	0.034144	0.35783721284996406	35.0	2.0	0.34375	1.8205361218548436e-08	1e-12	46019.67741366007	13.82718410476626	4.0	12.0	5.0
101	BOGC01001	0.2523632243772839	-0.3374893428423611	0.2211156128895794	50.79	28.26	0.0	20.95	0.6070841239721696	0.6425047438330171	55.0	6534.0	33432.0	0.97	295.0	19.681046706748024	0.6927728440775305	0.012595869892318735	0.034144	0.35783721284996406	35.0	2.0	0.34375	3.398389569753135e-09	1e-12	59246.18490591413	11.65721026423324	6.0	14.0	5.0
105	BOGC01001	0.2573986572594438	-0.34604936490359695	0.272791112488105	50.79	28.26	0.0	20.95	0.6070841239721696	0.6425047438330171	55.0	6534.0	33432.0	0.97	295.0	19.681046706748024	0.6927728440775305	0.012595869892318735	0.034144	0.35783721284996406	35.0	2.0	0.34375	2.0318053906009932e-09	1e-12	66481.90831881933	11.103310491539233	2.0	10.0	6.0
106	BOGC01001	0.2543897718661252	-0.34246100931452594	0.2884541204929554	50.79	28.26	0.0	20.95	0.6070841239721696	0.6425047438330171	55.0	6534.0	33432.0	0.97	295.0	19.681046706748024	0.6927728440775305	0.012595869892318735	0.034144	0.35783721284996406	35.0	2.0	0.34375	2.0720032800625177e-08	1e-12	83513.00314299078	13.686271423438908	3.0	11.0	6.0
107	BOGC01001	0.2549895245658473	-0.37515705538342536	0.2776889242138069	50.79	28.26	0.0	20.95	0.6070841239721696	0.6425047438330171	55.0	6534.0	33432.0	0.97	295.0	19.681046706748024	0.6927728440775305	0.012595869892318735	0.034144	0.35783721284996406	35.0	2.0	0.34375	1.0850241149995554e-08	1e-12	66721.40489299642	13.262468470600515	4.0	12.0	6.0
108	BOGC01001	0.2543392621336211	-0.3528963607888652	0.2006590813709489	50.79	28.26	0.0	20.95	0.6070841239721696	0.6425047438330171	55.0	6534.0	33432.0	0.97	295.0	19.681046706748024	0.6927728440775305	0.012595869892318735	0.034144	0.35783721284996406	35.0	2.0	0.34375	1.0676951767152332e-08	1e-12	48109.34961946256	12.881430323595453	5.0	13.0	6.0
110	BOGC01001	0.2544507472815715	-0.3466588862614602	0.2379589789015313	50.79	28.26	0.0	20.95	0.6070841239721696	0.6425047438330171	55.0	6534.0	33432.0	0.97	295.0	19.681046706748024	0.6927728440775305	0.012595869892318735	0.034144	0.35783721284996406	35.0	2.0	0.34375	7.242927368977803e-09	1e-12	62497.818361621736	12.202560613578587	7.0	15.0	6.0
113	BOGC01001	0.2530462969642971	-0.3535844793559952	0.2584253194482407	50.79	28.26	0.0	20.95	0.6070841239721696	0.6425047438330171	55.0	6534.0	33432.0	0.97	295.0	19.681046706748024	0.6927728440775305	0.012595869892318735	0.034144	0.35783721284996406	35.0	2.0	0.34375	2.1378000925054156e-08	190.0863910719873	71675.65818439827	13.0519375595941	2.0	10.0	7.0
117	BOGC01001	0.2548086378332772	-0.35818280908414324	0.2058352532933393	50.79	28.26	0.0	20.95	0.6070841239721696	0.6425047438330171	55.0	6534.0	33432.0	0.97	295.0	19.681046706748024	0.6927728440775305	0.012595869892318735	0.034144	0.35783721284996406	35.0	2.0	0.34375	1.1047976977707208e-08	1e-12	47921.54125393341	13.025571013711316	6.0	14.0	7.0
137	BOGC01002	0.0	-0.0007828675029009287	0.008384788601974	0.0	64.27	0.0	35.73	0.5	0.0	108.0	6257.0	36582.0	0.75	331.0	27.308239298015415	0.4396626526980483	0.004070950487944891	0.012074999999999999	0.2528540675742168	16.25	4.0	0.109375	1.4110024260105547e-10	80.98927084532292	718558.5597584635	8.924947074136604	2.0	10.0	2.0
138	BOGC01002	0.0	-0.000669608924347621	0.0103076131998427	0.0	64.27	0.0	35.73	0.5	0.0	108.0	6257.0	36582.0	0.75	331.0	27.308239298015415	0.4396626526980483	0.004070950487944891	0.012074999999999999	0.2528540675742168	16.25	4.0	0.109375	7.024825166013216e-12	847.1028878354058	1200405.7517369774	7.280671667072447	3.0	11.0	2.0
140	BOGC01002	0.0	-0.0008720753354186159	0.0039908999352564	0.0	64.27	0.0	35.73	0.5	0.0	108.0	6257.0	36582.0	0.75	331.0	27.308239298015415	0.4396626526980483	0.004070950487944891	0.012074999999999999	0.2528540675742168	16.25	4.0	0.109375	1.851852005074761e-13	752.2648060032121	343370.7099108555	5.753096344192655	5.0	13.0	2.0
141	BOGC01002	0.0	-0.0007402678154783628	0.0030566395949794	0.0	64.27	0.0	35.73	0.5	0.0	108.0	6257.0	36582.0	0.75	331.0	27.308239298015415	0.4396626526980483	0.004070950487944891	0.012074999999999999	0.2528540675742168	16.25	4.0	0.109375	9.825940061602978e-11	375.1446375765976	411713.9589667069	8.176169470915465	6.0	14.0	2.0
142	BOGC01002	0.0	-0.0007236838043230964	0.0053187955809083	0.0	64.27	0.0	35.73	0.5	0.0	108.0	6257.0	36582.0	0.75	331.0	27.308239298015415	0.4396626526980483	0.004070950487944891	0.012074999999999999	0.2528540675742168	16.25	4.0	0.109375	3.751843280497269e-11	526.0861746236866	763383.7623050855	7.689811304779308	7.0	15.0	2.0
145	BOGC01002	0.0	-0.0005652318304414348	0.0104546610939487	0.0	64.27	0.0	35.73	0.5	0.0	108.0	6257.0	36582.0	0.75	331.0	27.308239298015415	0.4396626526980483	0.004070950487944891	0.012074999999999999	0.2528540675742168	16.25	4.0	0.109375	1.0015543949748462e-11	810.3360205069531	1132599.5442951368	7.414979305227819	2.0	10.0	3.0
146	BOGC01002	0.0	-0.0007222690545563071	0.005747478695958	0.0	64.27	0.0	35.73	0.5	0.0	108.0	6257.0	36582.0	0.75	331.0	27.308239298015415	0.4396626526980483	0.004070950487944891	0.012074999999999999	0.2528540675742168	16.25	4.0	0.109375	2.0434764991250628e-11	567.4651304410371	476413.3804697715	7.792647659802583	3.0	11.0	3.0
147	BOGC01002	0.0	-0.0008826466600649938	0.0083245306795648	0.0	64.27	0.0	35.73	0.5	0.0	108.0	6257.0	36582.0	0.75	331.0	27.308239298015415	0.4396626526980483	0.004070950487944891	0.012074999999999999	0.2528540675742168	16.25	4.0	0.109375	1.6009638059699682e-11	782.0349368081746	734632.9912664087	7.719890213311466	4.0	12.0	3.0
148	BOGC01002	0.0	-0.0007627859159332761	0.0067319864735975	0.0	64.27	0.0	35.73	0.5	0.0	108.0	6257.0	36582.0	0.75	331.0	27.308239298015415	0.4396626526980483	0.004070950487944891	0.012074999999999999	0.2528540675742168	16.25	4.0	0.109375	5.125899704694348e-12	573.5474317702948	925397.2942327016	7.010261280458682	5.0	13.0	3.0
149	BOGC01002	0.0	-0.0007221511587423893	0.0080434211678193	0.0	64.27	0.0	35.73	0.5	0.0	108.0	6257.0	36582.0	0.75	331.0	27.308239298015415	0.4396626526980483	0.004070950487944891	0.012074999999999999	0.2528540675742168	16.25	4.0	0.109375	4.796163466380676e-14	584.4612016581162	1386052.172464841	5.305945040906815	6.0	14.0	3.0
150	BOGC01002	0.0	-0.0009000166433129406	0.0045842507706473	0.0	64.27	0.0	35.73	0.5	0.0	108.0	6257.0	36582.0	0.75	331.0	27.308239298015415	0.4396626526980483	0.004070950487944891	0.012074999999999999	0.2528540675742168	16.25	4.0	0.109375	1.2256862191861728e-13	878.8132443982032	336132.4815024789	5.626533817141904	7.0	15.0	3.0
153	BOGC01002	0.0	-0.0006936203717785876	0.0024277353287071	0.0	64.27	0.0	35.73	0.5	0.0	108.0	6257.0	36582.0	0.75	331.0	27.308239298015415	0.4396626526980483	0.004070950487944891	0.012074999999999999	0.2528540675742168	16.25	4.0	0.109375	2.1741275446629515e-11	1061.2526968323275	270547.90422900213	7.61994521341791	2.0	10.0	4.0
154	BOGC01002	0.0	-0.0006400563736633256	0.0088718814685695	0.0	64.27	0.0	35.73	0.5	0.0	108.0	6257.0	36582.0	0.75	331.0	27.308239298015415	0.4396626526980483	0.004070950487944891	0.012074999999999999	0.2528540675742168	16.25	4.0	0.109375	2.395568188262587e-10	543.7436056965349	1216093.1204006106	9.608278205001875	3.0	11.0	4.0
155	BOGC01002	0.0	-0.000761253270352569	0.0045417990410428	0.0	64.27	0.0	35.73	0.5	0.0	108.0	6257.0	36582.0	0.75	331.0	27.308239298015415	0.4396626526980483	0.004070950487944891	0.012074999999999999	0.2528540675742168	16.25	4.0	0.109375	3.3815172884033018e-12	112.82863532358178	529591.7328356361	6.864666872608319	4.0	12.0	4.0
156	BOGC01002	0.0	-0.0007554763754714714	0.0054485934953588	0.0	64.27	0.0	35.73	0.5	0.0	108.0	6257.0	36582.0	0.75	331.0	27.308239298015415	0.4396626526980483	0.004070950487944891	0.012074999999999999	0.2528540675742168	16.25	4.0	0.109375	1.4446221996422537e-12	617.095319288553	808271.0237315244	6.515746232611083	5.0	13.0	4.0
157	BOGC01002	0.0	-0.0007895089670839482	0.0061955499360091	0.0	64.27	0.0	35.73	0.5	0.0	108.0	6257.0	36582.0	0.75	331.0	27.308239298015415	0.4396626526980483	0.004070950487944891	0.012074999999999999	0.2528540675742168	16.25	4.0	0.109375	7.388978318090267e-12	646.4075386070089	728978.3579472483	7.141877102706099	6.0	14.0	4.0
158	BOGC01002	0.0	-0.0007777586842985941	0.0035246974594609	0.0	64.27	0.0	35.73	0.5	0.0	108.0	6257.0	36582.0	0.75	331.0	27.308239298015415	0.4396626526980483	0.004070950487944891	0.012074999999999999	0.2528540675742168	16.25	4.0	0.109375	1.2714274078007293e-12	674.240940856664	314963.8664132132	6.411994249637193	7.0	15.0	4.0
161	BOGC01002	0.0	-0.0006535357950525682	0.0079375686124767	0.0	64.27	0.0	35.73	0.5	0.0	108.0	6257.0	36582.0	0.75	331.0	27.308239298015415	0.4396626526980483	0.004070950487944891	0.012074999999999999	0.2528540675742168	16.25	4.0	0.109375	1.2789769243681806e-13	1073.897915038203	695299.7729019461	5.7476349447175705	2.0	10.0	5.0
162	BOGC01002	0.0	-0.0008019666247527194	0.0071557059452636	0.0	64.27	0.0	35.73	0.5	0.0	108.0	6257.0	36582.0	0.75	331.0	27.308239298015415	0.4396626526980483	0.004070950487944891	0.012074999999999999	0.2528540675742168	16.25	4.0	0.109375	8.71525074330748e-13	1320.1407189633594	685700.3277079314	6.503960872991593	3.0	11.0	5.0
163	BOGC01002	0.0	-0.0007831818917379831	0.0037595502650493	0.0	64.27	0.0	35.73	0.5	0.0	108.0	6257.0	36582.0	0.75	331.0	27.308239298015415	0.4396626526980483	0.004070950487944891	0.012074999999999999	0.2528540675742168	16.25	4.0	0.109375	1.1834977442504169e-13	1317.8087510112855	345012.53640393174	5.821361062776357	4.0	12.0	5.0
165	BOGC01002	0.0	-0.0009313769298103434	0.0025805187169268	0.0	64.27	0.0	35.73	0.5	0.0	108.0	6257.0	36582.0	0.75	331.0	27.308239298015415	0.4396626526980483	0.004070950487944891	0.012074999999999999	0.2528540675742168	16.25	4.0	0.109375	1.5409895581797173e-13	851.1475413364177	225332.9652120571	5.813818460107963	6.0	14.0	5.0
166	BOGC01002	0.0	-0.0008283359884617053	0.0044901263234135	0.0	64.27	0.0	35.73	0.5	0.0	108.0	6257.0	36582.0	0.75	331.0	27.308239298015415	0.4396626526980483	0.004070950487944891	0.012074999999999999	0.2528540675742168	16.25	4.0	0.109375	1.0011991236069662e-12	630.6122291022131	442552.3111665542	6.2333487938719445	7.0	15.0	5.0
169	BOGC01002	0.0	-0.0007886050991773945	0.0049059371447431	0.0	64.27	0.0	35.73	0.5	0.0	108.0	6257.0	36582.0	0.75	331.0	27.308239298015415	0.4396626526980483	0.004070950487944891	0.012074999999999999	0.2528540675742168	16.25	4.0	0.109375	3.2573943542502093e-13	676.1358695150942	349125.7708426105	5.9912443191567455	2.0	10.0	6.0
171	BOGC01002	0.0	-0.000850343207056383	0.0084615986234944	0.0	64.27	0.0	35.73	0.5	0.0	108.0	6257.0	36582.0	0.75	331.0	27.308239298015415	0.4396626526980483	0.004070950487944891	0.012074999999999999	0.2528540675742168	16.25	4.0	0.109375	1.3988810110276972e-13	458.61031638949714	1635109.9115838532	5.581488007528503	4.0	12.0	6.0
172	BOGC01002	0.0	-0.0009103914749361372	0.0034677045131352	0.0	64.27	0.0	35.73	0.5	0.0	108.0	6257.0	36582.0	0.75	331.0	27.308239298015415	0.4396626526980483	0.004070950487944891	0.012074999999999999	0.2528540675742168	16.25	4.0	0.109375	8.8034468603837e-11	306.1411124605239	361378.3931638631	8.349291390840847	5.0	13.0	6.0
173	BOGC01002	0.0	-0.0008356062303188781	0.0041257336890613	0.0	64.27	0.0	35.73	0.5	0.0	108.0	6257.0	36582.0	0.75	331.0	27.308239298015415	0.4396626526980483	0.004070950487944891	0.012074999999999999	0.2528540675742168	16.25	4.0	0.109375	8.570477660896358e-12	456.86587846205487	419012.0980287703	7.061721270004579	6.0	14.0	6.0
174	BOGC01002	0.0	-0.0009254821391153505	0.0030774860010323	0.0	64.27	0.0	35.73	0.5	0.0	108.0	6257.0	36582.0	0.75	331.0	27.308239298015415	0.4396626526980483	0.004070950487944891	0.012074999999999999	0.2528540675742168	16.25	4.0	0.109375	1.1151080059335072e-11	209.61632429816845	313592.3259232729	6.9369653583794255	7.0	15.0	6.0
177	BOGC01002	0.0	-0.0008451164926401529	0.0031609195402298	0.0	64.27	0.0	35.73	0.5	0.0	108.0	6257.0	36582.0	0.75	331.0	27.308239298015415	0.4396626526980483	0.004070950487944891	0.012074999999999999	0.2528540675742168	16.25	4.0	0.109375	3.071543019927958e-12	681.2942987544101	259388.19624885687	6.749369172626978	2.0	10.0	7.0
178	BOGC01002	0.0	-0.0009006454209870717	0.005454199290797	0.0	64.27	0.0	35.73	0.5	0.0	108.0	6257.0	36582.0	0.75	331.0	27.308239298015415	0.4396626526980483	0.004070950487944891	0.012074999999999999	0.2528540675742168	16.25	4.0	0.109375	1.1524114995609125e-13	834.9027580401024	379487.6987472939	5.600159086789507	3.0	11.0	7.0
179	BOGC01002	0.0	-0.0009874560386221299	0.0042241611189563	0.0	64.27	0.0	35.73	0.5	0.0	108.0	6257.0	36582.0	0.75	331.0	27.308239298015415	0.4396626526980483	0.004070950487944891	0.012074999999999999	0.2528540675742168	16.25	4.0	0.109375	2.559952250180686e-12	400.8837706237511	501944.9851015758	6.52163390804203	4.0	12.0	7.0
180	BOGC01002	0.0	-0.0012065850580576765	0.0065799427793791	0.0	64.27	0.0	35.73	0.5	0.0	108.0	6257.0	36582.0	0.75	331.0	27.308239298015415	0.4396626526980483	0.004070950487944891	0.012074999999999999	0.2528540675742168	16.25	4.0	0.109375	2.7555735471196385e-13	300.1987547435202	366360.93582950346	5.739053430690173	5.0	13.0	7.0
181	BOGC01002	0.0	-0.0009342850265532082	0.0052769546640031	0.0	64.27	0.0	35.73	0.5	0.0	108.0	6257.0	36582.0	0.75	331.0	27.308239298015415	0.4396626526980483	0.004070950487944891	0.012074999999999999	0.2528540675742168	16.25	4.0	0.109375	1.1530776333756876e-12	218.40651509563813	681429.8980630256	5.992578175584256	6.0	14.0	7.0
182	BOGC01002	0.0	-0.0009159325781894441	0.0051871717261639	0.0	64.27	0.0	35.73	0.5	0.0	108.0	6257.0	36582.0	0.75	331.0	27.308239298015415	0.4396626526980483	0.004070950487944891	0.012074999999999999	0.2528540675742168	16.25	4.0	0.109375	7.64102114914067e-11	140.85366206728722	683342.7534459861	7.721638033241749	7.0	15.0	7.0
201	BOGC01003	0.2662316806797482	-0.8367694690160317	0.4824543180808326	76.4	8.17	0.0	15.43	0.650565606401009	0.903393638406054	75.0	-564.0	23405.0	1.27	272.0	50.19176468703268	1.9022678816385385	0.025363571755180513	0.048132999999999995	0.6692235291604357	37.69230769230769	3.0	0.0476190476190476	1.284202433282644e-08	6186.110179662309	58356.6869730489	13.357960278978029	2.0	18.0	2.0
202	BOGC01003	0.2646627774366054	-0.9841274468096977	0.5567246549838943	76.4	8.17	0.0	15.43	0.650565606401009	0.903393638406054	75.0	-564.0	23405.0	1.27	272.0	50.19176468703268	1.9022678816385385	0.025363571755180513	0.048132999999999995	0.6692235291604357	37.69230769230769	3.0	0.0476190476190476	7.925007317055588e-09	5776.320699535377	66512.88722040426	12.737147289405645	3.0	19.0	2.0
203	BOGC01003	0.2632194864620439	-1.0486321764548756	0.5787669565114307	76.4	8.17	0.0	15.43	0.650565606401009	0.903393638406054	75.0	-564.0	23405.0	1.27	272.0	50.19176468703268	1.9022678816385385	0.025363571755180513	0.048132999999999995	0.6692235291604357	37.69230769230769	3.0	0.0476190476190476	1.3818953537025893e-08	6145.930819823066	67647.90658519964	13.27047845390243	4.0	20.0	2.0
204	BOGC01003	0.2638292063495666	-1.0639625621223447	0.573017597628951	76.4	8.17	0.0	15.43	0.650565606401009	0.903393638406054	75.0	-564.0	23405.0	1.27	272.0	50.19176468703268	1.9022678816385385	0.025363571755180513	0.048132999999999995	0.6692235291604357	37.69230769230769	3.0	0.0476190476190476	1.1148321821252694e-08	7228.079967891433	65235.5642188783	13.516534029611597	5.0	21.0	2.0
205	BOGC01003	0.2639911382875918	-1.0540632436152044	0.5670669706292873	76.4	8.17	0.0	15.43	0.650565606401009	0.903393638406054	75.0	-564.0	23405.0	1.27	272.0	50.19176468703268	1.9022678816385385	0.025363571755180513	0.048132999999999995	0.6692235291604357	37.69230769230769	3.0	0.0476190476190476	1.2677274563444031e-08	1e-12	74083.3466725667	16.067387991793392	6.0	22.0	2.0
206	BOGC01003	0.2624703339280122	-1.00761622279905	0.5579080850067327	76.4	8.17	0.0	15.43	0.650565606401009	0.903393638406054	75.0	-564.0	23405.0	1.27	272.0	50.19176468703268	1.9022678816385385	0.025363571755180513	0.048132999999999995	0.6692235291604357	37.69230769230769	3.0	0.0476190476190476	2.4013643962206288e-08	3985.542118556397	74596.59431999277	16.66559306593006	7.0	23.0	2.0
209	BOGC01003	0.2669420966131128	-0.9689346062584452	0.5203717899578383	76.4	8.17	0.0	15.43	0.650565606401009	0.903393638406054	75.0	-564.0	23405.0	1.27	272.0	50.19176468703268	1.9022678816385385	0.025363571755180513	0.048132999999999995	0.6692235291604357	37.69230769230769	3.0	0.0476190476190476	2.4345146343307533e-08	3598.436104645942	56081.21274130215	16.116822987249456	2.0	18.0	3.0
210	BOGC01003	0.2632941983463888	-1.0755202817450125	0.5865017834045388	76.4	8.17	0.0	15.43	0.650565606401009	0.903393638406054	75.0	-564.0	23405.0	1.27	272.0	50.19176468703268	1.9022678816385385	0.025363571755180513	0.048132999999999995	0.6692235291604357	37.69230769230769	3.0	0.0476190476190476	6.217248937900877e-15	20451.017934686177	50868.37484641921	3.1044707140328507	3.0	19.0	3.0
211	BOGC01003	0.261239266241332	-1.13911721362316	0.609953315888638	76.4	8.17	0.0	15.43	0.650565606401009	0.903393638406054	75.0	-564.0	23405.0	1.27	272.0	50.19176468703268	1.9022678816385385	0.025363571755180513	0.048132999999999995	0.6692235291604357	37.69230769230769	3.0	0.0476190476190476	9.881769402753092e-09	3619.709698643448	75263.07447787994	14.142757380011068	4.0	20.0	3.0
212	BOGC01003	0.2627538419233362	-1.1608847107295717	0.6040139196846513	76.4	8.17	0.0	15.43	0.650565606401009	0.903393638406054	75.0	-564.0	23405.0	1.27	272.0	50.19176468703268	1.9022678816385385	0.025363571755180513	0.048132999999999995	0.6692235291604357	37.69230769230769	3.0	0.0476190476190476	1.4469127451732788e-08	4270.173326048622	74939.3408046963	14.373585754309488	5.0	21.0	3.0
213	BOGC01003	0.2635372817542564	-1.119727282097066	0.584546231247903	76.4	8.17	0.0	15.43	0.650565606401009	0.903393638406054	75.0	-564.0	23405.0	1.27	272.0	50.19176468703268	1.9022678816385385	0.025363571755180513	0.048132999999999995	0.6692235291604357	37.69230769230769	3.0	0.0476190476190476	4.1686398555285116e-08	2309.2739942498506	75422.16591524491	18.0683202278156	6.0	22.0	3.0
214	BOGC01003	0.2651816837945819	-1.0559810155213116	0.5567568026618355	76.4	8.17	0.0	15.43	0.650565606401009	0.903393638406054	75.0	-564.0	23405.0	1.27	272.0	50.19176468703268	1.9022678816385385	0.025363571755180513	0.048132999999999995	0.6692235291604357	37.69230769230769	3.0	0.0476190476190476	2.1936259475552333e-08	1e-12	74560.72412322175	18.71680405989338	7.0	23.0	3.0
217	BOGC01003	0.2656503736013724	-1.0033169554521615	0.452521294480131	76.4	8.17	0.0	15.43	0.650565606401009	0.903393638406054	75.0	-564.0	23405.0	1.27	272.0	50.19176468703268	1.9022678816385385	0.025363571755180513	0.048132999999999995	0.6692235291604357	37.69230769230769	3.0	0.0476190476190476	3.3750779948604765e-14	8045.694610547827	32329.38011716878	4.685560379065123	2.0	18.0	4.0
218	BOGC01003	0.2670571180332	-1.0950241792245432	0.5618939548935022	76.4	8.17	0.0	15.43	0.650565606401009	0.903393638406054	75.0	-564.0	23405.0	1.27	272.0	50.19176468703268	1.9022678816385385	0.025363571755180513	0.048132999999999995	0.6692235291604357	37.69230769230769	3.0	0.0476190476190476	1.5217140214573988e-08	1e-12	70899.9498040645	17.888738799215655	3.0	19.0	4.0
219	BOGC01003	0.2648928399816871	-1.1823260294175262	0.5952918033768346	76.4	8.17	0.0	15.43	0.650565606401009	0.903393638406054	75.0	-564.0	23405.0	1.27	272.0	50.19176468703268	1.9022678816385385	0.025363571755180513	0.048132999999999995	0.6692235291604357	37.69230769230769	3.0	0.0476190476190476	1.4888749566566162e-08	5542.633907396067	72074.40576899913	14.508070995518244	4.0	20.0	4.0
220	BOGC01003	0.2670992382263868	-1.2025373017804575	0.596308437528258	76.4	8.17	0.0	15.43	0.650565606401009	0.903393638406054	75.0	-564.0	23405.0	1.27	272.0	50.19176468703268	1.9022678816385385	0.025363571755180513	0.048132999999999995	0.6692235291604357	37.69230769230769	3.0	0.0476190476190476	6.549851550019525e-09	2893.2331530562305	75025.00862103318	15.033958321612676	5.0	21.0	4.0
221	BOGC01003	0.2655323149264	-1.1502701576181042	0.5825236454170801	76.4	8.17	0.0	15.43	0.650565606401009	0.903393638406054	75.0	-564.0	23405.0	1.27	272.0	50.19176468703268	1.9022678816385385	0.025363571755180513	0.048132999999999995	0.6692235291604357	37.69230769230769	3.0	0.0476190476190476	2.7878432451444723e-08	325.73960195847565	76219.10744003726	19.147759023720425	6.0	22.0	4.0
222	BOGC01003	0.2733782726763414	-1.0622687922626475	0.5054120560658643	76.4	8.17	0.0	15.43	0.650565606401009	0.903393638406054	75.0	-564.0	23405.0	1.27	272.0	50.19176468703268	1.9022678816385385	0.025363571755180513	0.048132999999999995	0.6692235291604357	37.69230769230769	3.0	0.0476190476190476	3.086480737657382e-08	4310.942491869697	53501.0555195294	14.642703330614191	7.0	23.0	4.0
225	BOGC01003	0.2687377109585576	-0.9820328311827403	0.5014635827494229	76.4	8.17	0.0	15.43	0.650565606401009	0.903393638406054	75.0	-564.0	23405.0	1.27	272.0	50.19176468703268	1.9022678816385385	0.025363571755180513	0.048132999999999995	0.6692235291604357	37.69230769230769	3.0	0.0476190476190476	3.6150029636417e-08	2587.101421980265	60103.08708550862	17.518788380352035	2.0	18.0	5.0
226	BOGC01003	0.2693449921971456	-1.1171296443308016	0.5460969423591694	76.4	8.17	0.0	15.43	0.650565606401009	0.903393638406054	75.0	-564.0	23405.0	1.27	272.0	50.19176468703268	1.9022678816385385	0.025363571755180513	0.048132999999999995	0.6692235291604357	37.69230769230769	3.0	0.0476190476190476	1.6325986562648612e-08	2878.345561896368	59999.06679150082	14.67701886547577	3.0	19.0	5.0
227	BOGC01003	0.2692843844867316	-1.1947718975049078	0.57446345285746	76.4	8.17	0.0	15.43	0.650565606401009	0.903393638406054	75.0	-564.0	23405.0	1.27	272.0	50.19176468703268	1.9022678816385385	0.025363571755180513	0.048132999999999995	0.6692235291604357	37.69230769230769	3.0	0.0476190476190476	2.529819576047032e-08	2176.423652411331	67968.78766297625	16.063438742891467	4.0	20.0	5.0
228	BOGC01003	0.2681170815198238	-1.1993423252237667	0.5865237124345063	76.4	8.17	0.0	15.43	0.650565606401009	0.903393638406054	75.0	-564.0	23405.0	1.27	272.0	50.19176468703268	1.9022678816385385	0.025363571755180513	0.048132999999999995	0.6692235291604357	37.69230769230769	3.0	0.0476190476190476	1.5407878528606034e-08	115.00927987739928	75621.03914325085	17.224007146377478	5.0	21.0	5.0
229	BOGC01003	0.2682434735715945	-1.1733973864448297	0.574406823172562	76.4	8.17	0.0	15.43	0.650565606401009	0.903393638406054	75.0	-564.0	23405.0	1.27	272.0	50.19176468703268	1.9022678816385385	0.025363571755180513	0.048132999999999995	0.6692235291604357	37.69230769230769	3.0	0.0476190476190476	1.7596754275928106e-08	748.4943775892826	74291.19175099148	16.66687063393033	6.0	22.0	5.0
230	BOGC01003	0.2688464243834837	-1.0642966002617285	0.5388505749423259	76.4	8.17	0.0	15.43	0.650565606401009	0.903393638406054	75.0	-564.0	23405.0	1.27	272.0	50.19176468703268	1.9022678816385385	0.025363571755180513	0.048132999999999995	0.6692235291604357	37.69230769230769	3.0	0.0476190476190476	1.7109450745067534e-08	1e-12	72146.28815740379	17.79583206350683	7.0	23.0	5.0
233	BOGC01003	0.2708856571392293	-0.929966109904017	0.3980552892742203	76.4	8.17	0.0	15.43	0.650565606401009	0.903393638406054	75.0	-564.0	23405.0	1.27	272.0	50.19176468703268	1.9022678816385385	0.025363571755180513	0.048132999999999995	0.6692235291604357	37.69230769230769	3.0	0.0476190476190476	3.028362050017108e-08	2869.140314221142	36074.1554884221	12.425016810887287	2.0	18.0	6.0
234	BOGC01003	0.2749721958344562	-1.0903162063894682	0.5164094524377945	76.4	8.17	0.0	15.43	0.650565606401009	0.903393638406054	75.0	-564.0	23405.0	1.27	272.0	50.19176468703268	1.9022678816385385	0.025363571755180513	0.048132999999999995	0.6692235291604357	37.69230769230769	3.0	0.0476190476190476	2.4022352551611448e-08	2325.377501666282	53677.65291728156	14.548186167255064	3.0	19.0	6.0
235	BOGC01003	0.2727559666527963	-1.1564361086850767	0.5478416866689699	76.4	8.17	0.0	15.43	0.650565606401009	0.903393638406054	75.0	-564.0	23405.0	1.27	272.0	50.19176468703268	1.9022678816385385	0.025363571755180513	0.048132999999999995	0.6692235291604357	37.69230769230769	3.0	0.0476190476190476	4.0915902221883016e-08	2537.6296064472126	61783.423086155526	16.43535227209398	4.0	20.0	6.0
236	BOGC01003	0.2759446170278392	-1.2002619125721865	0.53566570015883	76.4	8.17	0.0	15.43	0.650565606401009	0.903393638406054	75.0	-564.0	23405.0	1.27	272.0	50.19176468703268	1.9022678816385385	0.025363571755180513	0.048132999999999995	0.6692235291604357	37.69230769230769	3.0	0.0476190476190476	1.5064597547187478e-07	1098.4236853417435	62233.72957008842	21.81038799945434	5.0	21.0	6.0
237	BOGC01003	0.2721377998804718	-1.1610969231945918	0.552513037841881	76.4	8.17	0.0	15.43	0.650565606401009	0.903393638406054	75.0	-564.0	23405.0	1.27	272.0	50.19176468703268	1.9022678816385385	0.025363571755180513	0.048132999999999995	0.6692235291604357	37.69230769230769	3.0	0.0476190476190476	1.6646075851056708e-08	1e-12	70743.86101941658	17.112418138111067	6.0	22.0	6.0
238	BOGC01003	0.2694597637850914	-1.1246828361413312	0.4745137266442844	76.4	8.17	0.0	15.43	0.650565606401009	0.903393638406054	75.0	-564.0	23405.0	1.27	272.0	50.19176468703268	1.9022678816385385	0.025363571755180513	0.048132999999999995	0.6692235291604357	37.69230769230769	3.0	0.0476190476190476	1.8733975926110705e-08	2987.767810935794	51696.54687943621	14.706058098365862	7.0	23.0	6.0
241	BOGC01003	0.2718250066517849	-0.9772580507197883	0.442829206030838	76.4	8.17	0.0	15.43	0.650565606401009	0.903393638406054	75.0	-564.0	23405.0	1.27	272.0	50.19176468703268	1.9022678816385385	0.025363571755180513	0.048132999999999995	0.6692235291604357	37.69230769230769	3.0	0.0476190476190476	1.2907351254476398e-07	891.6467564290552	56155.78039082906	18.006858577122387	2.0	18.0	7.0
242	BOGC01003	0.2698115426574923	-0.8706959543960012	0.4325168380007089	76.4	8.17	0.0	15.43	0.650565606401009	0.903393638406054	75.0	-564.0	23405.0	1.27	272.0	50.19176468703268	1.9022678816385385	0.025363571755180513	0.048132999999999995	0.6692235291604357	37.69230769230769	3.0	0.0476190476190476	3.701868100947081e-08	2653.361974580549	55747.75743315977	14.74701192657728	3.0	19.0	7.0
243	BOGC01003	0.273155852817008	-1.05110012882585	0.4734094590647157	76.4	8.17	0.0	15.43	0.650565606401009	0.903393638406054	75.0	-564.0	23405.0	1.27	272.0	50.19176468703268	1.9022678816385385	0.025363571755180513	0.048132999999999995	0.6692235291604357	37.69230769230769	3.0	0.0476190476190476	5.8251326207070526e-08	2100.9827211315733	48878.29319823623	16.479676600422366	4.0	20.0	7.0
244	BOGC01003	0.272623531233335	-1.084763313554776	0.5284583996200249	76.4	8.17	0.0	15.43	0.650565606401009	0.903393638406054	75.0	-564.0	23405.0	1.27	272.0	50.19176468703268	1.9022678816385385	0.025363571755180513	0.048132999999999995	0.6692235291604357	37.69230769230769	3.0	0.0476190476190476	2.4116271868379613e-08	1950.872186018416	61820.47480954163	15.737689631725846	5.0	21.0	7.0
245	BOGC01003	0.2738487102049004	-1.1218572664681934	0.5103012249154673	76.4	8.17	0.0	15.43	0.650565606401009	0.903393638406054	75.0	-564.0	23405.0	1.27	272.0	50.19176468703268	1.9022678816385385	0.025363571755180513	0.048132999999999995	0.6692235291604357	37.69230769230769	3.0	0.0476190476190476	7.133520507629498e-08	126.88766704016628	59012.57824381287	18.953417200176013	6.0	22.0	7.0
246	BOGC01003	0.2725980775946893	-1.0564486689164485	0.4930180775885673	76.4	8.17	0.0	15.43	0.650565606401009	0.903393638406054	75.0	-564.0	23405.0	1.27	272.0	50.19176468703268	1.9022678816385385	0.025363571755180513	0.048132999999999995	0.6692235291604357	37.69230769230769	3.0	0.0476190476190476	1.76509731275587e-08	503.96553596954266	59409.24949979701	15.530275765102264	7.0	23.0	7.0
265	BOGC01004	0.2529152209303443	-0.05006799424707104	0.3482147896090962	57.13	36.12	0.0	6.75	0.6021090259159965	0.6126541554959786	121.0	860.0	38309.0	1.1	229.0	42.85025061995876	1.9496864032081234	0.01611311077031507	0.050050000000000004	0.35413430264428725	45.833333333333336	1.0	0.0	7.138585278454457e-10	63640.11712056694	435500.3458115349	9.859941573347646	2.0	18.0	2.0
266	BOGC01004	0.2443908073218049	-0.059819550000790075	0.3757286166334843	57.13	36.12	0.0	6.75	0.6021090259159965	0.6126541554959786	121.0	860.0	38309.0	1.1	229.0	42.85025061995876	1.9496864032081234	0.01611311077031507	0.050050000000000004	0.35413430264428725	45.833333333333336	1.0	0.0	6.494709214877047e-10	59420.15690596492	464771.34424806805	10.0419905342533	3.0	19.0	2.0
267	BOGC01004	0.250558938228511	-0.060974535990964175	0.3821820725026227	57.13	36.12	0.0	6.75	0.6021090259159965	0.6126541554959786	121.0	860.0	38309.0	1.1	229.0	42.85025061995876	1.9496864032081234	0.01611311077031507	0.050050000000000004	0.35413430264428725	45.833333333333336	1.0	0.0	4.810400966448468e-10	58591.29798002627	469490.3510321261	10.122291495649309	4.0	20.0	2.0
268	BOGC01004	0.2507818470789512	-0.06282903714361189	0.3824412765424245	57.13	36.12	0.0	6.75	0.6021090259159965	0.6126541554959786	121.0	860.0	38309.0	1.1	229.0	42.85025061995876	1.9496864032081234	0.01611311077031507	0.050050000000000004	0.35413430264428725	45.833333333333336	1.0	0.0	7.434051152443998e-10	97831.07557392868	435946.5813786127	10.398196358194532	5.0	21.0	2.0
269	BOGC01004	0.2512734306474661	-0.06407755381281337	0.3417795203421763	57.13	36.12	0.0	6.75	0.6021090259159965	0.6126541554959786	121.0	860.0	38309.0	1.1	229.0	42.85025061995876	1.9496864032081234	0.01611311077031507	0.050050000000000004	0.35413430264428725	45.833333333333336	1.0	0.0	5.227902555304809e-10	67621.05730917511	391623.96809822455	9.9512680731986	6.0	22.0	2.0
270	BOGC01004	0.2481257877684384	-0.06080240810267014	0.3102784630919292	57.13	36.12	0.0	6.75	0.6021090259159965	0.6126541554959786	121.0	860.0	38309.0	1.1	229.0	42.85025061995876	1.9496864032081234	0.01611311077031507	0.050050000000000004	0.35413430264428725	45.833333333333336	1.0	0.0	3.22810000952245e-10	48326.23767825339	359780.16624080425	8.58632544414931	7.0	23.0	2.0
273	BOGC01004	0.2537629302611646	-0.05787073219702234	0.3583559814292679	57.13	36.12	0.0	6.75	0.6021090259159965	0.6126541554959786	121.0	860.0	38309.0	1.1	229.0	42.85025061995876	1.9496864032081234	0.01611311077031507	0.050050000000000004	0.35413430264428725	45.833333333333336	1.0	0.0	6.278728648112518e-10	80863.79316152303	419634.0972994752	9.664157265825931	2.0	18.0	3.0
274	BOGC01004	0.2460362941776852	-0.06713734316956585	0.4131782542261349	57.13	36.12	0.0	6.75	0.6021090259159965	0.6126541554959786	121.0	860.0	38309.0	1.1	229.0	42.85025061995876	1.9496864032081234	0.01611311077031507	0.050050000000000004	0.35413430264428725	45.833333333333336	1.0	0.0	2.2515256326016695e-10	79890.53624202214	435301.952110892	9.209872301766572	3.0	19.0	3.0
275	BOGC01004	0.2455509947605548	-0.0716940163768026	0.4279675897693439	57.13	36.12	0.0	6.75	0.6021090259159965	0.6126541554959786	121.0	860.0	38309.0	1.1	229.0	42.85025061995876	1.9496864032081234	0.01611311077031507	0.050050000000000004	0.35413430264428725	45.833333333333336	1.0	0.0	3.9966918663481005e-10	63142.69351825885	470873.8434285569	11.27713661876776	4.0	20.0	3.0
276	BOGC01004	0.2522562671809558	-0.07433645455234893	0.4088331175016321	57.13	36.12	0.0	6.75	0.6021090259159965	0.6126541554959786	121.0	860.0	38309.0	1.1	229.0	42.85025061995876	1.9496864032081234	0.01611311077031507	0.050050000000000004	0.35413430264428725	45.833333333333336	1.0	0.0	7.433167414916396e-10	103006.28094928044	392669.7066276753	9.923184783824214	5.0	21.0	3.0
277	BOGC01004	0.2531286501658543	-0.07593944463534323	0.3599829179168771	57.13	36.12	0.0	6.75	0.6021090259159965	0.6126541554959786	121.0	860.0	38309.0	1.1	229.0	42.85025061995876	1.9496864032081234	0.01611311077031507	0.050050000000000004	0.35413430264428725	45.833333333333336	1.0	0.0	1.1102230246251563e-15	140377.11176806412	253544.9438917796	2.4866385759993874	6.0	22.0	3.0
278	BOGC01004	0.2543105367804812	-0.06964498713121982	0.3338176780617878	57.13	36.12	0.0	6.75	0.6021090259159965	0.6126541554959786	121.0	860.0	38309.0	1.1	229.0	42.85025061995876	1.9496864032081234	0.01611311077031507	0.050050000000000004	0.35413430264428725	45.833333333333336	1.0	0.0	2.6623236948353224e-10	50305.71820219265	352506.83747144404	8.711679067611449	7.0	23.0	3.0
281	BOGC01004	0.2464733850079193	-0.060279736661046586	0.3612815275012427	57.13	36.12	0.0	6.75	0.6021090259159965	0.6126541554959786	121.0	860.0	38309.0	1.1	229.0	42.85025061995876	1.9496864032081234	0.01611311077031507	0.050050000000000004	0.35413430264428725	45.833333333333336	1.0	0.0	5.395655033879621e-10	116782.52792579614	354493.35102748865	10.097691904426805	2.0	18.0	4.0
282	BOGC01004	0.2517305533933008	-0.0706270592610072	0.4144545454545454	57.13	36.12	0.0	6.75	0.6021090259159965	0.6126541554959786	121.0	860.0	38309.0	1.1	229.0	42.85025061995876	1.9496864032081234	0.01611311077031507	0.050050000000000004	0.35413430264428725	45.833333333333336	1.0	0.0	1.142469452375394e-09	68662.26937018993	447419.4458640581	13.09335921209132	3.0	19.0	4.0
283	BOGC01004	0.2502986376587847	-0.0774567637602368	0.4348817841519755	57.13	36.12	0.0	6.75	0.6021090259159965	0.6126541554959786	121.0	860.0	38309.0	1.1	229.0	42.85025061995876	1.9496864032081234	0.01611311077031507	0.050050000000000004	0.35413430264428725	45.833333333333336	1.0	0.0	2.119906472586308e-10	92892.78174451354	418396.8888134032	9.35823570596236	4.0	20.0	4.0
284	BOGC01004	0.256300418034771	-0.08019626948922749	0.4241135827780625	57.13	36.12	0.0	6.75	0.6021090259159965	0.6126541554959786	121.0	860.0	38309.0	1.1	229.0	42.85025061995876	1.9496864032081234	0.01611311077031507	0.050050000000000004	0.35413430264428725	45.833333333333336	1.0	0.0	4.3822434570017776e-10	88646.7236838051	376055.0764801813	9.031175433567991	5.0	21.0	4.0
285	BOGC01004	0.2532023773118144	-0.07936353205704685	0.3981779708565108	57.13	36.12	0.0	6.75	0.6021090259159965	0.6126541554959786	121.0	860.0	38309.0	1.1	229.0	42.85025061995876	1.9496864032081234	0.01611311077031507	0.050050000000000004	0.35413430264428725	45.833333333333336	1.0	0.0	6.181721801112873e-13	93221.10322562694	356860.39235015336	4.673525843522706	6.0	22.0	4.0
286	BOGC01004	0.2488406918640635	-0.07361060932477098	0.346797732800114	57.13	36.12	0.0	6.75	0.6021090259159965	0.6126541554959786	121.0	860.0	38309.0	1.1	229.0	42.85025061995876	1.9496864032081234	0.01611311077031507	0.050050000000000004	0.35413430264428725	45.833333333333336	1.0	0.0	2.613043115218261e-10	41380.67383196997	360162.7574357864	8.729652216413276	7.0	23.0	4.0
289	BOGC01004	0.2499040871110321	-0.06115452360018493	0.3468920484990467	57.13	36.12	0.0	6.75	0.6021090259159965	0.6126541554959786	121.0	860.0	38309.0	1.1	229.0	42.85025061995876	1.9496864032081234	0.01611311077031507	0.050050000000000004	0.35413430264428725	45.833333333333336	1.0	0.0	1.4510754819951899e-09	84076.75294863636	356333.2588928933	11.157058854120178	2.0	18.0	5.0
290	BOGC01004	0.2525766754727382	-0.07159655583731189	0.4120768236181445	57.13	36.12	0.0	6.75	0.6021090259159965	0.6126541554959786	121.0	860.0	38309.0	1.1	229.0	42.85025061995876	1.9496864032081234	0.01611311077031507	0.050050000000000004	0.35413430264428725	45.833333333333336	1.0	0.0	1.5538315079055563e-09	53393.17177277536	441361.06247128034	12.243907409021883	3.0	19.0	5.0
291	BOGC01004	0.2507329393874145	-0.07817474926688807	0.4368502149613069	57.13	36.12	0.0	6.75	0.6021090259159965	0.6126541554959786	121.0	860.0	38309.0	1.1	229.0	42.85025061995876	1.9496864032081234	0.01611311077031507	0.050050000000000004	0.35413430264428725	45.833333333333336	1.0	0.0	2.7628166421322925e-10	75105.09680841437	429815.4261134812	10.312569662153408	4.0	20.0	5.0
292	BOGC01004	0.2459242998554765	-0.0818546706047548	0.4373476213661667	57.13	36.12	0.0	6.75	0.6021090259159965	0.6126541554959786	121.0	860.0	38309.0	1.1	229.0	42.85025061995876	1.9496864032081234	0.01611311077031507	0.050050000000000004	0.35413430264428725	45.833333333333336	1.0	0.0	3.6966185668063645e-10	76079.76793000403	401976.4374163832	9.237505292160778	5.0	21.0	5.0
293	BOGC01004	0.2493122180286507	-0.0825695122230354	0.4028353633724873	57.13	36.12	0.0	6.75	0.6021090259159965	0.6126541554959786	121.0	860.0	38309.0	1.1	229.0	42.85025061995876	1.9496864032081234	0.01611311077031507	0.050050000000000004	0.35413430264428725	45.833333333333336	1.0	0.0	1.288271711530342e-10	68634.19255154213	372598.630544975	7.998206771376845	6.0	22.0	5.0
294	BOGC01004	0.2533839295726101	-0.076269159928217	0.3570012403043373	57.13	36.12	0.0	6.75	0.6021090259159965	0.6126541554959786	121.0	860.0	38309.0	1.1	229.0	42.85025061995876	1.9496864032081234	0.01611311077031507	0.050050000000000004	0.35413430264428725	45.833333333333336	1.0	0.0	5.322771112759027e-10	42360.775942551496	390028.997059649	10.297180008109816	7.0	23.0	5.0
297	BOGC01004	0.2608584787775082	-0.06086921573054682	0.3540184496716584	57.13	36.12	0.0	6.75	0.6021090259159965	0.6126541554959786	121.0	860.0	38309.0	1.1	229.0	42.85025061995876	1.9496864032081234	0.01611311077031507	0.050050000000000004	0.35413430264428725	45.833333333333336	1.0	0.0	1.0177509945918928e-09	39070.11392190185	431118.5953681266	11.213235215406929	2.0	18.0	6.0
298	BOGC01004	0.2483971534456439	-0.07029655799604073	0.4004709494104967	57.13	36.12	0.0	6.75	0.6021090259159965	0.6126541554959786	121.0	860.0	38309.0	1.1	229.0	42.85025061995876	1.9496864032081234	0.01611311077031507	0.050050000000000004	0.35413430264428725	45.833333333333336	1.0	0.0	2.4241875173913735e-10	62391.6530662072	450905.945729698	9.13591186654156	3.0	19.0	6.0
299	BOGC01004	0.2544711705120524	-0.07751964152765013	0.4068142303742641	57.13	36.12	0.0	6.75	0.6021090259159965	0.6126541554959786	121.0	860.0	38309.0	1.1	229.0	42.85025061995876	1.9496864032081234	0.01611311077031507	0.050050000000000004	0.35413430264428725	45.833333333333336	1.0	0.0	1.9411294793769682e-10	51014.46010069566	421218.19170292414	9.202714612771286	4.0	20.0	6.0
300	BOGC01004	0.2531518301890701	-0.08022849434502684	0.4075950305228873	57.13	36.12	0.0	6.75	0.6021090259159965	0.6126541554959786	121.0	860.0	38309.0	1.1	229.0	42.85025061995876	1.9496864032081234	0.01611311077031507	0.050050000000000004	0.35413430264428725	45.833333333333336	1.0	0.0	1.7219070613805343e-10	67687.28638695265	377799.7182835035	8.0104163570356	5.0	21.0	6.0
301	BOGC01004	0.2524083651225883	-0.07971643352665432	0.3968669696790823	57.13	36.12	0.0	6.75	0.6021090259159965	0.6126541554959786	121.0	860.0	38309.0	1.1	229.0	42.85025061995876	1.9496864032081234	0.01611311077031507	0.050050000000000004	0.35413430264428725	45.833333333333336	1.0	0.0	5.412190695608388e-10	66039.10102098709	406934.5693650096	10.221145198335368	6.0	22.0	6.0
302	BOGC01004	0.2493557971210291	-0.07475812858006475	0.3637210139095359	57.13	36.12	0.0	6.75	0.6021090259159965	0.6126541554959786	121.0	860.0	38309.0	1.1	229.0	42.85025061995876	1.9496864032081234	0.01611311077031507	0.050050000000000004	0.35413430264428725	45.833333333333336	1.0	0.0	2.8979174615528786e-10	44286.10506090891	426439.2359776708	10.32582985429984	7.0	23.0	6.0
305	BOGC01004	0.2458507669141427	-0.0541369717708079	0.3425203390944338	57.13	36.12	0.0	6.75	0.6021090259159965	0.6126541554959786	121.0	860.0	38309.0	1.1	229.0	42.85025061995876	1.9496864032081234	0.01611311077031507	0.050050000000000004	0.35413430264428725	45.833333333333336	1.0	0.0	1.2427112672241947e-09	45402.42320993926	460739.7492604321	11.964640323003822	2.0	18.0	7.0
306	BOGC01004	0.2504415469176483	-0.06203913519048158	0.3619731309836811	57.13	36.12	0.0	6.75	0.6021090259159965	0.6126541554959786	121.0	860.0	38309.0	1.1	229.0	42.85025061995876	1.9496864032081234	0.01611311077031507	0.050050000000000004	0.35413430264428725	45.833333333333336	1.0	0.0	1.485304101933593e-09	39752.85195467749	467138.6626731585	12.193608238602184	3.0	19.0	7.0
307	BOGC01004	0.2522136599986105	-0.06742697388571364	0.3606014738565914	57.13	36.12	0.0	6.75	0.6021090259159965	0.6126541554959786	121.0	860.0	38309.0	1.1	229.0	42.85025061995876	1.9496864032081234	0.01611311077031507	0.050050000000000004	0.35413430264428725	45.833333333333336	1.0	0.0	2.715534463959557e-10	54612.23906433332	420767.8904255952	8.65518010243927	4.0	20.0	7.0
308	BOGC01004	0.2519542828289578	-0.07061841356798787	0.3636409516235137	57.13	36.12	0.0	6.75	0.6021090259159965	0.6126541554959786	121.0	860.0	38309.0	1.1	229.0	42.85025061995876	1.9496864032081234	0.01611311077031507	0.050050000000000004	0.35413430264428725	45.833333333333336	1.0	0.0	8.731479983481448e-10	58029.968608153125	415234.7264913372	11.741823689793886	5.0	21.0	7.0
309	BOGC01004	0.2490156711681226	-0.07149084259084819	0.3721662599675321	57.13	36.12	0.0	6.75	0.6021090259159965	0.6126541554959786	121.0	860.0	38309.0	1.1	229.0	42.85025061995876	1.9496864032081234	0.01611311077031507	0.050050000000000004	0.35413430264428725	45.833333333333336	1.0	0.0	4.1681347262567664e-10	57470.4276390392	442552.5238412799	9.6180030166706	6.0	22.0	7.0
310	BOGC01004	0.2557468843753919	-0.06897062307571157	0.3366593352185628	57.13	36.12	0.0	6.75	0.6021090259159965	0.6126541554959786	121.0	860.0	38309.0	1.1	229.0	42.85025061995876	1.9496864032081234	0.01611311077031507	0.050050000000000004	0.35413430264428725	45.833333333333336	1.0	0.0	8.218175029384155e-10	30816.338258965457	429463.04469528527	12.023373132175438	7.0	23.0	7.0
330	BOGC01005	0.2500419178609578	-0.27499237890790096	0.3264641515753211	43.88	26.48	0.0	29.64	0.6039416335038847	0.6236498010233087	31.0	8176.0	29404.0	1.49	310.0	19.37392769351109	0.517283869416746	0.016686576432798257	0.039783	0.6249654094680996	26.25	1.0	0.2258064516129032	1.1295959057022742e-08	5549.613657507281	100086.30456198826	13.594464000862288	3.0	11.0	2.0
332	BOGC01005	0.2495560276165838	-0.3572592918752596	0.3376762876458819	43.88	26.48	0.0	29.64	0.6039416335038847	0.6236498010233087	31.0	8176.0	29404.0	1.49	310.0	19.37392769351109	0.517283869416746	0.016686576432798257	0.039783	0.6249654094680996	26.25	1.0	0.2258064516129032	4.771107064982516e-09	5420.990933924231	81945.65274727036	11.613365630226946	5.0	13.0	2.0
333	BOGC01005	0.246748384168111	-0.3696540717766176	0.4061375860621803	43.88	26.48	0.0	29.64	0.6039416335038847	0.6236498010233087	31.0	8176.0	29404.0	1.49	310.0	19.37392769351109	0.517283869416746	0.016686576432798257	0.039783	0.6249654094680996	26.25	1.0	0.2258064516129032	4.07281275371929e-09	7119.662581711596	112964.41310233982	12.815680921947056	6.0	14.0	2.0
337	BOGC01005	0.2488547301863786	-0.2626372905972226	0.3580040184950266	43.88	26.48	0.0	29.64	0.6039416335038847	0.6236498010233087	31.0	8176.0	29404.0	1.49	310.0	19.37392769351109	0.517283869416746	0.016686576432798257	0.039783	0.6249654094680996	26.25	1.0	0.2258064516129032	1.0231710589891918e-08	6461.263357682157	125369.17918602834	13.500623495001705	2.0	10.0	3.0
338	BOGC01005	0.2500125424202546	-0.3149853898851205	0.3535810073323943	43.88	26.48	0.0	29.64	0.6039416335038847	0.6236498010233087	31.0	8176.0	29404.0	1.49	310.0	19.37392769351109	0.517283869416746	0.016686576432798257	0.039783	0.6249654094680996	26.25	1.0	0.2258064516129032	1.0034792996549411e-08	3506.365753302988	103158.24369975226	14.090244712699562	3.0	11.0	3.0
339	BOGC01005	0.2486459962728526	-0.34384117630924915	0.380369397196959	43.88	26.48	0.0	29.64	0.6039416335038847	0.6236498010233087	31.0	8176.0	29404.0	1.49	310.0	19.37392769351109	0.517283869416746	0.016686576432798257	0.039783	0.6249654094680996	26.25	1.0	0.2258064516129032	8.508236115645218e-09	6047.642664430698	108322.54177069232	13.928515512254403	4.0	12.0	3.0
340	BOGC01005	0.249570993587736	-0.3742229275512908	0.383286331809015	43.88	26.48	0.0	29.64	0.6039416335038847	0.6236498010233087	31.0	8176.0	29404.0	1.49	310.0	19.37392769351109	0.517283869416746	0.016686576432798257	0.039783	0.6249654094680996	26.25	1.0	0.2258064516129032	6.656765583201718e-09	3076.163990201054	106456.26862836552	13.908832246582165	5.0	13.0	3.0
341	BOGC01005	0.2488537092327459	-0.35207659189621365	0.3951310916223903	43.88	26.48	0.0	29.64	0.6039416335038847	0.6236498010233087	31.0	8176.0	29404.0	1.49	310.0	19.37392769351109	0.517283869416746	0.016686576432798257	0.039783	0.6249654094680996	26.25	1.0	0.2258064516129032	6.4297367430299354e-09	1910.2057158271189	118423.7268027451	14.684972050926392	6.0	14.0	3.0
345	BOGC01005	0.2500615650887095	-0.25447339847069084	0.3053188430028423	43.88	26.48	0.0	29.64	0.6039416335038847	0.6236498010233087	31.0	8176.0	29404.0	1.49	310.0	19.37392769351109	0.517283869416746	0.016686576432798257	0.039783	0.6249654094680996	26.25	1.0	0.2258064516129032	4.510354312259324e-09	8603.921353156353	102782.90289328342	12.409619751230348	2.0	10.0	4.0
346	BOGC01005	0.2546157753857574	-0.31692634796796154	0.3182200169569909	43.88	26.48	0.0	29.64	0.6039416335038847	0.6236498010233087	31.0	8176.0	29404.0	1.49	310.0	19.37392769351109	0.517283869416746	0.016686576432798257	0.039783	0.6249654094680996	26.25	1.0	0.2258064516129032	7.718270467194088e-11	6733.473667530633	82744.02329930544	5.486425760405956	3.0	11.0	4.0
347	BOGC01005	0.2507638471071446	-0.33352096974648554	0.3682586727612277	43.88	26.48	0.0	29.64	0.6039416335038847	0.6236498010233087	31.0	8176.0	29404.0	1.49	310.0	19.37392769351109	0.517283869416746	0.016686576432798257	0.039783	0.6249654094680996	26.25	1.0	0.2258064516129032	3.0323386024377892e-09	3294.3475170021948	110094.92263378698	12.9085671173932	4.0	12.0	4.0
349	BOGC01005	0.2525081025863304	-0.33961186047860814	0.3264982909372462	43.88	26.48	0.0	29.64	0.6039416335038847	0.6236498010233087	31.0	8176.0	29404.0	1.49	310.0	19.37392769351109	0.517283869416746	0.016686576432798257	0.039783	0.6249654094680996	26.25	1.0	0.2258064516129032	1.3045966529290354e-08	8569.248088896587	78619.77393702207	13.91589523447342	6.0	14.0	4.0
350	BOGC01005	0.2505058470868961	-0.2992718428224762	0.3596566050452532	43.88	26.48	0.0	29.64	0.6039416335038847	0.6236498010233087	31.0	8176.0	29404.0	1.49	310.0	19.37392769351109	0.517283869416746	0.016686576432798257	0.039783	0.6249654094680996	26.25	1.0	0.2258064516129032	5.2180844090088385e-09	3599.3898417352466	131925.4363362098	12.892000609021524	7.0	15.0	4.0
354	BOGC01005	0.2531341232782307	-0.2665809055721791	0.2678692980337585	43.88	26.48	0.0	29.64	0.6039416335038847	0.6236498010233087	31.0	8176.0	29404.0	1.49	310.0	19.37392769351109	0.517283869416746	0.016686576432798257	0.039783	0.6249654094680996	26.25	1.0	0.2258064516129032	2.8968345944235807e-08	6767.275351204917	71114.28321131562	14.121767401218284	3.0	11.0	5.0
355	BOGC01005	0.2552530908478534	-0.31114945308685926	0.2738957563484913	43.88	26.48	0.0	29.64	0.6039416335038847	0.6236498010233087	31.0	8176.0	29404.0	1.49	310.0	19.37392769351109	0.517283869416746	0.016686576432798257	0.039783	0.6249654094680996	26.25	1.0	0.2258064516129032	1.4576577722635877e-08	5017.556037323347	64389.40221386083	12.55673455906454	4.0	12.0	5.0
356	BOGC01005	0.2552485076507607	-0.3158350257172935	0.2803704149365966	43.88	26.48	0.0	29.64	0.6039416335038847	0.6236498010233087	31.0	8176.0	29404.0	1.49	310.0	19.37392769351109	0.517283869416746	0.016686576432798257	0.039783	0.6249654094680996	26.25	1.0	0.2258064516129032	7.984988048548304e-08	4652.668861293564	66641.65406851462	16.99952288278221	5.0	13.0	5.0
357	BOGC01005	0.2523736123828152	-0.3357185477175823	0.3321683185600403	43.88	26.48	0.0	29.64	0.6039416335038847	0.6236498010233087	31.0	8176.0	29404.0	1.49	310.0	19.37392769351109	0.517283869416746	0.016686576432798257	0.039783	0.6249654094680996	26.25	1.0	0.2258064516129032	7.904960686033746e-09	9830.595448789838	84213.7313440986	12.606157309727642	6.0	14.0	5.0
358	BOGC01005	0.2487734292960098	-0.34608551961985967	0.4294393942081801	43.88	26.48	0.0	29.64	0.6039416335038847	0.6236498010233087	31.0	8176.0	29404.0	1.49	310.0	19.37392769351109	0.517283869416746	0.016686576432798257	0.039783	0.6249654094680996	26.25	1.0	0.2258064516129032	1.8848660410242246e-09	3891.665267818923	143566.84234368667	11.30151783473155	7.0	15.0	5.0
361	BOGC01005	0.2532255701332208	-0.3072191996374782	0.3020229143610812	43.88	26.48	0.0	29.64	0.6039416335038847	0.6236498010233087	31.0	8176.0	29404.0	1.49	310.0	19.37392769351109	0.517283869416746	0.016686576432798257	0.039783	0.6249654094680996	26.25	1.0	0.2258064516129032	9.681414780970954e-09	1692.4006640550724	123917.38861404928	13.691924438541053	2.0	10.0	6.0
362	BOGC01005	0.2518773473059905	-0.3571433609915911	0.4372558279498915	43.88	26.48	0.0	29.64	0.6039416335038847	0.6236498010233087	31.0	8176.0	29404.0	1.49	310.0	19.37392769351109	0.517283869416746	0.016686576432798257	0.039783	0.6249654094680996	26.25	1.0	0.2258064516129032	3.0464519795714295e-13	3182.072161322936	136931.4094619893	5.828510236799954	3.0	11.0	6.0
363	BOGC01005	0.2545232502646261	-0.3858922552111172	0.2921668294243894	43.88	26.48	0.0	29.64	0.6039416335038847	0.6236498010233087	31.0	8176.0	29404.0	1.49	310.0	19.37392769351109	0.517283869416746	0.016686576432798257	0.039783	0.6249654094680996	26.25	1.0	0.2258064516129032	1.082263367813141e-08	6688.276932287353	61818.47001703503	13.017787820509778	4.0	12.0	6.0
364	BOGC01005	0.2557441149785825	-0.3836007535749465	0.3907891104964333	43.88	26.48	0.0	29.64	0.6039416335038847	0.6236498010233087	31.0	8176.0	29404.0	1.49	310.0	19.37392769351109	0.517283869416746	0.016686576432798257	0.039783	0.6249654094680996	26.25	1.0	0.2258064516129032	7.79473863232738e-09	6642.910610477061	109173.13628130563	12.834756725977622	5.0	13.0	6.0
365	BOGC01005	0.2526490829798961	-0.37345346087256975	0.3773286330884416	43.88	26.48	0.0	29.64	0.6039416335038847	0.6236498010233087	31.0	8176.0	29404.0	1.49	310.0	19.37392769351109	0.517283869416746	0.016686576432798257	0.039783	0.6249654094680996	26.25	1.0	0.2258064516129032	3.1525086985340063e-09	5606.745567821037	103429.25657992312	12.128128195497496	6.0	14.0	6.0
366	BOGC01005	0.2536031206164911	-0.3551627113180705	0.2501004007469194	43.88	26.48	0.0	29.64	0.6039416335038847	0.6236498010233087	31.0	8176.0	29404.0	1.49	310.0	19.37392769351109	0.517283869416746	0.016686576432798257	0.039783	0.6249654094680996	26.25	1.0	0.2258064516129032	8.479963620189324e-09	3709.352158765001	49430.13454600933	11.419225622651286	7.0	15.0	6.0
369	BOGC01005	0.2527136247846765	-0.35468051743921925	0.4178544222147275	43.88	26.48	0.0	29.64	0.6039416335038847	0.6236498010233087	31.0	8176.0	29404.0	1.49	310.0	19.37392769351109	0.517283869416746	0.016686576432798257	0.039783	0.6249654094680996	26.25	1.0	0.2258064516129032	5.390425217299821e-09	4652.366769608563	127099.13836324235	12.254847469624371	2.0	10.0	7.0
370	BOGC01005	0.2586802377442126	-0.3819529630826703	0.3102348484505614	43.88	26.48	0.0	29.64	0.6039416335038847	0.6236498010233087	31.0	8176.0	29404.0	1.49	310.0	19.37392769351109	0.517283869416746	0.016686576432798257	0.039783	0.6249654094680996	26.25	1.0	0.2258064516129032	4.8051411516425446e-08	2368.3258132400915	78971.68080982895	15.51432271718416	3.0	11.0	7.0
371	BOGC01005	0.2551212206548795	-0.3803566537624637	0.3886719224010905	43.88	26.48	0.0	29.64	0.6039416335038847	0.6236498010233087	31.0	8176.0	29404.0	1.49	310.0	19.37392769351109	0.517283869416746	0.016686576432798257	0.039783	0.6249654094680996	26.25	1.0	0.2258064516129032	1.1618340955976691e-08	3772.703482951557	106132.92718907566	14.83394455398711	4.0	12.0	7.0
372	BOGC01005	0.2572821869318128	-0.41029315181400944	0.3885919185523259	43.88	26.48	0.0	29.64	0.6039416335038847	0.6236498010233087	31.0	8176.0	29404.0	1.49	310.0	19.37392769351109	0.517283869416746	0.016686576432798257	0.039783	0.6249654094680996	26.25	1.0	0.2258064516129032	1.9095836023552686e-14	602.6798504699126	107212.48083440847	5.012326585839686	5.0	13.0	7.0
373	BOGC01005	0.2577126348618457	-0.3473977000285672	0.2424270244008633	43.88	26.48	0.0	29.64	0.6039416335038847	0.6236498010233087	31.0	8176.0	29404.0	1.49	310.0	19.37392769351109	0.517283869416746	0.016686576432798257	0.039783	0.6249654094680996	26.25	1.0	0.2258064516129032	2.112667996101436e-08	2534.085885574911	43772.068378223565	13.030502893799015	6.0	14.0	7.0
393	BOGC01006	0.2536903168259713	-0.10152794507025528	0.2566574719947624	92.79	0.0	0.0	7.21	0.6666666666666666	1.0	144.0	8370.0	31765.0	0.83	251.0	46.405328481032576	1.5035326427854554	0.010441198908232328	0.026891999999999996	0.32225922556272624	32.30769230769231	2.0	0.0625	7.32001430581164e-08	1e-12	215182.80649708337	18.712177797991984	2.0	10.0	2.0
394	BOGC01006	0.2493908357371699	-0.09941485909912016	0.2958746571258199	92.79	0.0	0.0	7.21	0.6666666666666666	1.0	144.0	8370.0	31765.0	0.83	251.0	46.405328481032576	1.5035326427854554	0.010441198908232328	0.026891999999999996	0.32225922556272624	32.30769230769231	2.0	0.0625	2.4781492857783863e-08	1280.7194749164817	302950.1403450101	16.235009796135028	3.0	11.0	2.0
395	BOGC01006	0.2518810230326497	-0.10154641541443296	0.2854902688888404	92.79	0.0	0.0	7.21	0.6666666666666666	1.0	144.0	8370.0	31765.0	0.83	251.0	46.405328481032576	1.5035326427854554	0.010441198908232328	0.026891999999999996	0.32225922556272624	32.30769230769231	2.0	0.0625	5.8434869387724575e-08	309.9664414030211	277434.1284157832	19.552142981096324	4.0	12.0	2.0
396	BOGC01006	0.2519411545617059	-0.1027135839720434	0.2712103731789657	92.79	0.0	0.0	7.21	0.6666666666666666	1.0	144.0	8370.0	31765.0	0.83	251.0	46.405328481032576	1.5035326427854554	0.010441198908232328	0.026891999999999996	0.32225922556272624	32.30769230769231	2.0	0.0625	4.276867637820203e-08	1e-12	256218.9287733897	19.058266405107364	5.0	13.0	2.0
397	BOGC01006	0.2503974791900992	-0.09802015162068262	0.238037730726154	92.79	0.0	0.0	7.21	0.6666666666666666	1.0	144.0	8370.0	31765.0	0.83	251.0	46.405328481032576	1.5035326427854554	0.010441198908232328	0.026891999999999996	0.32225922556272624	32.30769230769231	2.0	0.0625	3.418782235087292e-08	1e-12	238305.02590951565	17.402976754540912	6.0	14.0	2.0
398	BOGC01006	0.2528870554916015	-0.10680024586786528	0.2427444470859937	92.79	0.0	0.0	7.21	0.6666666666666666	1.0	144.0	8370.0	31765.0	0.83	251.0	46.405328481032576	1.5035326427854554	0.010441198908232328	0.026891999999999996	0.32225922556272624	32.30769230769231	2.0	0.0625	9.080931473448572e-08	961.4070095587134	210105.5280114789	18.802730159546016	7.0	15.0	2.0
401	BOGC01006	0.2507133440314876	-0.08871109815513506	0.2148492641938628	92.79	0.0	0.0	7.21	0.6666666666666666	1.0	144.0	8370.0	31765.0	0.83	251.0	46.405328481032576	1.5035326427854554	0.010441198908232328	0.026891999999999996	0.32225922556272624	32.30769230769231	2.0	0.0625	9.70178803960664e-09	633.0599933157554	220058.61944878992	13.592905138133116	2.0	10.0	3.0
402	BOGC01006	0.2523612383901013	-0.10137271558195357	0.2660475237831741	92.79	0.0	0.0	7.21	0.6666666666666666	1.0	144.0	8370.0	31765.0	0.83	251.0	46.405328481032576	1.5035326427854554	0.010441198908232328	0.026891999999999996	0.32225922556272624	32.30769230769231	2.0	0.0625	2.5167451900287574e-08	2012.410016405398	268540.4505750676	15.618835536420082	3.0	11.0	3.0
403	BOGC01006	0.2546303837064126	-0.11009661282451054	0.2881025081275377	92.79	0.0	0.0	7.21	0.6666666666666666	1.0	144.0	8370.0	31765.0	0.83	251.0	46.405328481032576	1.5035326427854554	0.010441198908232328	0.026891999999999996	0.32225922556272624	32.30769230769231	2.0	0.0625	6.554774811817765e-08	212.0558728613285	296858.41993576137	19.65869662677096	4.0	12.0	3.0
404	BOGC01006	0.2513386261890374	-0.11057959267545439	0.2776743348062736	92.79	0.0	0.0	7.21	0.6666666666666666	1.0	144.0	8370.0	31765.0	0.83	251.0	46.405328481032576	1.5035326427854554	0.010441198908232328	0.026891999999999996	0.32225922556272624	32.30769230769231	2.0	0.0625	5.4547469430232816e-08	509.212894073131	252513.5799129899	19.62427353001649	5.0	13.0	3.0
405	BOGC01006	0.2528584298682003	-0.10747146603500288	0.2431107716335178	92.79	0.0	0.0	7.21	0.6666666666666666	1.0	144.0	8370.0	31765.0	0.83	251.0	46.405328481032576	1.5035326427854554	0.010441198908232328	0.026891999999999996	0.32225922556272624	32.30769230769231	2.0	0.0625	1.1505992270066657e-07	1656.508541447722	229094.56691467192	19.978424030629217	6.0	14.0	3.0
406	BOGC01006	0.2556502926133702	-0.10587594268688894	0.2343854810509985	92.79	0.0	0.0	7.21	0.6666666666666666	1.0	144.0	8370.0	31765.0	0.83	251.0	46.405328481032576	1.5035326427854554	0.010441198908232328	0.026891999999999996	0.32225922556272624	32.30769230769231	2.0	0.0625	9.269772971443049e-08	267.243838170118	210144.1435902784	18.773182966548667	7.0	15.0	3.0
409	BOGC01006	0.2478850529748634	-0.0865331694863549	0.1439603648946209	92.79	0.0	0.0	7.21	0.6666666666666666	1.0	144.0	8370.0	31765.0	0.83	251.0	46.405328481032576	1.5035326427854554	0.010441198908232328	0.026891999999999996	0.32225922556272624	32.30769230769231	2.0	0.0625	4.5236885348742823e-08	1158.6671622154663	120158.78330821871	16.774693542537296	2.0	10.0	4.0
410	BOGC01006	0.2521927062664121	-0.10416330949696762	0.2570464682993592	92.79	0.0	0.0	7.21	0.6666666666666666	1.0	144.0	8370.0	31765.0	0.83	251.0	46.405328481032576	1.5035326427854554	0.010441198908232328	0.026891999999999996	0.32225922556272624	32.30769230769231	2.0	0.0625	7.701547000138477e-08	644.1767119724783	258436.49750216343	18.841408170258443	3.0	11.0	4.0
411	BOGC01006	0.2518233855584612	-0.11147127801458506	0.2891930582175656	92.79	0.0	0.0	7.21	0.6666666666666666	1.0	144.0	8370.0	31765.0	0.83	251.0	46.405328481032576	1.5035326427854554	0.010441198908232328	0.026891999999999996	0.32225922556272624	32.30769230769231	2.0	0.0625	4.60922129352781e-08	2280.881372662692	303792.51552688703	18.454985642521347	4.0	12.0	4.0
412	BOGC01006	0.2534345645799641	-0.11942452962028209	0.2792811339560566	92.79	0.0	0.0	7.21	0.6666666666666666	1.0	144.0	8370.0	31765.0	0.83	251.0	46.405328481032576	1.5035326427854554	0.010441198908232328	0.026891999999999996	0.32225922556272624	32.30769230769231	2.0	0.0625	4.103365802698988e-08	2414.9182098476285	255540.08364656963	16.413135095533903	5.0	13.0	4.0
413	BOGC01006	0.256356042460117	-0.11228279420026371	0.2605544024217214	92.79	0.0	0.0	7.21	0.6666666666666666	1.0	144.0	8370.0	31765.0	0.83	251.0	46.405328481032576	1.5035326427854554	0.010441198908232328	0.026891999999999996	0.32225922556272624	32.30769230769231	2.0	0.0625	1.3689806799277449e-07	903.3399028801635	232726.9357684067	19.59506443335783	6.0	14.0	4.0
414	BOGC01006	0.2533799743278149	-0.11038742249879732	0.2387795991955597	92.79	0.0	0.0	7.21	0.6666666666666666	1.0	144.0	8370.0	31765.0	0.83	251.0	46.405328481032576	1.5035326427854554	0.010441198908232328	0.026891999999999996	0.32225922556272624	32.30769230769231	2.0	0.0625	5.8848542039413594e-08	794.8779412458872	213437.50115054645	17.300306140232145	7.0	15.0	4.0
417	BOGC01006	0.2529515213291377	-0.09367844178079031	0.2053250175834046	92.79	0.0	0.0	7.21	0.6666666666666666	1.0	144.0	8370.0	31765.0	0.83	251.0	46.405328481032576	1.5035326427854554	0.010441198908232328	0.026891999999999996	0.32225922556272624	32.30769230769231	2.0	0.0625	4.890035532056913e-08	988.949144797858	198074.61660503253	16.800317370817453	2.0	10.0	5.0
418	BOGC01006	0.2511735203027754	-0.103395414762432	0.2564217431499439	92.79	0.0	0.0	7.21	0.6666666666666666	1.0	144.0	8370.0	31765.0	0.83	251.0	46.405328481032576	1.5035326427854554	0.010441198908232328	0.026891999999999996	0.32225922556272624	32.30769230769231	2.0	0.0625	7.213138486505954e-08	1612.0745849335103	252890.48079908933	18.11640752037279	3.0	11.0	5.0
419	BOGC01006	0.2541963888932505	-0.10578830679855657	0.2818705022091027	92.79	0.0	0.0	7.21	0.6666666666666666	1.0	144.0	8370.0	31765.0	0.83	251.0	46.405328481032576	1.5035326427854554	0.010441198908232328	0.026891999999999996	0.32225922556272624	32.30769230769231	2.0	0.0625	4.288144817010675e-08	3259.961967039261	290966.66092566703	17.412091936630897	4.0	12.0	5.0
420	BOGC01006	0.2563535198038814	-0.11846014186257972	0.274210869800108	92.79	0.0	0.0	7.21	0.6666666666666666	1.0	144.0	8370.0	31765.0	0.83	251.0	46.405328481032576	1.5035326427854554	0.010441198908232328	0.026891999999999996	0.32225922556272624	32.30769230769231	2.0	0.0625	8.879158497343553e-08	3600.180875640292	243939.63232953096	17.519550255942814	5.0	13.0	5.0
421	BOGC01006	0.2527303506591655	-0.11629046590077256	0.2781909018958881	92.79	0.0	0.0	7.21	0.6666666666666666	1.0	144.0	8370.0	31765.0	0.83	251.0	46.405328481032576	1.5035326427854554	0.010441198908232328	0.026891999999999996	0.32225922556272624	32.30769230769231	2.0	0.0625	9.525933597487325e-08	2334.329951558801	262156.86826316733	18.996334328249738	6.0	14.0	5.0
422	BOGC01006	0.2525972650148894	-0.11914708147157069	0.2561362827851622	92.79	0.0	0.0	7.21	0.6666666666666666	1.0	144.0	8370.0	31765.0	0.83	251.0	46.405328481032576	1.5035326427854554	0.010441198908232328	0.026891999999999996	0.32225922556272624	32.30769230769231	2.0	0.0625	8.21559995589638e-08	2561.095169273387	224489.0285181276	18.82002073518389	7.0	15.0	5.0
425	BOGC01006	0.2506195244675601	-0.09775920888591719	0.2491616172850849	92.79	0.0	0.0	7.21	0.6666666666666666	1.0	144.0	8370.0	31765.0	0.83	251.0	46.405328481032576	1.5035326427854554	0.010441198908232328	0.026891999999999996	0.32225922556272624	32.30769230769231	2.0	0.0625	7.343997365794054e-08	1423.7264145400284	262177.0352523345	19.48506544067411	2.0	10.0	6.0
426	BOGC01006	0.2532878730852653	-0.09684787424446983	0.2441947103015334	92.79	0.0	0.0	7.21	0.6666666666666666	1.0	144.0	8370.0	31765.0	0.83	251.0	46.405328481032576	1.5035326427854554	0.010441198908232328	0.026891999999999996	0.32225922556272624	32.30769230769231	2.0	0.0625	4.450870960681642e-08	1990.355658065824	260668.08275563395	17.22236992219538	3.0	11.0	6.0
427	BOGC01006	0.2532021581224515	-0.10189027820497476	0.2601617745889156	92.79	0.0	0.0	7.21	0.6666666666666666	1.0	144.0	8370.0	31765.0	0.83	251.0	46.405328481032576	1.5035326427854554	0.010441198908232328	0.026891999999999996	0.32225922556272624	32.30769230769231	2.0	0.0625	8.79390413821568e-08	3096.3609454204297	251277.04941500133	18.420493971258377	4.0	12.0	6.0
428	BOGC01006	0.2550364740310074	-0.1125174068699248	0.2720030191106129	92.79	0.0	0.0	7.21	0.6666666666666666	1.0	144.0	8370.0	31765.0	0.83	251.0	46.405328481032576	1.5035326427854554	0.010441198908232328	0.026891999999999996	0.32225922556272624	32.30769230769231	2.0	0.0625	8.165162701523344e-08	6498.457438830485	259800.73399241787	17.696136648101334	5.0	13.0	6.0
429	BOGC01006	0.2538006580447243	-0.11732441218867594	0.2772962282559969	92.79	0.0	0.0	7.21	0.6666666666666666	1.0	144.0	8370.0	31765.0	0.83	251.0	46.405328481032576	1.5035326427854554	0.010441198908232328	0.026891999999999996	0.32225922556272624	32.30769230769231	2.0	0.0625	8.449385036080059e-08	2036.2014296893003	264452.617985753	19.07239668247511	6.0	14.0	6.0
430	BOGC01006	0.2527963824346642	-0.12231219108874053	0.2634951961585532	92.79	0.0	0.0	7.21	0.6666666666666666	1.0	144.0	8370.0	31765.0	0.83	251.0	46.405328481032576	1.5035326427854554	0.010441198908232328	0.026891999999999996	0.32225922556272624	32.30769230769231	2.0	0.0625	5.4211518607516496e-08	1633.656543376106	238512.5231948552	17.465625018852556	7.0	15.0	6.0
433	BOGC01006	0.251171431710373	-0.10239015645591096	0.256137075203223	92.79	0.0	0.0	7.21	0.6666666666666666	1.0	144.0	8370.0	31765.0	0.83	251.0	46.405328481032576	1.5035326427854554	0.010441198908232328	0.026891999999999996	0.32225922556272624	32.30769230769231	2.0	0.0625	3.006843352082456e-08	1903.064927866184	261671.94614320743	15.911456266507422	2.0	10.0	7.0
434	BOGC01006	0.2527053954237338	-0.0889649671410665	0.2318362980082578	92.79	0.0	0.0	7.21	0.6666666666666666	1.0	144.0	8370.0	31765.0	0.83	251.0	46.405328481032576	1.5035326427854554	0.010441198908232328	0.026891999999999996	0.32225922556272624	32.30769230769231	2.0	0.0625	4.836959011100817e-08	3337.008558368382	235916.5031722853	16.957291570624964	3.0	11.0	7.0
435	BOGC01006	0.2423454734051289	-0.09317227575311277	0.09716866903228	92.79	0.0	0.0	7.21	0.6666666666666666	1.0	144.0	8370.0	31765.0	0.83	251.0	46.405328481032576	1.5035326427854554	0.010441198908232328	0.026891999999999996	0.32225922556272624	32.30769230769231	2.0	0.0625	3.8039007277390624e-08	4277.84851986246	248316.1101797412	14.034698528184032	4.0	12.0	7.0
436	BOGC01006	0.2501974048230849	-0.09332671926932183	0.2335407318490573	92.79	0.0	0.0	7.21	0.6666666666666666	1.0	144.0	8370.0	31765.0	0.83	251.0	46.405328481032576	1.5035326427854554	0.010441198908232328	0.026891999999999996	0.32225922556272624	32.30769230769231	2.0	0.0625	2.7197323948513485e-08	3411.848525924911	264366.6702473917	15.877794214750182	5.0	13.0	7.0
437	BOGC01006	0.2503956720995512	-0.1097653255874514	0.258728749599049	92.79	0.0	0.0	7.21	0.6666666666666666	1.0	144.0	8370.0	31765.0	0.83	251.0	46.405328481032576	1.5035326427854554	0.010441198908232328	0.026891999999999996	0.32225922556272624	32.30769230769231	2.0	0.0625	6.859086654209534e-08	1333.2793757925297	251244.46582067184	18.359221409821306	6.0	14.0	7.0
438	BOGC01006	0.2498169977445873	-0.11891011088563157	0.2600162982328413	92.79	0.0	0.0	7.21	0.6666666666666666	1.0	144.0	8370.0	31765.0	0.83	251.0	46.405328481032576	1.5035326427854554	0.010441198908232328	0.026891999999999996	0.32225922556272624	32.30769230769231	2.0	0.0625	4.426051192218949e-08	4690.84343590609	205229.79743961152	15.264262240084465	7.0	15.0	7.0
457	BOGC01007	0.2462434950908085	-0.07638273289560739	0.3819676843164227	14.23	55.23	0.0	30.54	0.534144351665227	0.2048661099913619	41.0	1732.0	26945.0	1.15	304.0	21.581401057710146	0.5114792050677305	0.012475102562627573	0.027254999999999998	0.526375635553906	23.75	2.0	0.21875	6.8052967705511955e-09	10.012268791826818	969754.9417376268	10.398876248681583	2.0	10.0	2.0
458	BOGC01007	0.2525550973108001	-0.07512596351943289	0.2373718404589997	14.23	55.23	0.0	30.54	0.534144351665227	0.2048661099913619	41.0	1732.0	26945.0	1.15	304.0	21.581401057710146	0.5114792050677305	0.012475102562627573	0.027254999999999998	0.526375635553906	23.75	2.0	0.21875	3.900699541148356e-09	14.928058789110857	327935.80053593765	10.1193651716333	3.0	11.0	2.0
459	BOGC01007	0.2511454734726703	-0.08446252600822378	0.2090373277200468	14.23	55.23	0.0	30.54	0.534144351665227	0.2048661099913619	41.0	1732.0	26945.0	1.15	304.0	21.581401057710146	0.5114792050677305	0.012475102562627573	0.027254999999999998	0.526375635553906	23.75	2.0	0.21875	6.4621064055359065e-09	19.247325955263797	264762.0457603121	10.735805373840371	4.0	12.0	2.0
461	BOGC01007	0.2541988357009019	-0.08793259279734844	0.3453491691457075	14.23	55.23	0.0	30.54	0.534144351665227	0.2048661099913619	41.0	1732.0	26945.0	1.15	304.0	21.581401057710146	0.5114792050677305	0.012475102562627573	0.027254999999999998	0.526375635553906	23.75	2.0	0.21875	6.661105445004978e-09	12.681355965328155	412872.8458352104	10.438518395570783	6.0	14.0	2.0
462	BOGC01007	0.2499297183671272	-0.08893706513177681	0.3018936202124323	14.23	55.23	0.0	30.54	0.534144351665227	0.2048661099913619	41.0	1732.0	26945.0	1.15	304.0	21.581401057710146	0.5114792050677305	0.012475102562627573	0.027254999999999998	0.526375635553906	23.75	2.0	0.21875	3.804970116760842e-09	2.999489545630785	337281.51159302634	9.933653455463952	7.0	15.0	2.0
465	BOGC01007	0.2492150929746397	-0.07539201507280069	0.1816131283960417	14.23	55.23	0.0	30.54	0.534144351665227	0.2048661099913619	41.0	1732.0	26945.0	1.15	304.0	21.581401057710146	0.5114792050677305	0.012475102562627573	0.027254999999999998	0.526375635553906	23.75	2.0	0.21875	1.7002492747053564e-09	16.773249456037863	219527.0015928793	9.560436044040577	2.0	10.0	3.0
469	BOGC01007	0.2485660853104145	-0.08936109707577065	0.3089857466328055	14.23	55.23	0.0	30.54	0.534144351665227	0.2048661099913619	41.0	1732.0	26945.0	1.15	304.0	21.581401057710146	0.5114792050677305	0.012475102562627573	0.027254999999999998	0.526375635553906	23.75	2.0	0.21875	3.4914071633807e-11	105.15488479967516	662862.3586497571	7.168847658348026	6.0	14.0	3.0
470	BOGC01007	0.2515718550453936	-0.08341482520869874	0.1985003653584675	14.23	55.23	0.0	30.54	0.534144351665227	0.2048661099913619	41.0	1732.0	26945.0	1.15	304.0	21.581401057710146	0.5114792050677305	0.012475102562627573	0.027254999999999998	0.526375635553906	23.75	2.0	0.21875	6.462349100289089e-09	10.349610057859172	377294.2566357733	10.472482746730982	7.0	15.0	3.0
473	BOGC01007	0.2499740397510068	-0.07705670396506929	0.2262119845698227	14.23	55.23	0.0	30.54	0.534144351665227	0.2048661099913619	41.0	1732.0	26945.0	1.15	304.0	21.581401057710146	0.5114792050677305	0.012475102562627573	0.027254999999999998	0.526375635553906	23.75	2.0	0.21875	1.1884448980481466e-10	100.07844553072786	640656.5628229247	7.877857312608073	2.0	10.0	4.0
474	BOGC01007	0.2515637281427729	-0.07468542616149307	0.1685317384425474	14.23	55.23	0.0	30.54	0.534144351665227	0.2048661099913619	41.0	1732.0	26945.0	1.15	304.0	21.581401057710146	0.5114792050677305	0.012475102562627573	0.027254999999999998	0.526375635553906	23.75	2.0	0.21875	5.179132012145261e-09	1e-12	194446.51193800924	10.73551006026526	3.0	11.0	4.0
475	BOGC01007	0.2497396247323951	-0.08697370684429474	0.3258815517952951	14.23	55.23	0.0	30.54	0.534144351665227	0.2048661099913619	41.0	1732.0	26945.0	1.15	304.0	21.581401057710146	0.5114792050677305	0.012475102562627573	0.027254999999999998	0.526375635553906	23.75	2.0	0.21875	5.324054308530891e-09	13.779311025531204	490954.5162488406	10.647124783620006	4.0	12.0	4.0
476	BOGC01007	0.2497433925815627	-0.08647972338405355	0.1764793923286307	14.23	55.23	0.0	30.54	0.534144351665227	0.2048661099913619	41.0	1732.0	26945.0	1.15	304.0	21.581401057710146	0.5114792050677305	0.012475102562627573	0.027254999999999998	0.526375635553906	23.75	2.0	0.21875	1.741819577461001e-09	17.140566743735096	175617.84986297233	9.82787438595244	5.0	13.0	4.0
478	BOGC01007	0.2512798370334534	-0.08591657437965769	0.1531919264368456	14.23	55.23	0.0	30.54	0.534144351665227	0.2048661099913619	41.0	1732.0	26945.0	1.15	304.0	21.581401057710146	0.5114792050677305	0.012475102562627573	0.027254999999999998	0.526375635553906	23.75	2.0	0.21875	1.4502945511196683e-09	10.512091197513064	152265.3159464948	9.741538502580486	7.0	15.0	4.0
481	BOGC01007	0.0	-0.05372905225471376	0.0182331379814587	14.23	55.23	0.0	30.54	0.534144351665227	0.2048661099913619	41.0	1732.0	26945.0	1.15	304.0	21.581401057710146	0.5114792050677305	0.012475102562627573	0.027254999999999998	0.526375635553906	23.75	2.0	0.21875	5.2873904365924325e-08	6.901312854524667	11755.5252373845	13.370785219886786	2.0	10.0	5.0
482	BOGC01007	0.2518709631157246	-0.07279477029258269	0.298842675212442	14.23	55.23	0.0	30.54	0.534144351665227	0.2048661099913619	41.0	1732.0	26945.0	1.15	304.0	21.581401057710146	0.5114792050677305	0.012475102562627573	0.027254999999999998	0.526375635553906	23.75	2.0	0.21875	3.3732574511446956e-09	1e-12	391358.3803945814	10.80140559477556	3.0	11.0	5.0
483	BOGC01007	0.2498602273216528	-0.08473172144996223	0.1817202614379084	14.23	55.23	0.0	30.54	0.534144351665227	0.2048661099913619	41.0	1732.0	26945.0	1.15	304.0	21.581401057710146	0.5114792050677305	0.012475102562627573	0.027254999999999998	0.526375635553906	23.75	2.0	0.21875	2.5767110667374027e-09	19.81648178883788	210828.33629574912	10.31103077452222	4.0	12.0	5.0
484	BOGC01007	0.2531833629438955	-0.09277693179050128	0.2420998394136133	14.23	55.23	0.0	30.54	0.534144351665227	0.2048661099913619	41.0	1732.0	26945.0	1.15	304.0	21.581401057710146	0.5114792050677305	0.012475102562627573	0.027254999999999998	0.526375635553906	23.75	2.0	0.21875	2.9068132345599902e-09	39.05820111782632	245667.52806287495	10.274226271831782	5.0	13.0	5.0
485	BOGC01007	0.2509013547095036	-0.09017104131726396	0.2582927203065134	14.23	55.23	0.0	30.54	0.534144351665227	0.2048661099913619	41.0	1732.0	26945.0	1.15	304.0	21.581401057710146	0.5114792050677305	0.012475102562627573	0.027254999999999998	0.526375635553906	23.75	2.0	0.21875	2.782780006427288e-09	1e-12	262872.0078468212	10.400049672303211	6.0	14.0	5.0
486	BOGC01007	0.2551384937078326	-0.09197917011644433	0.2932499729657433	14.23	55.23	0.0	30.54	0.534144351665227	0.2048661099913619	41.0	1732.0	26945.0	1.15	304.0	21.581401057710146	0.5114792050677305	0.012475102562627573	0.027254999999999998	0.526375635553906	23.75	2.0	0.21875	2.2826691647992448e-09	0.7476241847835804	257011.91388152807	9.990316867062408	7.0	15.0	5.0
489	BOGC01007	0.2505602785610092	-0.07858934954576988	0.1208488758341893	14.23	55.23	0.0	30.54	0.534144351665227	0.2048661099913619	41.0	1732.0	26945.0	1.15	304.0	21.581401057710146	0.5114792050677305	0.012475102562627573	0.027254999999999998	0.526375635553906	23.75	2.0	0.21875	1.4404872850093398e-09	3.12988523987301	132117.0280414833	9.747754426406228	2.0	10.0	6.0
490	BOGC01007	0.2512551183238437	-0.08381095514340287	0.1719006958657388	14.23	55.23	0.0	30.54	0.534144351665227	0.2048661099913619	41.0	1732.0	26945.0	1.15	304.0	21.581401057710146	0.5114792050677305	0.012475102562627573	0.027254999999999998	0.526375635553906	23.75	2.0	0.21875	2.516056252233056e-09	13.941348075975249	168465.4859950735	10.413346367810918	3.0	11.0	6.0
491	BOGC01007	0.251483568274305	-0.09175516807003424	0.2417641814666787	14.23	55.23	0.0	30.54	0.534144351665227	0.2048661099913619	41.0	1732.0	26945.0	1.15	304.0	21.581401057710146	0.5114792050677305	0.012475102562627573	0.027254999999999998	0.526375635553906	23.75	2.0	0.21875	1.057642418089699e-09	1e-12	289877.08042727713	9.989241012340235	4.0	12.0	6.0
492	BOGC01007	0.2508423310169037	-0.08851578409010731	0.315910895606753	14.23	55.23	0.0	30.54	0.534144351665227	0.2048661099913619	41.0	1732.0	26945.0	1.15	304.0	21.581401057710146	0.5114792050677305	0.012475102562627573	0.027254999999999998	0.526375635553906	23.75	2.0	0.21875	1.016299044920288e-09	8.496592318608554	384022.1468053215	9.682955543160965	5.0	13.0	6.0
493	BOGC01007	0.253112883016219	-0.08832950870414528	0.2329911462806199	14.23	55.23	0.0	30.54	0.534144351665227	0.2048661099913619	41.0	1732.0	26945.0	1.15	304.0	21.581401057710146	0.5114792050677305	0.012475102562627573	0.027254999999999998	0.526375635553906	23.75	2.0	0.21875	1.896164336656625e-09	4.644618023520343	271654.0905177845	10.106872171668478	6.0	14.0	6.0
494	BOGC01007	0.2501621365626798	-0.09681171952820716	0.2602146785000466	14.23	55.23	0.0	30.54	0.534144351665227	0.2048661099913619	41.0	1732.0	26945.0	1.15	304.0	21.581401057710146	0.5114792050677305	0.012475102562627573	0.027254999999999998	0.526375635553906	23.75	2.0	0.21875	1.1433518576353663e-09	1e-12	247952.439710857	9.814184454392132	7.0	15.0	6.0
497	BOGC01007	0.2516065374023134	-0.08578728197041396	0.1142775458270766	14.23	55.23	0.0	30.54	0.534144351665227	0.2048661099913619	41.0	1732.0	26945.0	1.15	304.0	21.581401057710146	0.5114792050677305	0.012475102562627573	0.027254999999999998	0.526375635553906	23.75	2.0	0.21875	6.561059695542326e-09	14.937773240576323	96379.6510627647	10.926608738522011	2.0	10.0	7.0
498	BOGC01007	0.2505521069095763	-0.08755532619286831	0.2214082956134495	14.23	55.23	0.0	30.54	0.534144351665227	0.2048661099913619	41.0	1732.0	26945.0	1.15	304.0	21.581401057710146	0.5114792050677305	0.012475102562627573	0.027254999999999998	0.526375635553906	23.75	2.0	0.21875	2.7202100572054633e-09	1e-12	228787.3516047385	10.713725266988495	3.0	11.0	7.0
499	BOGC01007	0.2508360479028977	-0.09600570514717717	0.2369206490788706	14.23	55.23	0.0	30.54	0.534144351665227	0.2048661099913619	41.0	1732.0	26945.0	1.15	304.0	21.581401057710146	0.5114792050677305	0.012475102562627573	0.027254999999999998	0.526375635553906	23.75	2.0	0.21875	4.384319574057827e-09	1e-12	264197.47865549906	11.141654025374358	4.0	12.0	7.0
500	BOGC01007	0.2525559188152563	-0.09459370628270099	0.207960088691796	14.23	55.23	0.0	30.54	0.534144351665227	0.2048661099913619	41.0	1732.0	26945.0	1.15	304.0	21.581401057710146	0.5114792050677305	0.012475102562627573	0.027254999999999998	0.526375635553906	23.75	2.0	0.21875	3.386862790222267e-09	1e-12	190325.30242893915	10.96514157344449	5.0	13.0	7.0
501	BOGC01007	0.2481858373161768	-0.09831842802984972	0.1068130049277597	14.23	55.23	0.0	30.54	0.534144351665227	0.2048661099913619	41.0	1732.0	26945.0	1.15	304.0	21.581401057710146	0.5114792050677305	0.012475102562627573	0.027254999999999998	0.526375635553906	23.75	2.0	0.21875	2.4023136813156043e-09	1e-12	60234.377697059936	10.6567730659302	6.0	14.0	7.0
502	BOGC01007	0.2496300548008711	-0.09681250550029981	0.0722238142526806	14.23	55.23	0.0	30.54	0.534144351665227	0.2048661099913619	41.0	1732.0	26945.0	1.15	304.0	21.581401057710146	0.5114792050677305	0.012475102562627573	0.027254999999999998	0.526375635553906	23.75	2.0	0.21875	4.2733601546274265e-08	1e-12	22770.14750164866	12.62718824502607	7.0	15.0	7.0
521	BOGC01008	0.2530760064281052	-0.1715906763687276	0.1478555880320641	64.55	18.71	0.0	16.73	0.6292137080630955	0.7752822483785732	131.0	2545.0	28466.0	0.57	283.0	32.35160509730907	1.5205254395735261	0.011607064424225391	0.026789999999999998	0.24695881753671045	47.0	3.0	0.203125	1.0590742949290188e-07	1798.910909123209	40937.426612481984	13.4810083794137	2.0	18.0	2.0
523	BOGC01008	0.2517810724991837	-0.1956932965624528	0.1896773701642252	64.55	18.71	0.0	16.73	0.6292137080630955	0.7752822483785732	131.0	2545.0	28466.0	0.57	283.0	32.35160509730907	1.5205254395735261	0.011607064424225391	0.026789999999999998	0.24695881753671045	47.0	3.0	0.203125	1.2450999387070286e-07	4260.285124679797	65783.0999788971	16.969465177315495	4.0	20.0	2.0
524	BOGC01008	0.2514970801771419	-0.21468984905616703	0.2115014441835717	64.55	18.71	0.0	16.73	0.6292137080630955	0.7752822483785732	131.0	2545.0	28466.0	0.57	283.0	32.35160509730907	1.5205254395735261	0.011607064424225391	0.026789999999999998	0.24695881753671045	47.0	3.0	0.203125	6.206552982668256e-08	3124.059400061442	63999.55434225529	14.222830234171946	5.0	21.0	2.0
525	BOGC01008	0.2500239659007665	-0.21914395290531072	0.1092070520626272	64.55	18.71	0.0	16.73	0.6292137080630955	0.7752822483785732	131.0	2545.0	28466.0	0.57	283.0	32.35160509730907	1.5205254395735261	0.011607064424225391	0.026789999999999998	0.24695881753671045	47.0	3.0	0.203125	1.1039017433489563e-07	696.5532040048582	24211.68188345609	15.632992708550642	6.0	22.0	2.0
526	BOGC01008	0.2527240118155228	-0.2131065082754894	0.1687387781816239	64.55	18.71	0.0	16.73	0.6292137080630955	0.7752822483785732	131.0	2545.0	28466.0	0.57	283.0	32.35160509730907	1.5205254395735261	0.011607064424225391	0.026789999999999998	0.24695881753671045	47.0	3.0	0.203125	8.841779020052344e-08	2363.071238686844	44609.49235190948	13.95451402285324	7.0	23.0	2.0
530	BOGC01008	0.2539723280963507	-0.20541144850223345	0.1648460337539351	64.55	18.71	0.0	16.73	0.6292137080630955	0.7752822483785732	131.0	2545.0	28466.0	0.57	283.0	32.35160509730907	1.5205254395735261	0.011607064424225391	0.026789999999999998	0.24695881753671045	47.0	3.0	0.203125	6.022021703522284e-08	3048.45959586686	42412.43305678877	12.681232442783092	3.0	19.0	3.0
531	BOGC01008	0.2538056489741967	-0.23104003351387156	0.1783364060297148	64.55	18.71	0.0	16.73	0.6292137080630955	0.7752822483785732	131.0	2545.0	28466.0	0.57	283.0	32.35160509730907	1.5205254395735261	0.011607064424225391	0.026789999999999998	0.24695881753671045	47.0	3.0	0.203125	9.657261790252393e-08	3589.968655681731	38360.73225375977	13.68579362243515	4.0	20.0	3.0
532	BOGC01008	0.2527905771174969	-0.22982413468651577	0.2008344108411278	64.55	18.71	0.0	16.73	0.6292137080630955	0.7752822483785732	131.0	2545.0	28466.0	0.57	283.0	32.35160509730907	1.5205254395735261	0.011607064424225391	0.026789999999999998	0.24695881753671045	47.0	3.0	0.203125	6.591103307584946e-08	4037.004952550661	55726.96797810274	13.377730207216622	5.0	21.0	3.0
533	BOGC01008	0.2526845509429287	-0.23992112517496192	0.2162680889728492	64.55	18.71	0.0	16.73	0.6292137080630955	0.7752822483785732	131.0	2545.0	28466.0	0.57	283.0	32.35160509730907	1.5205254395735261	0.011607064424225391	0.026789999999999998	0.24695881753671045	47.0	3.0	0.203125	6.602134106081793e-08	3458.8963360171483	57070.81337349811	13.411213650808076	6.0	22.0	3.0
534	BOGC01008	0.2542108426045443	-0.23290907515023368	0.2122793259199504	64.55	18.71	0.0	16.73	0.6292137080630955	0.7752822483785732	131.0	2545.0	28466.0	0.57	283.0	32.35160509730907	1.5205254395735261	0.011607064424225391	0.026789999999999998	0.24695881753671045	47.0	3.0	0.203125	4.952915588773976e-08	2930.100995168773	49460.02190687069	12.540475368069828	7.0	23.0	3.0
537	BOGC01008	0.253944392481651	-0.21943397660750483	0.1736630168711431	64.55	18.71	0.0	16.73	0.6292137080630955	0.7752822483785732	131.0	2545.0	28466.0	0.57	283.0	32.35160509730907	1.5205254395735261	0.011607064424225391	0.026789999999999998	0.24695881753671045	47.0	3.0	0.203125	1.151955444367303e-07	2901.817897082993	41511.181588341344	13.669877840606818	2.0	18.0	4.0
538	BOGC01008	0.2571046006189681	-0.2309083831883498	0.1918440973911028	64.55	18.71	0.0	16.73	0.6292137080630955	0.7752822483785732	131.0	2545.0	28466.0	0.57	283.0	32.35160509730907	1.5205254395735261	0.011607064424225391	0.026789999999999998	0.24695881753671045	47.0	3.0	0.203125	1.3328099290887965e-07	3137.58569125966	43461.7209436855	14.472574858531887	3.0	19.0	4.0
539	BOGC01008	0.2547734116445697	-0.25040913677950993	0.1690968260672647	64.55	18.71	0.0	16.73	0.6292137080630955	0.7752822483785732	131.0	2545.0	28466.0	0.57	283.0	32.35160509730907	1.5205254395735261	0.011607064424225391	0.026789999999999998	0.24695881753671045	47.0	3.0	0.203125	3.737649922896935e-08	4280.58788415342	33292.052472765376	11.29366025329191	4.0	20.0	4.0
540	BOGC01008	0.2566805162486582	-0.26081147742595717	0.2041225310159345	64.55	18.71	0.0	16.73	0.6292137080630955	0.7752822483785732	131.0	2545.0	28466.0	0.57	283.0	32.35160509730907	1.5205254395735261	0.011607064424225391	0.026789999999999998	0.24695881753671045	47.0	3.0	0.203125	1.532644375856762e-07	3117.9145376647466	46952.63385102635	15.314268152803477	5.0	21.0	4.0
541	BOGC01008	0.2538903063580015	-0.2562838851861492	0.2290275147674557	64.55	18.71	0.0	16.73	0.6292137080630955	0.7752822483785732	131.0	2545.0	28466.0	0.57	283.0	32.35160509730907	1.5205254395735261	0.011607064424225391	0.026789999999999998	0.24695881753671045	47.0	3.0	0.203125	6.277188746572905e-08	4249.48332078401	62022.92579509868	13.619568198837335	6.0	22.0	4.0
542	BOGC01008	0.2574779376891984	-0.253973913205801	0.1872115063838063	64.55	18.71	0.0	16.73	0.6292137080630955	0.7752822483785732	131.0	2545.0	28466.0	0.57	283.0	32.35160509730907	1.5205254395735261	0.011607064424225391	0.026789999999999998	0.24695881753671045	47.0	3.0	0.203125	1.8373817933792225e-07	2496.69601659619	41152.8947942568	15.066408645899113	7.0	23.0	4.0
545	BOGC01008	0.2508798193096451	-0.21966623136088786	0.1592503477153992	64.55	18.71	0.0	16.73	0.6292137080630955	0.7752822483785732	131.0	2545.0	28466.0	0.57	283.0	32.35160509730907	1.5205254395735261	0.011607064424225391	0.026789999999999998	0.24695881753671045	47.0	3.0	0.203125	8.288552111324067e-08	3471.242127073283	36563.11568727536	13.550051836617326	2.0	18.0	5.0
546	BOGC01008	0.2553707097218265	-0.23041675764438665	0.1699707973264052	64.55	18.71	0.0	16.73	0.6292137080630955	0.7752822483785732	131.0	2545.0	28466.0	0.57	283.0	32.35160509730907	1.5205254395735261	0.011607064424225391	0.026789999999999998	0.24695881753671045	47.0	3.0	0.203125	1.2463618204172633e-07	3703.6342881435767	35999.920143825686	13.63727809251698	3.0	19.0	5.0
547	BOGC01008	0.255439232634888	-0.2650144631914938	0.1771125555598047	64.55	18.71	0.0	16.73	0.6292137080630955	0.7752822483785732	131.0	2545.0	28466.0	0.57	283.0	32.35160509730907	1.5205254395735261	0.011607064424225391	0.026789999999999998	0.24695881753671045	47.0	3.0	0.203125	1.1914347819441673e-07	3540.317872197108	33323.47811880312	13.058104470781828	4.0	20.0	5.0
548	BOGC01008	0.2557844067425638	-0.2647381940009214	0.1980863556591369	64.55	18.71	0.0	16.73	0.6292137080630955	0.7752822483785732	131.0	2545.0	28466.0	0.57	283.0	32.35160509730907	1.5205254395735261	0.011607064424225391	0.026789999999999998	0.24695881753671045	47.0	3.0	0.203125	8.299900589037179e-08	3766.7254315643113	46138.85684132769	13.463364410638436	5.0	21.0	5.0
550	BOGC01008	0.2545925324720993	-0.2664858029489664	0.1653438508768266	64.55	18.71	0.0	16.73	0.6292137080630955	0.7752822483785732	131.0	2545.0	28466.0	0.57	283.0	32.35160509730907	1.5205254395735261	0.011607064424225391	0.026789999999999998	0.24695881753671045	47.0	3.0	0.203125	7.333070262127707e-08	3248.595170646241	34430.3841310617	12.449970015596652	7.0	23.0	5.0
553	BOGC01008	0.2449006609533026	-0.21668936205991177	0.0960041361965994	64.55	18.71	0.0	16.73	0.6292137080630955	0.7752822483785732	131.0	2545.0	28466.0	0.57	283.0	32.35160509730907	1.5205254395735261	0.011607064424225391	0.026789999999999998	0.24695881753671045	47.0	3.0	0.203125	3.2208349765028295e-08	2607.2097258911253	18308.87551076871	10.724211598117378	2.0	18.0	6.0
554	BOGC01008	0.2473383334545957	-0.22008947733278902	0.0990863799978082	64.55	18.71	0.0	16.73	0.6292137080630955	0.7752822483785732	131.0	2545.0	28466.0	0.57	283.0	32.35160509730907	1.5205254395735261	0.011607064424225391	0.026789999999999998	0.24695881753671045	47.0	3.0	0.203125	1.88871400963464e-07	1654.5012027080484	13481.595549464217	11.706393353967076	3.0	19.0	6.0
555	BOGC01008	0.257695470785641	-0.24613777144191132	0.1546844342593647	64.55	18.71	0.0	16.73	0.6292137080630955	0.7752822483785732	131.0	2545.0	28466.0	0.57	283.0	32.35160509730907	1.5205254395735261	0.011607064424225391	0.026789999999999998	0.24695881753671045	47.0	3.0	0.203125	2.426773313413122e-07	1872.0526795412704	31124.75016646708	15.192171979596033	4.0	20.0	6.0
556	BOGC01008	0.253324560651301	-0.26683045171160086	0.1816458623990885	64.55	18.71	0.0	16.73	0.6292137080630955	0.7752822483785732	131.0	2545.0	28466.0	0.57	283.0	32.35160509730907	1.5205254395735261	0.011607064424225391	0.026789999999999998	0.24695881753671045	47.0	3.0	0.203125	1.2176597685709112e-07	3290.555772306193	40817.80249986714	13.812354404093972	5.0	21.0	6.0
557	BOGC01008	0.255232640467292	-0.27386018610841417	0.1642734049696244	64.55	18.71	0.0	16.73	0.6292137080630955	0.7752822483785732	131.0	2545.0	28466.0	0.57	283.0	32.35160509730907	1.5205254395735261	0.011607064424225391	0.026789999999999998	0.24695881753671045	47.0	3.0	0.203125	1.589374949428901e-07	1692.635087646722	33698.93274733427	14.723986141674668	6.0	22.0	6.0
558	BOGC01008	0.253098357898884	-0.2696941410312329	0.1757614993402344	64.55	18.71	0.0	16.73	0.6292137080630955	0.7752822483785732	131.0	2545.0	28466.0	0.57	283.0	32.35160509730907	1.5205254395735261	0.011607064424225391	0.026789999999999998	0.24695881753671045	47.0	3.0	0.203125	9.605754747177286e-08	3460.0473042267777	39376.17195847868	13.433608813335203	7.0	23.0	6.0
561	BOGC01008	0.2529291949477014	-0.2141007629727131	0.1455444377832356	64.55	18.71	0.0	16.73	0.6292137080630955	0.7752822483785732	131.0	2545.0	28466.0	0.57	283.0	32.35160509730907	1.5205254395735261	0.011607064424225391	0.026789999999999998	0.24695881753671045	47.0	3.0	0.203125	1.578752757414037e-07	2999.6047867797424	35276.98345302979	15.076122416998658	2.0	18.0	7.0
563	BOGC01008	0.2564501534470074	-0.26639659511644864	0.1548455081847375	64.55	18.71	0.0	16.73	0.6292137080630955	0.7752822483785732	131.0	2545.0	28466.0	0.57	283.0	32.35160509730907	1.5205254395735261	0.011607064424225391	0.026789999999999998	0.24695881753671045	47.0	3.0	0.203125	1.498256747556326e-07	2487.197614531312	30155.70293234569	14.134103830689996	4.0	20.0	7.0
564	BOGC01008	0.2528501516927492	-0.27750395273001827	0.1346584948750031	64.55	18.71	0.0	16.73	0.6292137080630955	0.7752822483785732	131.0	2545.0	28466.0	0.57	283.0	32.35160509730907	1.5205254395735261	0.011607064424225391	0.026789999999999998	0.24695881753671045	47.0	3.0	0.203125	1.0770016167782617e-07	1864.392806805172	19967.015651081874	12.432722912193888	5.0	21.0	7.0
565	BOGC01008	0.2566429642518598	-0.27238177260210766	0.1533404651182303	64.55	18.71	0.0	16.73	0.6292137080630955	0.7752822483785732	131.0	2545.0	28466.0	0.57	283.0	32.35160509730907	1.5205254395735261	0.011607064424225391	0.026789999999999998	0.24695881753671045	47.0	3.0	0.203125	1.697533102973381e-07	2368.63861857728	27674.69223047471	13.870395087159176	6.0	22.0	7.0
566	BOGC01008	0.2527061190351714	-0.2674061762694794	0.140418736913177	64.55	18.71	0.0	16.73	0.6292137080630955	0.7752822483785732	131.0	2545.0	28466.0	0.57	283.0	32.35160509730907	1.5205254395735261	0.011607064424225391	0.026789999999999998	0.24695881753671045	47.0	3.0	0.203125	1.7295683929496874e-07	2240.8803701523548	25789.193719393374	13.63254066286467	7.0	23.0	7.0
585	BOGC01009	0.2765591012739989	-0.5650235478368917	0.4166400808727708	77.81	0.0	0.0	22.19	0.6666666666666666	1.0	72.0	3442.0	20980.0	0.92	259.0	38.939553403241185	0.8255185321487131	0.011465535168732126	0.019504	0.540827130600572	21.27659574468085	3.0	0.1111111111111111	1.2694931772472271e-09	1e-12	99577.60150214996	12.66309602645616	2.0	18.0	2.0
587	BOGC01009	0.2742505523989946	-0.7103733669337935	0.4856608051478129	77.81	0.0	0.0	22.19	0.6666666666666666	1.0	72.0	3442.0	20980.0	0.92	259.0	38.939553403241185	0.8255185321487131	0.011465535168732126	0.019504	0.540827130600572	21.27659574468085	3.0	0.1111111111111111	1.1510852715446164e-08	1e-12	110286.88181697988	16.332273689483554	4.0	20.0	2.0
588	BOGC01009	0.2680641179420199	-0.7922323603850581	0.5264100500470149	77.81	0.0	0.0	22.19	0.6666666666666666	1.0	72.0	3442.0	20980.0	0.92	259.0	38.939553403241185	0.8255185321487131	0.011465535168732126	0.019504	0.540827130600572	21.27659574468085	3.0	0.1111111111111111	1.0511865489171157e-07	1140.4075461740613	122778.75617793488	18.182801486554435	5.0	21.0	2.0
589	BOGC01009	0.2741151118747676	-0.7627466173286569	0.4877950302295259	77.81	0.0	0.0	22.19	0.6666666666666666	1.0	72.0	3442.0	20980.0	0.92	259.0	38.939553403241185	0.8255185321487131	0.011465535168732126	0.019504	0.540827130600572	21.27659574468085	3.0	0.1111111111111111	3.822106964257444e-08	410.0824124719803	120830.55256863665	16.963692031978255	6.0	22.0	2.0
590	BOGC01009	0.2701014339034416	-0.7907547328508441	0.4958619273226693	77.81	0.0	0.0	22.19	0.6666666666666666	1.0	72.0	3442.0	20980.0	0.92	259.0	38.939553403241185	0.8255185321487131	0.011465535168732126	0.019504	0.540827130600572	21.27659574468085	3.0	0.1111111111111111	2.7099755772752587e-09	1e-12	104870.28988997292	13.018226587031574	7.0	23.0	2.0
593	BOGC01009	0.2731760928192664	-0.636047915990742	0.445812781881314	77.81	0.0	0.0	22.19	0.6666666666666666	1.0	72.0	3442.0	20980.0	0.92	259.0	38.939553403241185	0.8255185321487131	0.011465535168732126	0.019504	0.540827130600572	21.27659574468085	3.0	0.1111111111111111	1.1661228427328751e-08	1088.0111811495406	100175.56955462764	14.258969223173574	2.0	18.0	3.0
594	BOGC01009	0.2774498935917351	-0.6302670912491765	0.4316227855865596	77.81	0.0	0.0	22.19	0.6666666666666666	1.0	72.0	3442.0	20980.0	0.92	259.0	38.939553403241185	0.8255185321487131	0.011465535168732126	0.019504	0.540827130600572	21.27659574468085	3.0	0.1111111111111111	9.594391947587155e-10	1e-12	99438.9935130229	12.689588643242736	3.0	19.0	3.0
595	BOGC01009	0.2707804499391682	-0.7820618815059476	0.5103051153008338	77.81	0.0	0.0	22.19	0.6666666666666666	1.0	72.0	3442.0	20980.0	0.92	259.0	38.939553403241185	0.8255185321487131	0.011465535168732126	0.019504	0.540827130600572	21.27659574468085	3.0	0.1111111111111111	1.0386246307447776e-08	1e-12	108368.98480453478	15.698318610647467	4.0	20.0	3.0
596	BOGC01009	0.2636235668610785	-0.8632095702133485	0.5548989071403729	77.81	0.0	0.0	22.19	0.6666666666666666	1.0	72.0	3442.0	20980.0	0.92	259.0	38.939553403241185	0.8255185321487131	0.011465535168732126	0.019504	0.540827130600572	21.27659574468085	3.0	0.1111111111111111	8.83744355473226e-08	542.3202442678142	123601.86317881146	18.328547281227447	5.0	21.0	3.0
597	BOGC01009	0.2645982115622527	-0.8666285488164496	0.5420140743932214	77.81	0.0	0.0	22.19	0.6666666666666666	1.0	72.0	3442.0	20980.0	0.92	259.0	38.939553403241185	0.8255185321487131	0.011465535168732126	0.019504	0.540827130600572	21.27659574468085	3.0	0.1111111111111111	5.691985549560741e-09	1e-12	115259.64619718264	14.117864993674164	6.0	22.0	3.0
598	BOGC01009	0.2690880235845362	-0.8251488716259506	0.5006666954425213	77.81	0.0	0.0	22.19	0.6666666666666666	1.0	72.0	3442.0	20980.0	0.92	259.0	38.939553403241185	0.8255185321487131	0.011465535168732126	0.019504	0.540827130600572	21.27659574468085	3.0	0.1111111111111111	2.4949620147651785e-10	1271.7861208599866	100368.14835126132	9.54659695523631	7.0	23.0	3.0
601	BOGC01009	0.2774152914840755	-0.5773515201103729	0.376316823282928	77.81	0.0	0.0	22.19	0.6666666666666666	1.0	72.0	3442.0	20980.0	0.92	259.0	38.939553403241185	0.8255185321487131	0.011465535168732126	0.019504	0.540827130600572	21.27659574468085	3.0	0.1111111111111111	4.067268299934312e-09	215.0536970724214	77636.68213300302	13.23189031265821	2.0	18.0	4.0
603	BOGC01009	0.2759253256947686	-0.7819990037385341	0.4682626853802041	77.81	0.0	0.0	22.19	0.6666666666666666	1.0	72.0	3442.0	20980.0	0.92	259.0	38.939553403241185	0.8255185321487131	0.011465535168732126	0.019504	0.540827130600572	21.27659574468085	3.0	0.1111111111111111	1.9612286683567962e-08	1e-12	93064.04608272262	16.71461391383885	4.0	20.0	4.0
604	BOGC01009	0.2689282512493994	-0.9036714135438437	0.5442970898584444	77.81	0.0	0.0	22.19	0.6666666666666666	1.0	72.0	3442.0	20980.0	0.92	259.0	38.939553403241185	0.8255185321487131	0.011465535168732126	0.019504	0.540827130600572	21.27659574468085	3.0	0.1111111111111111	1.505708446813969e-09	1e-12	109229.08325065512	12.83204312512013	5.0	21.0	4.0
605	BOGC01009	0.2653700657167525	-0.9112285352148367	0.5420934948528949	77.81	0.0	0.0	22.19	0.6666666666666666	1.0	72.0	3442.0	20980.0	0.92	259.0	38.939553403241185	0.8255185321487131	0.011465535168732126	0.019504	0.540827130600572	21.27659574468085	3.0	0.1111111111111111	8.553377561781872e-09	1e-12	107678.79413026456	14.592461117425236	6.0	22.0	4.0
606	BOGC01009	0.2721317298618217	-0.8561672602630525	0.4900015207968975	77.81	0.0	0.0	22.19	0.6666666666666666	1.0	72.0	3442.0	20980.0	0.92	259.0	38.939553403241185	0.8255185321487131	0.011465535168732126	0.019504	0.540827130600572	21.27659574468085	3.0	0.1111111111111111	8.374534399280265e-10	1e-12	95118.28179212465	11.393314614120465	7.0	23.0	4.0
609	BOGC01009	0.2747222437586522	-0.6994169159620162	0.4467462653056315	77.81	0.0	0.0	22.19	0.6666666666666666	1.0	72.0	3442.0	20980.0	0.92	259.0	38.939553403241185	0.8255185321487131	0.011465535168732126	0.019504	0.540827130600572	21.27659574468085	3.0	0.1111111111111111	3.5436196199611913e-09	1e-12	99709.54326562588	13.931024476796734	2.0	18.0	5.0
610	BOGC01009	0.2767928656439494	-0.7464769950104506	0.4579905545474882	77.81	0.0	0.0	22.19	0.6666666666666666	1.0	72.0	3442.0	20980.0	0.92	259.0	38.939553403241185	0.8255185321487131	0.011465535168732126	0.019504	0.540827130600572	21.27659574468085	3.0	0.1111111111111111	1.7754134384873055e-08	1e-12	95534.13326733276	16.762278338927562	3.0	19.0	5.0
611	BOGC01009	0.2757685434282883	-0.859083216726847	0.4799075842580276	77.81	0.0	0.0	22.19	0.6666666666666666	1.0	72.0	3442.0	20980.0	0.92	259.0	38.939553403241185	0.8255185321487131	0.011465535168732126	0.019504	0.540827130600572	21.27659574468085	3.0	0.1111111111111111	6.836186350334117e-08	997.2764836163616	83221.49689063778	17.77612948198256	4.0	20.0	5.0
612	BOGC01009	0.2725154749697887	-0.9436223750141055	0.528417022207636	77.81	0.0	0.0	22.19	0.6666666666666666	1.0	72.0	3442.0	20980.0	0.92	259.0	38.939553403241185	0.8255185321487131	0.011465535168732126	0.019504	0.540827130600572	21.27659574468085	3.0	0.1111111111111111	6.841517374844841e-08	1e-12	101842.86816261066	17.6400053114339	5.0	21.0	5.0
613	BOGC01009	0.2709520302037144	-0.9271955582773661	0.5295671766446723	77.81	0.0	0.0	22.19	0.6666666666666666	1.0	72.0	3442.0	20980.0	0.92	259.0	38.939553403241185	0.8255185321487131	0.011465535168732126	0.019504	0.540827130600572	21.27659574468085	3.0	0.1111111111111111	1.1546319456101628e-14	1448.0299737051903	100046.32119302958	4.97860812249779	6.0	22.0	5.0
614	BOGC01009	0.2771637050499173	-0.8955444621056674	0.4683373954370968	77.81	0.0	0.0	22.19	0.6666666666666666	1.0	72.0	3442.0	20980.0	0.92	259.0	38.939553403241185	0.8255185321487131	0.011465535168732126	0.019504	0.540827130600572	21.27659574468085	3.0	0.1111111111111111	2.335298621147785e-09	1e-12	81284.3439757006	12.56729174537658	7.0	23.0	5.0
617	BOGC01009	0.2718450115609739	-0.7973333192664666	0.5001596753632904	77.81	0.0	0.0	22.19	0.6666666666666666	1.0	72.0	3442.0	20980.0	0.92	259.0	38.939553403241185	0.8255185321487131	0.011465535168732126	0.019504	0.540827130600572	21.27659574468085	3.0	0.1111111111111111	5.118934165437851e-10	3.5879077486821185	108518.81248980336	11.306317765812643	2.0	18.0	6.0
618	BOGC01009	0.2747787192350449	-0.8519544498463575	0.4991344654032446	77.81	0.0	0.0	22.19	0.6666666666666666	1.0	72.0	3442.0	20980.0	0.92	259.0	38.939553403241185	0.8255185321487131	0.011465535168732126	0.019504	0.540827130600572	21.27659574468085	3.0	0.1111111111111111	1.318282705220497e-08	223.43749073172705	94547.27815795672	15.401057978018	3.0	19.0	6.0
619	BOGC01009	0.2770610977426713	-0.9055380972639278	0.5040941555878512	77.81	0.0	0.0	22.19	0.6666666666666666	1.0	72.0	3442.0	20980.0	0.92	259.0	38.939553403241185	0.8255185321487131	0.011465535168732126	0.019504	0.540827130600572	21.27659574468085	3.0	0.1111111111111111	4.186698765451524e-09	1e-12	90820.00765202724	14.132830317585244	4.0	20.0	6.0
620	BOGC01009	0.2776609354108162	-0.9740277054189274	0.5083251905731743	77.81	0.0	0.0	22.19	0.6666666666666666	1.0	72.0	3442.0	20980.0	0.92	259.0	38.939553403241185	0.8255185321487131	0.011465535168732126	0.019504	0.540827130600572	21.27659574468085	3.0	0.1111111111111111	2.5041428930450142e-09	1e-12	87211.0899476713	13.370151650923894	5.0	21.0	6.0
621	BOGC01009	0.2757412454750789	-1.004916408660739	0.501233990660599	77.81	0.0	0.0	22.19	0.6666666666666666	1.0	72.0	3442.0	20980.0	0.92	259.0	38.939553403241185	0.8255185321487131	0.011465535168732126	0.019504	0.540827130600572	21.27659574468085	3.0	0.1111111111111111	5.277990711149982e-09	1e-12	79261.42289462955	13.685247695574324	6.0	22.0	6.0
622	BOGC01009	0.2807366635195047	-0.992254398247874	0.4669714237458648	77.81	0.0	0.0	22.19	0.6666666666666666	1.0	72.0	3442.0	20980.0	0.92	259.0	38.939553403241185	0.8255185321487131	0.011465535168732126	0.019504	0.540827130600572	21.27659574468085	3.0	0.1111111111111111	2.279313848774222e-09	1e-12	69963.88142767792	12.030522803205034	7.0	23.0	6.0
625	BOGC01009	0.2792447843928462	-0.8029883884732054	0.4556956158278147	77.81	0.0	0.0	22.19	0.6666666666666666	1.0	72.0	3442.0	20980.0	0.92	259.0	38.939553403241185	0.8255185321487131	0.011465535168732126	0.019504	0.540827130600572	21.27659574468085	3.0	0.1111111111111111	5.0848214527832176e-14	552.5693791419438	79270.99801907351	5.333192034806563	2.0	18.0	7.0
626	BOGC01009	0.2863926900546776	-0.8602661047263107	0.3823437959214031	77.81	0.0	0.0	22.19	0.6666666666666666	1.0	72.0	3442.0	20980.0	0.92	259.0	38.939553403241185	0.8255185321487131	0.011465535168732126	0.019504	0.540827130600572	21.27659574468085	3.0	0.1111111111111111	3.647275546025952e-07	654.0742392147091	37210.9847351843	18.5176167972374	3.0	19.0	7.0
628	BOGC01009	0.2799662473061316	-0.8972578812676815	0.3769570912117493	77.81	0.0	0.0	22.19	0.6666666666666666	1.0	72.0	3442.0	20980.0	0.92	259.0	38.939553403241185	0.8255185321487131	0.011465535168732126	0.019504	0.540827130600572	21.27659574468085	3.0	0.1111111111111111	9.508419829273862e-09	1e-12	48396.92599183831	14.183029502818837	5.0	21.0	7.0
629	BOGC01009	0.2809212761362759	-1.0083982650312537	0.4459889453217083	77.81	0.0	0.0	22.19	0.6666666666666666	1.0	72.0	3442.0	20980.0	0.92	259.0	38.939553403241185	0.8255185321487131	0.011465535168732126	0.019504	0.540827130600572	21.27659574468085	3.0	0.1111111111111111	1.3161552292473289e-08	1e-12	64775.55698216534	13.892164310545386	6.0	22.0	7.0
630	BOGC01009	0.2801726013291699	-1.039294827993992	0.4393929449087151	77.81	0.0	0.0	22.19	0.6666666666666666	1.0	72.0	3442.0	20980.0	0.92	259.0	38.939553403241185	0.8255185321487131	0.011465535168732126	0.019504	0.540827130600572	21.27659574468085	3.0	0.1111111111111111	4.197162617458616e-10	313.4056347775537	54472.09398470881	9.155942903996628	7.0	23.0	7.0
649	BOGC01010	0.0	-0.002639962363454436	0.0014158697038196	0.7	76.53	0.0	22.77	0.501510639216194	0.0090638352971643	99.0	5076.0	23929.0	0.67	326.0	34.187045814701825	1.4734616746136486	0.014883451258723724	0.028877	0.34532369509799826	43.0	1.0	0.125	3.647304680498564e-12	18.47966224488673	43413.7946540593	5.793031279841754	2.0	10.0	2.0
650	BOGC01010	0.0	-0.003145971196713429	0.0015139632104651	0.7	76.53	0.0	22.77	0.501510639216194	0.0090638352971643	99.0	5076.0	23929.0	0.67	326.0	34.187045814701825	1.4734616746136486	0.014883451258723724	0.028877	0.34532369509799826	43.0	1.0	0.125	1.5916157281026244e-12	18.2210357913003	41327.59664725134	5.492438212804848	3.0	11.0	2.0
651	BOGC01010	0.0	-0.0035956258309281907	0.0019933051786284	0.7	76.53	0.0	22.77	0.501510639216194	0.0090638352971643	99.0	5076.0	23929.0	0.67	326.0	34.187045814701825	1.4734616746136486	0.014883451258723724	0.028877	0.34532369509799826	43.0	1.0	0.125	5.751177312163236e-12	24.6693776517769	50407.18074395876	5.949402851926689	4.0	12.0	2.0
652	BOGC01010	0.0	-0.004119122543249026	0.0017885575386516	0.7	76.53	0.0	22.77	0.501510639216194	0.0090638352971643	99.0	5076.0	23929.0	0.67	326.0	34.187045814701825	1.4734616746136486	0.014883451258723724	0.028877	0.34532369509799826	43.0	1.0	0.125	1.0678125050844756e-12	18.96932610989765	42659.54054277205	5.456664061358519	5.0	13.0	2.0
653	BOGC01010	0.0	-0.004516117047255102	0.0022320979405372	0.7	76.53	0.0	22.77	0.501510639216194	0.0090638352971643	99.0	5076.0	23929.0	0.67	326.0	34.187045814701825	1.4734616746136486	0.014883451258723724	0.028877	0.34532369509799826	43.0	1.0	0.125	2.577493773969764e-12	16.820600468038126	48931.06869334265	5.628522280066658	6.0	14.0	2.0
654	BOGC01010	0.0	-0.004909731871262731	0.0021004759671076	0.7	76.53	0.0	22.77	0.501510639216194	0.0090638352971643	99.0	5076.0	23929.0	0.67	326.0	34.187045814701825	1.4734616746136486	0.014883451258723724	0.028877	0.34532369509799826	43.0	1.0	0.125	6.703970711896545e-12	15.683288001612118	43512.2907864548	5.87520936461871	7.0	15.0	2.0
657	BOGC01010	0.0	-0.0028341367689478088	0.0014309964571338	0.7	76.53	0.0	22.77	0.501510639216194	0.0090638352971643	99.0	5076.0	23929.0	0.67	326.0	34.187045814701825	1.4734616746136486	0.014883451258723724	0.028877	0.34532369509799826	43.0	1.0	0.125	2.472466675840224e-12	20.95462692253236	44128.54452930091	5.730068691030899	2.0	10.0	3.0
658	BOGC01010	0.0	-0.0030775916246513985	0.0013914778577641	0.7	76.53	0.0	22.77	0.501510639216194	0.0090638352971643	99.0	5076.0	23929.0	0.67	326.0	34.187045814701825	1.4734616746136486	0.014883451258723724	0.028877	0.34532369509799826	43.0	1.0	0.125	4.311884183039183e-12	22.05657878562406	38830.9791137915	5.906210029370235	3.0	11.0	3.0
659	BOGC01010	0.0	-0.003793337110838559	0.0013242639967183	0.7	76.53	0.0	22.77	0.501510639216194	0.0090638352971643	99.0	5076.0	23929.0	0.67	326.0	34.187045814701825	1.4734616746136486	0.014883451258723724	0.028877	0.34532369509799826	43.0	1.0	0.125	2.678302024605728e-12	24.02761323239233	34719.50411978358	5.794102943887027	4.0	12.0	3.0
660	BOGC01010	0.0	-0.003972774539594427	0.0018423877485187	0.7	76.53	0.0	22.77	0.501510639216194	0.0090638352971643	99.0	5076.0	23929.0	0.67	326.0	34.187045814701825	1.4734616746136486	0.014883451258723724	0.028877	0.34532369509799826	43.0	1.0	0.125	1.1575185254741882e-12	22.474855310151582	42275.3291264264	5.5397351583748735	5.0	13.0	3.0
661	BOGC01010	0.0	-0.0047872774192252035	0.00193858860412	0.7	76.53	0.0	22.77	0.501510639216194	0.0090638352971643	99.0	5076.0	23929.0	0.67	326.0	34.187045814701825	1.4734616746136486	0.014883451258723724	0.028877	0.34532369509799826	43.0	1.0	0.125	3.855360475313319e-12	14.226841926757606	29074.134257404025	5.817589061264182	6.0	14.0	3.0
662	BOGC01010	0.0	-0.0047691214638845986	0.0017581506936637	0.7	76.53	0.0	22.77	0.501510639216194	0.0090638352971643	99.0	5076.0	23929.0	0.67	326.0	34.187045814701825	1.4734616746136486	0.014883451258723724	0.028877	0.34532369509799826	43.0	1.0	0.125	4.134026454494233e-12	16.359025245550217	36267.97645363651	5.773608940527415	7.0	15.0	3.0
666	BOGC01010	0.0	-0.0030959440730151627	0.0014906056649826	0.7	76.53	0.0	22.77	0.501510639216194	0.0090638352971643	99.0	5076.0	23929.0	0.67	326.0	34.187045814701825	1.4734616746136486	0.014883451258723724	0.028877	0.34532369509799826	43.0	1.0	0.125	1.227240531420648e-12	33.39989396167298	42849.5988552315	5.659383689349446	3.0	11.0	4.0
667	BOGC01010	0.0	-0.0037608371648067893	0.0013283695932051	0.7	76.53	0.0	22.77	0.501510639216194	0.0090638352971643	99.0	5076.0	23929.0	0.67	326.0	34.187045814701825	1.4734616746136486	0.014883451258723724	0.028877	0.34532369509799826	43.0	1.0	0.125	2.19868567796766e-12	30.972002740271453	34503.68762261348	5.802346963475003	4.0	12.0	4.0
668	BOGC01010	0.0	-0.0046573955309119975	0.0017554581724648	0.7	76.53	0.0	22.77	0.501510639216194	0.0090638352971643	99.0	5076.0	23929.0	0.67	326.0	34.187045814701825	1.4734616746136486	0.014883451258723724	0.028877	0.34532369509799826	43.0	1.0	0.125	2.183586644832758e-12	27.10015545304245	36781.47055682959	5.747219532301569	5.0	13.0	4.0
669	BOGC01010	0.0	-0.004778395934578083	0.0014886823315082	0.7	76.53	0.0	22.77	0.501510639216194	0.0090638352971643	99.0	5076.0	23929.0	0.67	326.0	34.187045814701825	1.4734616746136486	0.014883451258723724	0.028877	0.34532369509799826	43.0	1.0	0.125	2.679190203025428e-12	21.677715178470724	30800.79062444532	5.72650727342136	6.0	14.0	4.0
670	BOGC01010	0.0	-0.0054062304422004505	0.0015332882305014	0.7	76.53	0.0	22.77	0.501510639216194	0.0090638352971643	99.0	5076.0	23929.0	0.67	326.0	34.187045814701825	1.4734616746136486	0.014883451258723724	0.028877	0.34532369509799826	43.0	1.0	0.125	5.021094651169733e-12	18.369972210053763	27412.241253695352	5.875303304787823	7.0	15.0	4.0
673	BOGC01010	0.0	-0.003664476986245825	0.0015798752154925	0.7	76.53	0.0	22.77	0.501510639216194	0.0090638352971643	99.0	5076.0	23929.0	0.67	326.0	34.187045814701825	1.4734616746136486	0.014883451258723724	0.028877	0.34532369509799826	43.0	1.0	0.125	3.6415315207705135e-14	34.11676496867344	17045.04084427307	4.808582854914624	2.0	10.0	5.0
674	BOGC01010	0.0	-0.00390062230148761	0.0016438310790332	0.7	76.53	0.0	22.77	0.501510639216194	0.0090638352971643	99.0	5076.0	23929.0	0.67	326.0	34.187045814701825	1.4734616746136486	0.014883451258723724	0.028877	0.34532369509799826	43.0	1.0	0.125	3.108624468950438e-14	39.7951671615725	30821.37851774505	4.782186703401752	3.0	11.0	5.0
675	BOGC01010	0.0	-0.004476504053784686	0.001970824325692	0.7	76.53	0.0	22.77	0.501510639216194	0.0090638352971643	99.0	5076.0	23929.0	0.67	326.0	34.187045814701825	1.4734616746136486	0.014883451258723724	0.028877	0.34532369509799826	43.0	1.0	0.125	1.7696955012524998e-13	33.152536271786495	40185.792900166256	5.135027804155683	4.0	12.0	5.0
676	BOGC01010	0.0	-0.005336947002231844	0.0016743672807636	0.7	76.53	0.0	22.77	0.501510639216194	0.0090638352971643	99.0	5076.0	23929.0	0.67	326.0	34.187045814701825	1.4734616746136486	0.014883451258723724	0.028877	0.34532369509799826	43.0	1.0	0.125	1.2636558466283532e-12	26.23684602909393	31416.966240638205	5.584412836191068	5.0	13.0	5.0
677	BOGC01010	0.0	-0.006153847096745271	0.0016478234150201	0.7	76.53	0.0	22.77	0.501510639216194	0.0090638352971643	99.0	5076.0	23929.0	0.67	326.0	34.187045814701825	1.4734616746136486	0.014883451258723724	0.028877	0.34532369509799826	43.0	1.0	0.125	1.3917755836700962e-12	22.59176179464461	26714.856308834267	5.544306016867088	6.0	14.0	5.0
678	BOGC01010	0.0	-0.0057924178299323574	0.001748680881607	0.7	76.53	0.0	22.77	0.501510639216194	0.0090638352971643	99.0	5076.0	23929.0	0.67	326.0	34.187045814701825	1.4734616746136486	0.014883451258723724	0.028877	0.34532369509799826	43.0	1.0	0.125	2.240208019088641e-12	19.48752270664145	30860.277390562747	5.615756608908822	7.0	15.0	5.0
682	BOGC01010	0.0	-0.004763501763422028	0.0013956085645713	0.7	76.53	0.0	22.77	0.501510639216194	0.0090638352971643	99.0	5076.0	23929.0	0.67	326.0	34.187045814701825	1.4734616746136486	0.014883451258723724	0.028877	0.34532369509799826	43.0	1.0	0.125	1.964872708981602e-12	26.17689398576417	28559.89879695664	5.698731073077823	3.0	11.0	6.0
684	BOGC01010	0.0	-0.007010871066589328	0.0019108109700257	0.7	76.53	0.0	22.77	0.501510639216194	0.0090638352971643	99.0	5076.0	23929.0	0.67	326.0	34.187045814701825	1.4734616746136486	0.014883451258723724	0.028877	0.34532369509799826	43.0	1.0	0.125	8.930634010084759e-13	23.605617460732308	27366.45900454495	5.426735910599489	5.0	13.0	6.0
685	BOGC01010	0.0	-0.008087456340519904	0.0018339307714414	0.7	76.53	0.0	22.77	0.501510639216194	0.0090638352971643	99.0	5076.0	23929.0	0.67	326.0	34.187045814701825	1.4734616746136486	0.014883451258723724	0.028877	0.34532369509799826	43.0	1.0	0.125	3.177014207267348e-12	21.32310994440545	22599.28733443404	5.749099245423484	6.0	14.0	6.0
686	BOGC01010	0.0	-0.0077323541490529535	0.002462459380665	0.7	76.53	0.0	22.77	0.501510639216194	0.0090638352971643	99.0	5076.0	23929.0	0.67	326.0	34.187045814701825	1.4734616746136486	0.014883451258723724	0.028877	0.34532369509799826	43.0	1.0	0.125	4.249933738265099e-12	17.28545084844868	30935.61977687968	5.762780608203347	7.0	15.0	6.0
689	BOGC01010	0.0	-0.005450834358459305	0.0014510556541561	0.7	76.53	0.0	22.77	0.501510639216194	0.0090638352971643	99.0	5076.0	23929.0	0.67	326.0	34.187045814701825	1.4734616746136486	0.014883451258723724	0.028877	0.34532369509799826	43.0	1.0	0.125	2.7755575615628917e-14	33.132663279645705	23316.599494001995	4.72054881762597	2.0	10.0	7.0
690	BOGC01010	0.0	-0.00565628746348245	0.0017271260584468	0.7	76.53	0.0	22.77	0.501510639216194	0.0090638352971643	99.0	5076.0	23929.0	0.67	326.0	34.187045814701825	1.4734616746136486	0.014883451258723724	0.028877	0.34532369509799826	43.0	1.0	0.125	1.3273826482418372e-12	22.909396601989872	28267.62809307663	5.526442200361128	3.0	11.0	7.0
691	BOGC01010	0.0	-0.007983236441032266	0.0022794923340101	0.7	76.53	0.0	22.77	0.501510639216194	0.0090638352971643	99.0	5076.0	23929.0	0.67	326.0	34.187045814701825	1.4734616746136486	0.014883451258723724	0.028877	0.34532369509799826	43.0	1.0	0.125	6.8618444259982425e-12	20.10025479393207	26372.38726684078	5.96514724994702	4.0	12.0	7.0
692	BOGC01010	0.0	-0.009493717608719627	0.0021323486251731	0.7	76.53	0.0	22.77	0.501510639216194	0.0090638352971643	99.0	5076.0	23929.0	0.67	326.0	34.187045814701825	1.4734616746136486	0.014883451258723724	0.028877	0.34532369509799826	43.0	1.0	0.125	1.1464384996884291e-11	19.6822558251607	21485.78494965222	6.107036397103232	5.0	13.0	7.0
693	BOGC01010	0.0	-0.011325425570679988	0.0020530310612944	0.7	76.53	0.0	22.77	0.501510639216194	0.0090638352971643	99.0	5076.0	23929.0	0.67	326.0	34.187045814701825	1.4734616746136486	0.014883451258723724	0.028877	0.34532369509799826	43.0	1.0	0.125	7.416289804496047e-14	21.238732994533937	14005.100282622649	4.783993898467564	6.0	14.0	7.0
694	BOGC01010	0.0	-0.010336476185081784	0.0026664449900752	0.7	76.53	0.0	22.77	0.501510639216194	0.0090638352971643	99.0	5076.0	23929.0	0.67	326.0	34.187045814701825	1.4734616746136486	0.014883451258723724	0.028877	0.34532369509799826	43.0	1.0	0.125	4.638511796883904e-13	21.56852474399884	44648.70549821877	5.1238966045004455	7.0	15.0	7.0
713	BOGC01011	0.3178860585292994	-0.4538242161663693	0.7252363144004257	74.92	0.0	0.0	25.08	0.6666666666666666	1.0	89.0	3838.0	35925.0	1.32	240.0	40.3313990480167	0.5444738871482254	0.0061176841252609596	0.01782	0.4531617870563674	13.333333333333334	1.0	0.25	2.4307311718985147e-10	37.227332327916976	441313.3003331502	8.261529082969302	2.0	18.0	2.0
714	BOGC01011	0.3170636249716148	-0.4840527028503408	0.7291349124273532	74.92	0.0	0.0	25.08	0.6666666666666666	1.0	89.0	3838.0	35925.0	1.32	240.0	40.3313990480167	0.5444738871482254	0.0061176841252609596	0.01782	0.4531617870563674	13.333333333333334	1.0	0.25	2.0714718829140108e-10	45.80069656867736	423958.07325069216	8.251384075198274	3.0	19.0	2.0
715	BOGC01011	0.320323035752174	-0.5020239547491709	0.7252319103704048	74.92	0.0	0.0	25.08	0.6666666666666666	1.0	89.0	3838.0	35925.0	1.32	240.0	40.3313990480167	0.5444738871482254	0.0061176841252609596	0.01782	0.4531617870563674	13.333333333333334	1.0	0.25	1.8107360055807928e-10	45.19112861700692	400677.0945074908	8.235926130705613	4.0	20.0	2.0
718	BOGC01011	0.3256824136449777	-0.4735246066690668	0.6693298022081325	74.92	0.0	0.0	25.08	0.6666666666666666	1.0	89.0	3838.0	35925.0	1.32	240.0	40.3313990480167	0.5444738871482254	0.0061176841252609596	0.01782	0.4531617870563674	13.333333333333334	1.0	0.25	1.4644618850923052e-10	38.85836097339379	353558.7520897028	8.07147914886394	7.0	23.0	2.0
721	BOGC01011	0.3113873087785709	-0.4876878237789255	0.7735412388407242	74.92	0.0	0.0	25.08	0.6666666666666666	1.0	89.0	3838.0	35925.0	1.32	240.0	40.3313990480167	0.5444738871482254	0.0061176841252609596	0.01782	0.4531617870563674	13.333333333333334	1.0	0.25	2.2427881773978695e-10	39.535874574171295	511418.58477090177	8.214394081604608	2.0	18.0	3.0
722	BOGC01011	0.3099301491916367	-0.5257760313895666	0.7831079619212462	74.92	0.0	0.0	25.08	0.6666666666666666	1.0	89.0	3838.0	35925.0	1.32	240.0	40.3313990480167	0.5444738871482254	0.0061176841252609596	0.01782	0.4531617870563674	13.333333333333334	1.0	0.25	2.5100876932526717e-10	41.23834607128274	506854.3324683795	8.30528649237669	3.0	19.0	3.0
723	BOGC01011	0.315735883231461	-0.5434171750094766	0.7711911574491436	74.92	0.0	0.0	25.08	0.6666666666666666	1.0	89.0	3838.0	35925.0	1.32	240.0	40.3313990480167	0.5444738871482254	0.0061176841252609596	0.01782	0.4531617870563674	13.333333333333334	1.0	0.25	2.694480194520565e-10	41.24761643353836	512312.18468605896	8.329393277781591	4.0	20.0	3.0
724	BOGC01011	0.3301266615527179	-0.5219955056238386	0.7100669193429737	74.92	0.0	0.0	25.08	0.6666666666666666	1.0	89.0	3838.0	35925.0	1.32	240.0	40.3313990480167	0.5444738871482254	0.0061176841252609596	0.01782	0.4531617870563674	13.333333333333334	1.0	0.25	1.7837908927731403e-10	46.47376927735636	380602.1022391587	8.22149540090761	5.0	21.0	3.0
725	BOGC01011	0.3319550750308559	-0.4979093908440594	0.5986091324417935	74.92	0.0	0.0	25.08	0.6666666666666666	1.0	89.0	3838.0	35925.0	1.32	240.0	40.3313990480167	0.5444738871482254	0.0061176841252609596	0.01782	0.4531617870563674	13.333333333333334	1.0	0.25	8.59511573025884e-10	30.852043142460705	151886.87796824865	8.982978798106233	6.0	22.0	3.0
726	BOGC01011	0.2978094718595935	-0.44072599124207434	0.4492028592929046	74.92	0.0	0.0	25.08	0.6666666666666666	1.0	89.0	3838.0	35925.0	1.32	240.0	40.3313990480167	0.5444738871482254	0.0061176841252609596	0.01782	0.4531617870563674	13.333333333333334	1.0	0.25	4.845266410313798e-10	28.917646055505063	78136.79033430289	8.601799186805234	7.0	23.0	3.0
729	BOGC01011	0.3306679624918783	-0.4847757971755944	0.6849579218461663	74.92	0.0	0.0	25.08	0.6666666666666666	1.0	89.0	3838.0	35925.0	1.32	240.0	40.3313990480167	0.5444738871482254	0.0061176841252609596	0.01782	0.4531617870563674	13.333333333333334	1.0	0.25	2.5724444796537677e-10	42.00656489317212	472079.0921589141	8.306572752350739	2.0	18.0	4.0
730	BOGC01011	0.3187829025441886	-0.5326297080376227	0.7520848661697916	74.92	0.0	0.0	25.08	0.6666666666666666	1.0	89.0	3838.0	35925.0	1.32	240.0	40.3313990480167	0.5444738871482254	0.0061176841252609596	0.01782	0.4531617870563674	13.333333333333334	1.0	0.25	3.156503947110423e-10	42.85388710556604	457463.1601698248	8.521182199047674	3.0	19.0	4.0
731	BOGC01011	0.327274822924907	-0.5479718832864818	0.6726287468592903	74.92	0.0	0.0	25.08	0.6666666666666666	1.0	89.0	3838.0	35925.0	1.32	240.0	40.3313990480167	0.5444738871482254	0.0061176841252609596	0.01782	0.4531617870563674	13.333333333333334	1.0	0.25	1.1862200111067978e-10	57.52776033318796	266495.27761576005	8.112870490614831	4.0	20.0	4.0
733	BOGC01011	0.2847718352933917	-0.4634287951387596	0.3224118486652712	74.92	0.0	0.0	25.08	0.6666666666666666	1.0	89.0	3838.0	35925.0	1.32	240.0	40.3313990480167	0.5444738871482254	0.0061176841252609596	0.01782	0.4531617870563674	13.333333333333334	1.0	0.25	1.5085674487380633e-08	4.7994386243043206	33207.581173041086	11.231175201655004	6.0	22.0	4.0
734	BOGC01011	0.2634875384808032	-0.38564703191820504	0.1641784720770554	74.92	0.0	0.0	25.08	0.6666666666666666	1.0	89.0	3838.0	35925.0	1.32	240.0	40.3313990480167	0.5444738871482254	0.0061176841252609596	0.01782	0.4531617870563674	13.333333333333334	1.0	0.25	1.641169489197125e-08	6.195599588921686	17172.58638393204	11.23546521159328	7.0	23.0	4.0
738	BOGC01011	0.3275712414909086	-0.5538391649582407	0.7188589025811907	74.92	0.0	0.0	25.08	0.6666666666666666	1.0	89.0	3838.0	35925.0	1.32	240.0	40.3313990480167	0.5444738871482254	0.0061176841252609596	0.01782	0.4531617870563674	13.333333333333334	1.0	0.25	1.983402331262596e-10	39.717285016395046	396777.0786960454	8.171469529903648	3.0	19.0	5.0
739	BOGC01011	0.3315868612781233	-0.535942580408214	0.6138692565180629	74.92	0.0	0.0	25.08	0.6666666666666666	1.0	89.0	3838.0	35925.0	1.32	240.0	40.3313990480167	0.5444738871482254	0.0061176841252609596	0.01782	0.4531617870563674	13.333333333333334	1.0	0.25	9.438541059836323e-10	29.626523456728226	136377.92971354726	9.282701237960277	4.0	20.0	5.0
740	BOGC01011	0.2877718486586244	-0.4822646163395235	0.4059368818535329	74.92	0.0	0.0	25.08	0.6666666666666666	1.0	89.0	3838.0	35925.0	1.32	240.0	40.3313990480167	0.5444738871482254	0.0061176841252609596	0.01782	0.4531617870563674	13.333333333333334	1.0	0.25	1.2716812047841586e-09	25.40023746888764	57961.16798944098	9.186112764834252	5.0	21.0	5.0
741	BOGC01011	0.2831425983382399	-0.43981033375411727	0.3314548048194563	74.92	0.0	0.0	25.08	0.6666666666666666	1.0	89.0	3838.0	35925.0	1.32	240.0	40.3313990480167	0.5444738871482254	0.0061176841252609596	0.01782	0.4531617870563674	13.333333333333334	1.0	0.25	2.171098856251774e-09	19.157120334513	40792.66244501217	9.565747585547603	6.0	22.0	5.0
742	BOGC01011	0.2724204658405422	-0.3741580848536457	0.1815707971041285	74.92	0.0	0.0	25.08	0.6666666666666666	1.0	89.0	3838.0	35925.0	1.32	240.0	40.3313990480167	0.5444738871482254	0.0061176841252609596	0.01782	0.4531617870563674	13.333333333333334	1.0	0.25	1.4900675138207477e-08	4.736211423051918	18147.02734642791	11.163728108821362	7.0	23.0	5.0
745	BOGC01011	0.3320385045489665	-0.5232491311116423	0.6865160717216874	74.92	0.0	0.0	25.08	0.6666666666666666	1.0	89.0	3838.0	35925.0	1.32	240.0	40.3313990480167	0.5444738871482254	0.0061176841252609596	0.01782	0.4531617870563674	13.333333333333334	1.0	0.25	3.6305469741648716e-10	29.285018854353527	353164.39909834106	8.34787551699134	2.0	18.0	6.0
746	BOGC01011	0.3274048427200408	-0.5636087980700911	0.7349711653872993	74.92	0.0	0.0	25.08	0.6666666666666666	1.0	89.0	3838.0	35925.0	1.32	240.0	40.3313990480167	0.5444738871482254	0.0061176841252609596	0.01782	0.4531617870563674	13.333333333333334	1.0	0.25	2.6818680609608236e-10	31.51073846297081	425747.20534143527	8.199147640777282	3.0	19.0	6.0
747	BOGC01011	0.3035850620217233	-0.5522750804938336	0.5289243472745105	74.92	0.0	0.0	25.08	0.6666666666666666	1.0	89.0	3838.0	35925.0	1.32	240.0	40.3313990480167	0.5444738871482254	0.0061176841252609596	0.01782	0.4531617870563674	13.333333333333334	1.0	0.25	3.2917624182005056e-10	35.12407031891585	111949.65733161588	8.481230145580675	4.0	20.0	6.0
748	BOGC01011	0.2720417717889359	-0.5139589409763189	0.2925497655570368	74.92	0.0	0.0	25.08	0.6666666666666666	1.0	89.0	3838.0	35925.0	1.32	240.0	40.3313990480167	0.5444738871482254	0.0061176841252609596	0.01782	0.4531617870563674	13.333333333333334	1.0	0.25	5.171545858217996e-09	16.326662244382394	34550.672649567685	10.132531648131748	5.0	21.0	6.0
749	BOGC01011	0.2877933258676944	-0.46571990378888384	0.3715976678680462	74.92	0.0	0.0	25.08	0.6666666666666666	1.0	89.0	3838.0	35925.0	1.32	240.0	40.3313990480167	0.5444738871482254	0.0061176841252609596	0.01782	0.4531617870563674	13.333333333333334	1.0	0.25	2.17682716296963e-09	21.145196704709267	46141.46665604214	9.475698742602743	6.0	22.0	6.0
750	BOGC01011	0.2859219342493763	-0.41685680475987136	0.3300281465643855	74.92	0.0	0.0	25.08	0.6666666666666666	1.0	89.0	3838.0	35925.0	1.32	240.0	40.3313990480167	0.5444738871482254	0.0061176841252609596	0.01782	0.4531617870563674	13.333333333333334	1.0	0.25	1.673549299141541e-09	18.87157097257941	39105.973120533	9.223997770912543	7.0	23.0	6.0
753	BOGC01011	0.2899002847995934	-0.5202427878571912	0.4611083926989484	74.92	0.0	0.0	25.08	0.6666666666666666	1.0	89.0	3838.0	35925.0	1.32	240.0	40.3313990480167	0.5444738871482254	0.0061176841252609596	0.01782	0.4531617870563674	13.333333333333334	1.0	0.25	4.754228122294535e-10	24.17899214179997	81567.09060374895	8.329902299269836	2.0	18.0	7.0
754	BOGC01011	0.3270902807876187	-0.5598832903508497	0.7015665664745954	74.92	0.0	0.0	25.08	0.6666666666666666	1.0	89.0	3838.0	35925.0	1.32	240.0	40.3313990480167	0.5444738871482254	0.0061176841252609596	0.01782	0.4531617870563674	13.333333333333334	1.0	0.25	3.17472714783662e-10	28.30080614302333	336520.388043092	8.247862104786373	3.0	19.0	7.0
755	BOGC01011	0.3298308813856949	-0.5599658174205796	0.6941392413944508	74.92	0.0	0.0	25.08	0.6666666666666666	1.0	89.0	3838.0	35925.0	1.32	240.0	40.3313990480167	0.5444738871482254	0.0061176841252609596	0.01782	0.4531617870563674	13.333333333333334	1.0	0.25	2.9276114865695035e-10	30.625280089681016	334135.5231674517	8.230979702696846	4.0	20.0	7.0
756	BOGC01011	0.2858577758530568	-0.46358205969682975	0.3621584934259942	74.92	0.0	0.0	25.08	0.6666666666666666	1.0	89.0	3838.0	35925.0	1.32	240.0	40.3313990480167	0.5444738871482254	0.0061176841252609596	0.01782	0.4531617870563674	13.333333333333334	1.0	0.25	9.382588039841264e-10	22.92210865562183	45795.200327489096	8.79469468615087	5.0	21.0	7.0
757	BOGC01011	0.2818753543605444	-0.3972916014571125	0.2940041663625184	74.92	0.0	0.0	25.08	0.6666666666666666	1.0	89.0	3838.0	35925.0	1.32	240.0	40.3313990480167	0.5444738871482254	0.0061176841252609596	0.01782	0.4531617870563674	13.333333333333334	1.0	0.25	1.0295426733364366e-09	20.52180647638224	36639.06796737692	8.803213013165639	6.0	22.0	7.0
758	BOGC01011	0.2754052336010331	-0.37241990757071264	0.2502242483332894	74.92	0.0	0.0	25.08	0.6666666666666666	1.0	89.0	3838.0	35925.0	1.32	240.0	40.3313990480167	0.5444738871482254	0.0061176841252609596	0.01782	0.4531617870563674	13.333333333333334	1.0	0.25	2.870044424341245e-09	14.01379012833204	29716.15071232378	9.492787792693631	7.0	23.0	7.0
777	BOGC01012	0.2484175789848822	-0.0014151820514514998	0.8597721518987342	67.05	0.0	14.07	18.87	0.72448224852071	1.0	30.0	-711.0	20058.0	1.5	225.0	27.66948100508525	1.3834740502542624	0.04611580167514208	0.07500000000000001	0.9223160335028416	50.0	1.0	0.359375	1.341475819316429e-10	386798.2066863007	88466342.34670869	14.171456766875572	2.0	10.0	2.0
778	BOGC01012	0.3068771166206785	-0.001773270936870555	0.6589555555555556	67.05	0.0	14.07	18.87	0.72448224852071	1.0	30.0	-711.0	20058.0	1.5	225.0	27.66948100508525	1.3834740502542624	0.04611580167514208	0.07500000000000001	0.9223160335028416	50.0	1.0	0.359375	5.380806911148284e-12	119763.9554750829	75933680.37408157	11.81219182167197	3.0	11.0	2.0
779	BOGC01012	0.4585939670290395	-0.001604876416016669	0.6070110701107011	67.05	0.0	14.07	18.87	0.72448224852071	1.0	30.0	-711.0	20058.0	1.5	225.0	27.66948100508525	1.3834740502542624	0.04611580167514208	0.07500000000000001	0.9223160335028416	50.0	1.0	0.359375	3.4081182320733205e-11	403253.3441056252	56286633.249498	13.618540518857554	4.0	12.0	2.0
780	BOGC01012	0.3978024132276407	-0.00270924580342302	0.4974895006999533	67.05	0.0	14.07	18.87	0.72448224852071	1.0	30.0	-711.0	20058.0	1.5	225.0	27.66948100508525	1.3834740502542624	0.04611580167514208	0.07500000000000001	0.9223160335028416	50.0	1.0	0.359375	1.3334622295246843e-10	14071.168230600508	17258471.541726	12.65257102481084	5.0	13.0	2.0
781	BOGC01012	0.3099603398045708	-0.0033293777845372647	0.6554548697823761	67.05	0.0	14.07	18.87	0.72448224852071	1.0	30.0	-711.0	20058.0	1.5	225.0	27.66948100508525	1.3834740502542624	0.04611580167514208	0.07500000000000001	0.9223160335028416	50.0	1.0	0.359375	4.48101333816453e-10	9737.16823837734	26471963.276353	13.252123356471044	6.0	14.0	2.0
782	BOGC01012	0.330103140146451	-0.004221613304132796	0.3304136964601231	67.05	0.0	14.07	18.87	0.72448224852071	1.0	30.0	-711.0	20058.0	1.5	225.0	27.66948100508525	1.3834740502542624	0.04611580167514208	0.07500000000000001	0.9223160335028416	50.0	1.0	0.359375	1.0849763310005756e-09	1178.984243566107	4116166.881297661	12.90522497061892	7.0	15.0	2.0
787	BOGC01012	0.3324252106362017	-0.0028915913289217525	0.745919629057187	67.05	0.0	14.07	18.87	0.72448224852071	1.0	30.0	-711.0	20058.0	1.5	225.0	27.66948100508525	1.3834740502542624	0.04611580167514208	0.07500000000000001	0.9223160335028416	50.0	1.0	0.359375	8.350631297560085e-11	166604.427032091	49302489.875169165	14.146198858746414	4.0	12.0	3.0
788	BOGC01012	0.3221406241226693	-0.003301672268270753	0.4974556374556375	67.05	0.0	14.07	18.87	0.72448224852071	1.0	30.0	-711.0	20058.0	1.5	225.0	27.66948100508525	1.3834740502542624	0.04611580167514208	0.07500000000000001	0.9223160335028416	50.0	1.0	0.359375	9.792855415469147e-11	1e-12	23511098.649227787	14.59742087015166	5.0	13.0	3.0
789	BOGC01012	0.381651558000346	-0.003907578154507706	0.5490350764486702	67.05	0.0	14.07	18.87	0.72448224852071	1.0	30.0	-711.0	20058.0	1.5	225.0	27.66948100508525	1.3834740502542624	0.04611580167514208	0.07500000000000001	0.9223160335028416	50.0	1.0	0.359375	8.423217678910078e-11	31173.191417099843	23718018.93919836	11.816436588503258	6.0	14.0	3.0
790	BOGC01012	0.2926335247297457	-0.005501411662622416	0.5364234955473599	67.05	0.0	14.07	18.87	0.72448224852071	1.0	30.0	-711.0	20058.0	1.5	225.0	27.66948100508525	1.3834740502542624	0.04611580167514208	0.07500000000000001	0.9223160335028416	50.0	1.0	0.359375	2.697393419737182e-10	4309.082757281148	17078440.46011757	11.687170429527349	7.0	15.0	3.0
797	BOGC01012	0.3618788675055842	-0.004537063203524676	0.51676049663539	67.05	0.0	14.07	18.87	0.72448224852071	1.0	30.0	-711.0	20058.0	1.5	225.0	27.66948100508525	1.3834740502542624	0.04611580167514208	0.07500000000000001	0.9223160335028416	50.0	1.0	0.359375	3.3085090223039515e-11	32722.123899375787	17194100.887009487	10.96604483518129	6.0	14.0	4.0
798	BOGC01012	0.276677883460958	-0.005109172289776966	0.2865361077111383	67.05	0.0	14.07	18.87	0.72448224852071	1.0	30.0	-711.0	20058.0	1.5	225.0	27.66948100508525	1.3834740502542624	0.04611580167514208	0.07500000000000001	0.9223160335028416	50.0	1.0	0.359375	2.9257818390249213e-10	10103.508751857506	4533302.936914964	12.172468109891415	7.0	15.0	4.0
802	BOGC01012	0.3334512811390361	-0.0027663859745599094	0.8509174782162994	67.05	0.0	14.07	18.87	0.72448224852071	1.0	30.0	-711.0	20058.0	1.5	225.0	27.66948100508525	1.3834740502542624	0.04611580167514208	0.07500000000000001	0.9223160335028416	50.0	1.0	0.359375	1.796984783197786e-11	504355.2024908138	64948057.96487778	11.280220516153474	3.0	11.0	5.0
804	BOGC01012	0.3492112345802205	-0.003821946495011647	0.7286891814539209	67.05	0.0	14.07	18.87	0.72448224852071	1.0	30.0	-711.0	20058.0	1.5	225.0	27.66948100508525	1.3834740502542624	0.04611580167514208	0.07500000000000001	0.9223160335028416	50.0	1.0	0.359375	1.688027495561073e-11	226655.7224128718	40670833.708143264	11.938816280220289	5.0	13.0	5.0
805	BOGC01012	0.3614496319905147	-0.0046252885709265465	0.5009353774500291	67.05	0.0	14.07	18.87	0.72448224852071	1.0	30.0	-711.0	20058.0	1.5	225.0	27.66948100508525	1.3834740502542624	0.04611580167514208	0.07500000000000001	0.9223160335028416	50.0	1.0	0.359375	4.30635527237655e-11	57027.7165490296	19268562.65079739	11.789804568464035	6.0	14.0	5.0
806	BOGC01012	0.2515807957995116	-0.003689863884838949	0.1952909720037747	67.05	0.0	14.07	18.87	0.72448224852071	1.0	30.0	-711.0	20058.0	1.5	225.0	27.66948100508525	1.3834740502542624	0.04611580167514208	0.07500000000000001	0.9223160335028416	50.0	1.0	0.359375	2.1581270104320535e-10	19573.29970325716	4345276.812899984	11.825672934379076	7.0	15.0	5.0
809	BOGC01012	0.3329202944387384	-0.002143306598098168	0.7134075104311544	67.05	0.0	14.07	18.87	0.72448224852071	1.0	30.0	-711.0	20058.0	1.5	225.0	27.66948100508525	1.3834740502542624	0.04611580167514208	0.07500000000000001	0.9223160335028416	50.0	1.0	0.359375	1.977307206857404e-12	732255.074797905	67765777.53681934	11.383417396398798	2.0	10.0	6.0
810	BOGC01012	0.3138158679518402	-0.002776760806183106	0.7672655217965654	67.05	0.0	14.07	18.87	0.72448224852071	1.0	30.0	-711.0	20058.0	1.5	225.0	27.66948100508525	1.3834740502542624	0.04611580167514208	0.07500000000000001	0.9223160335028416	50.0	1.0	0.359375	3.1503688546763438e-12	735852.5382916703	58689543.0070732	11.47553104064257	3.0	11.0	6.0
812	BOGC01012	0.3160633109906969	-0.004014745449342839	0.6721633150517977	67.05	0.0	14.07	18.87	0.72448224852071	1.0	30.0	-711.0	20058.0	1.5	225.0	27.66948100508525	1.3834740502542624	0.04611580167514208	0.07500000000000001	0.9223160335028416	50.0	1.0	0.359375	3.5501379613833706e-11	124203.79735811336	46713946.04427139	13.058677293782097	5.0	13.0	6.0
813	BOGC01012	0.3226138108907389	-0.004188759670659318	0.2360518930368016	67.05	0.0	14.07	18.87	0.72448224852071	1.0	30.0	-711.0	20058.0	1.5	225.0	27.66948100508525	1.3834740502542624	0.04611580167514208	0.07500000000000001	0.9223160335028416	50.0	1.0	0.359375	2.9938052037437046e-11	60988.600503186775	7077915.250939619	11.798048003890566	6.0	14.0	6.0
814	BOGC01012	0.2765111840365569	-0.003806227053158303	0.2249076517150395	67.05	0.0	14.07	18.87	0.72448224852071	1.0	30.0	-711.0	20058.0	1.5	225.0	27.66948100508525	1.3834740502542624	0.04611580167514208	0.07500000000000001	0.9223160335028416	50.0	1.0	0.359375	7.081113473361711e-11	29195.26836953068	4783753.769378996	11.13358796669142	7.0	15.0	6.0
820	BOGC01012	0.4024981654719292	-0.0030241062237454	0.6491568396226415	67.05	0.0	14.07	18.87	0.72448224852071	1.0	30.0	-711.0	20058.0	1.5	225.0	27.66948100508525	1.3834740502542624	0.04611580167514208	0.07500000000000001	0.9223160335028416	50.0	1.0	0.359375	5.6128435232949414e-12	409389.96959116735	45841635.28091229	11.02133471897818	5.0	13.0	7.0
821	BOGC01012	0.3249956480687851	-0.0038691441191762896	0.5351377018043685	67.05	0.0	14.07	18.87	0.72448224852071	1.0	30.0	-711.0	20058.0	1.5	225.0	27.66948100508525	1.3834740502542624	0.04611580167514208	0.07500000000000001	0.9223160335028416	50.0	1.0	0.359375	1.2757839229493584e-10	56591.40045466415	18384670.620270032	14.20673869420433	6.0	14.0	7.0
822	BOGC01012	0.2997877678723159	-0.0037569859015527166	0.5417402082300447	67.05	0.0	14.07	18.87	0.72448224852071	1.0	30.0	-711.0	20058.0	1.5	225.0	27.66948100508525	1.3834740502542624	0.04611580167514208	0.07500000000000001	0.9223160335028416	50.0	1.0	0.359375	4.9694692805246625e-11	46078.05165202095	21253087.745284718	11.408774957181077	7.0	15.0	7.0
841	BOGC01013	0.2588836202844925	-0.005657662914644607	0.0427362819129809	13.4	63.05	0.0	23.55	0.5292129932417702	0.1752779594506213	30.0	9214.0	34000.0	0.51	220.0	5.5499445000000005	0.277497225	0.0092499075	0.025500000000000002	0.18499815000000003	50.0	2.0	0.515625	1.456963438783987e-09	1422.030937447972	149570.85642797156	10.21446951301292	2.0	18.0	2.0
842	BOGC01013	0.2504495445230277	-0.00664354700908142	0.0976115615522683	13.4	63.05	0.0	23.55	0.5292129932417702	0.1752779594506213	30.0	9214.0	34000.0	0.51	220.0	5.5499445000000005	0.277497225	0.0092499075	0.025500000000000002	0.18499815000000003	50.0	2.0	0.515625	4.90058660318482e-10	2924.660291725446	558165.5784642623	10.442103092980089	3.0	19.0	2.0
843	BOGC01013	0.2397117855282652	-0.008078299765640338	0.1462759462759462	13.4	63.05	0.0	23.55	0.5292129932417702	0.1752779594506213	30.0	9214.0	34000.0	0.51	220.0	5.5499445000000005	0.277497225	0.0092499075	0.025500000000000002	0.18499815000000003	50.0	2.0	0.515625	1.1920440190493762e-09	2005.899113477484	648744.4692917083	11.113409752161749	4.0	20.0	2.0
844	BOGC01013	0.2558003570962018	-0.008002728548930398	0.0942121805441055	13.4	63.05	0.0	23.55	0.5292129932417702	0.1752779594506213	30.0	9214.0	34000.0	0.51	220.0	5.5499445000000005	0.277497225	0.0092499075	0.025500000000000002	0.18499815000000003	50.0	2.0	0.515625	2.4444684054714116e-09	1333.5199056108147	320386.4294684189	11.658526263597306	5.0	21.0	2.0
846	BOGC01013	0.0	-0.004154609183232946	0.0045870250006508	13.4	63.05	0.0	23.55	0.5292129932417702	0.1752779594506213	30.0	9214.0	34000.0	0.51	220.0	5.5499445000000005	0.277497225	0.0092499075	0.025500000000000002	0.18499815000000003	50.0	2.0	0.515625	9.202342221570348e-09	131.57641642891448	17550.791341151515	10.012523011911425	7.0	23.0	2.0
849	BOGC01013	0.2571963057326549	-0.006320630374809187	0.0666115091666837	13.4	63.05	0.0	23.55	0.5292129932417702	0.1752779594506213	30.0	9214.0	34000.0	0.51	220.0	5.5499445000000005	0.277497225	0.0092499075	0.025500000000000002	0.18499815000000003	50.0	2.0	0.515625	2.0580703807837612e-09	1506.674840445755	321612.40765997034	11.419603631294471	2.0	18.0	3.0
850	BOGC01013	0.2547202638170098	-0.008372371224111672	0.112128800410701	13.4	63.05	0.0	23.55	0.5292129932417702	0.1752779594506213	30.0	9214.0	34000.0	0.51	220.0	5.5499445000000005	0.277497225	0.0092499075	0.025500000000000002	0.18499815000000003	50.0	2.0	0.515625	2.2268251687052043e-09	1424.9822988254843	520450.41803662624	11.774832495755708	3.0	19.0	3.0
852	BOGC01013	0.2412505261259244	-0.008749952217428879	0.0934179590485126	13.4	63.05	0.0	23.55	0.5292129932417702	0.1752779594506213	30.0	9214.0	34000.0	0.51	220.0	5.5499445000000005	0.277497225	0.0092499075	0.025500000000000002	0.18499815000000003	50.0	2.0	0.515625	9.337182138580147e-10	990.8878717546098	328331.19878915814	10.32486050295526	5.0	21.0	3.0
858	BOGC01013	0.2370724567026841	-0.009071650594957481	0.1113691484618814	13.4	63.05	0.0	23.55	0.5292129932417702	0.1752779594506213	30.0	9214.0	34000.0	0.51	220.0	5.5499445000000005	0.277497225	0.0092499075	0.025500000000000002	0.18499815000000003	50.0	2.0	0.515625	2.1502577496335107e-11	2884.079863818557	435830.5198441912	7.906250674731615	3.0	19.0	4.0
859	BOGC01013	0.2474113094796496	-0.010151615548886526	0.1209795650306903	13.4	63.05	0.0	23.55	0.5292129932417702	0.1752779594506213	30.0	9214.0	34000.0	0.51	220.0	5.5499445000000005	0.277497225	0.0092499075	0.025500000000000002	0.18499815000000003	50.0	2.0	0.515625	8.419289709848953e-10	976.6584208037452	496691.649732434	10.411932701322089	4.0	20.0	4.0
865	BOGC01013	0.2392723996641464	-0.0070935946293425225	0.069169006073283	13.4	63.05	0.0	23.55	0.5292129932417702	0.1752779594506213	30.0	9214.0	34000.0	0.51	220.0	5.5499445000000005	0.277497225	0.0092499075	0.025500000000000002	0.18499815000000003	50.0	2.0	0.515625	7.017808556497585e-11	1735.0745840083457	286299.9561867362	8.284715743712729	2.0	18.0	5.0
876	BOGC01013	0.2429634915947059	-0.01015373767353671	0.0694870376423847	13.4	63.05	0.0	23.55	0.5292129932417702	0.1752779594506213	30.0	9214.0	34000.0	0.51	220.0	5.5499445000000005	0.277497225	0.0092499075	0.025500000000000002	0.18499815000000003	50.0	2.0	0.515625	2.0060042515979146e-10	849.0430580820895	201049.3548691437	8.446215022624967	5.0	21.0	6.0
877	BOGC01013	0.231135050074178	-0.008229324303246277	0.0539676638083393	13.4	63.05	0.0	23.55	0.5292129932417702	0.1752779594506213	30.0	9214.0	34000.0	0.51	220.0	5.5499445000000005	0.277497225	0.0092499075	0.025500000000000002	0.18499815000000003	50.0	2.0	0.515625	1.2110978886425984e-11	828.4998798124842	234895.61516176228	7.009759989272265	6.0	22.0	6.0
882	BOGC01013	0.2483784379918285	-0.008586745112386591	0.1168951445397453	13.4	63.05	0.0	23.55	0.5292129932417702	0.1752779594506213	30.0	9214.0	34000.0	0.51	220.0	5.5499445000000005	0.277497225	0.0092499075	0.025500000000000002	0.18499815000000003	50.0	2.0	0.515625	1.237112634555615e-10	855.9934427943016	565702.0858479664	8.292491561998903	3.0	19.0	7.0
883	BOGC01013	0.2508708506451458	-0.008508305097538417	0.079480002767783	13.4	63.05	0.0	23.55	0.5292129932417702	0.1752779594506213	30.0	9214.0	34000.0	0.51	220.0	5.5499445000000005	0.277497225	0.0092499075	0.025500000000000002	0.18499815000000003	50.0	2.0	0.515625	1.5583312418243622e-11	1117.9400183358732	256420.3906511039	7.163659075982649	4.0	20.0	7.0
884	BOGC01013	0.2427202768740023	-0.00934009936320788	0.0980492627416335	13.4	63.05	0.0	23.55	0.5292129932417702	0.1752779594506213	30.0	9214.0	34000.0	0.51	220.0	5.5499445000000005	0.277497225	0.0092499075	0.025500000000000002	0.18499815000000003	50.0	2.0	0.515625	6.869127489039784e-11	734.7907282628806	332493.51358453726	7.85023207012636	5.0	21.0	7.0
885	BOGC01013	0.2529660993065006	-0.008653631337472547	0.071406463359126	13.4	63.05	0.0	23.55	0.5292129932417702	0.1752779594506213	30.0	9214.0	34000.0	0.51	220.0	5.5499445000000005	0.277497225	0.0092499075	0.025500000000000002	0.18499815000000003	50.0	2.0	0.515625	1.6291856752559397e-11	561.7967757665109	281745.5225644864	6.981641055941857	6.0	22.0	7.0
969	BOGC01015	0.0	-0.002931007829369009	0.0020697549861661	16.87	54.63	0.0	28.5	0.5393240093240094	0.2359440559440559	37.0	5609.0	31125.0	1.08	325.0	15.834058525301206	0.5161903079248193	0.013951089403373496	0.035208	0.4279475277108434	32.857142857142854	4.0	0.3809523809523809	6.656453166442589e-12	508.76725055104646	34865.249547994295	6.814449928611032	2.0	18.0	2.0
970	BOGC01015	0.0	-0.0028001827745445956	0.002429381420452	16.87	54.63	0.0	28.5	0.5393240093240094	0.2359440559440559	37.0	5609.0	31125.0	1.08	325.0	15.834058525301206	0.5161903079248193	0.013951089403373496	0.035208	0.4279475277108434	32.857142857142854	4.0	0.3809523809523809	8.881784197001252e-14	517.2211547943572	41689.43443319012	5.401488970831712	3.0	19.0	2.0
971	BOGC01015	0.0	-0.003516046156545651	0.0025157108914788	16.87	54.63	0.0	28.5	0.5393240093240094	0.2359440559440559	37.0	5609.0	31125.0	1.08	325.0	15.834058525301206	0.5161903079248193	0.013951089403373496	0.035208	0.4279475277108434	32.857142857142854	4.0	0.3809523809523809	8.348877145181177e-14	442.4934307856186	33893.86619219003	5.412764456112794	4.0	20.0	2.0
972	BOGC01015	0.0	-0.0033804659705606115	0.0038526912181303	16.87	54.63	0.0	28.5	0.5393240093240094	0.2359440559440559	37.0	5609.0	31125.0	1.08	325.0	15.834058525301206	0.5161903079248193	0.013951089403373496	0.035208	0.4279475277108434	32.857142857142854	4.0	0.3809523809523809	3.2884805989397137e-13	483.10988542965663	54464.39089937997	5.854339745924001	5.0	21.0	2.0
973	BOGC01015	0.0	-0.005219247681354986	0.0075109856860893	16.87	54.63	0.0	28.5	0.5393240093240094	0.2359440559440559	37.0	5609.0	31125.0	1.08	325.0	15.834058525301206	0.5161903079248193	0.013951089403373496	0.035208	0.4279475277108434	32.857142857142854	4.0	0.3809523809523809	5.229150445984487e-12	216.93685736679055	74899.18018282305	6.723137038687004	6.0	22.0	2.0
974	BOGC01015	0.0	-0.00790849049501964	0.0076369397745816	16.87	54.63	0.0	28.5	0.5393240093240094	0.2359440559440559	37.0	5609.0	31125.0	1.08	325.0	15.834058525301206	0.5161903079248193	0.013951089403373496	0.035208	0.4279475277108434	32.857142857142854	4.0	0.3809523809523809	2.7977620220553945e-14	277.7291729927366	52427.9768425059	5.055390315747622	7.0	23.0	2.0
978	BOGC01015	0.0	-0.0038925660875377788	0.0014712791532766	16.87	54.63	0.0	28.5	0.5393240093240094	0.2359440559440559	37.0	5609.0	31125.0	1.08	325.0	15.834058525301206	0.5161903079248193	0.013951089403373496	0.035208	0.4279475277108434	32.857142857142854	4.0	0.3809523809523809	6.144751374392854e-11	427.12305914349815	20805.900698435315	7.619452542753553	3.0	19.0	3.0
979	BOGC01015	0.0	-0.003442400571462759	0.0021782517985074	16.87	54.63	0.0	28.5	0.5393240093240094	0.2359440559440559	37.0	5609.0	31125.0	1.08	325.0	15.834058525301206	0.5161903079248193	0.013951089403373496	0.035208	0.4279475277108434	32.857142857142854	4.0	0.3809523809523809	3.1248337251099656e-12	442.27638218430445	33394.23135141443	6.553963830932749	4.0	20.0	3.0
980	BOGC01015	0.0	-0.004054201248394728	0.0025522597979003	16.87	54.63	0.0	28.5	0.5393240093240094	0.2359440559440559	37.0	5609.0	31125.0	1.08	325.0	15.834058525301206	0.5161903079248193	0.013951089403373496	0.035208	0.4279475277108434	32.857142857142854	4.0	0.3809523809523809	6.135092434078615e-13	469.2802257899597	32018.788143398	5.927681133954192	5.0	21.0	3.0
981	BOGC01015	0.0	-0.004923093396838056	0.0025994663036756	16.87	54.63	0.0	28.5	0.5393240093240094	0.2359440559440559	37.0	5609.0	31125.0	1.08	325.0	15.834058525301206	0.5161903079248193	0.013951089403373496	0.035208	0.4279475277108434	32.857142857142854	4.0	0.3809523809523809	4.209965709378594e-13	424.7685536640244	28130.268590289048	5.768947658160839	6.0	22.0	3.0
982	BOGC01015	0.0	-0.004856600157798442	0.0036349143788273	16.87	54.63	0.0	28.5	0.5393240093240094	0.2359440559440559	37.0	5609.0	31125.0	1.08	325.0	15.834058525301206	0.5161903079248193	0.013951089403373496	0.035208	0.4279475277108434	32.857142857142854	4.0	0.3809523809523809	3.5305092183079984e-14	288.6700323223589	40537.02920636722	5.122125143561499	7.0	23.0	3.0
985	BOGC01015	0.0	-0.0031436918776446953	0.0025887846837925	16.87	54.63	0.0	28.5	0.5393240093240094	0.2359440559440559	37.0	5609.0	31125.0	1.08	325.0	15.834058525301206	0.5161903079248193	0.013951089403373496	0.035208	0.4279475277108434	32.857142857142854	4.0	0.3809523809523809	7.867040352493859e-13	673.2777668716504	39692.89015705576	6.077167466855509	2.0	18.0	4.0
986	BOGC01015	0.0	-0.0033608952654531946	0.0024042450012299	16.87	54.63	0.0	28.5	0.5393240093240094	0.2359440559440559	37.0	5609.0	31125.0	1.08	325.0	15.834058525301206	0.5161903079248193	0.013951089403373496	0.035208	0.4279475277108434	32.857142857142854	4.0	0.3809523809523809	2.0605739337042905e-13	634.7896097658189	39095.17201203713	5.706569440423447	3.0	19.0	4.0
988	BOGC01015	0.0	-0.0039185817638050565	0.0028689600009207	16.87	54.63	0.0	28.5	0.5393240093240094	0.2359440559440559	37.0	5609.0	31125.0	1.08	325.0	15.834058525301206	0.5161903079248193	0.013951089403373496	0.035208	0.4279475277108434	32.857142857142854	4.0	0.3809523809523809	7.727152251391091e-14	577.8166833891884	43266.55035583356	5.407366219166287	5.0	21.0	4.0
990	BOGC01015	0.0	-0.005468361536125778	0.0018752994402362	16.87	54.63	0.0	28.5	0.5393240093240094	0.2359440559440559	37.0	5609.0	31125.0	1.08	325.0	15.834058525301206	0.5161903079248193	0.013951089403373496	0.035208	0.4279475277108434	32.857142857142854	4.0	0.3809523809523809	1.4184209362610998e-12	337.5267842997697	20591.07834455901	6.080392001738182	7.0	23.0	4.0
993	BOGC01015	0.0	-0.003969945040060826	0.0020539095340479	16.87	54.63	0.0	28.5	0.5393240093240094	0.2359440559440559	37.0	5609.0	31125.0	1.08	325.0	15.834058525301206	0.5161903079248193	0.013951089403373496	0.035208	0.4279475277108434	32.857142857142854	4.0	0.3809523809523809	3.3237856911227937e-11	475.3037963212147	25448.98176295869	7.5037967434462995	2.0	18.0	5.0
994	BOGC01015	0.0	-0.0035408435760692987	0.0028850276412038	16.87	54.63	0.0	28.5	0.5393240093240094	0.2359440559440559	37.0	5609.0	31125.0	1.08	325.0	15.834058525301206	0.5161903079248193	0.013951089403373496	0.035208	0.4279475277108434	32.857142857142854	4.0	0.3809523809523809	6.226130722097878e-13	687.3176472410602	48834.61017995288	6.080772952569954	3.0	19.0	5.0
995	BOGC01015	0.0	-0.0036216022085908363	0.0026671335896586	16.87	54.63	0.0	28.5	0.5393240093240094	0.2359440559440559	37.0	5609.0	31125.0	1.08	325.0	15.834058525301206	0.5161903079248193	0.013951089403373496	0.035208	0.4279475277108434	32.857142857142854	4.0	0.3809523809523809	6.495692872476866e-12	597.9705064440576	40514.7000044002	6.890481388189117	4.0	20.0	5.0
997	BOGC01015	0.0	-0.004757999958773375	0.0027145103991623	16.87	54.63	0.0	28.5	0.5393240093240094	0.2359440559440559	37.0	5609.0	31125.0	1.08	325.0	15.834058525301206	0.5161903079248193	0.013951089403373496	0.035208	0.4279475277108434	32.857142857142854	4.0	0.3809523809523809	4.951594689828198e-13	417.228085414224	30147.713246109444	5.8139319473017785	6.0	22.0	5.0
998	BOGC01015	0.0	-0.004644387692778359	0.0031236982608235	16.87	54.63	0.0	28.5	0.5393240093240094	0.2359440559440559	37.0	5609.0	31125.0	1.08	325.0	15.834058525301206	0.5161903079248193	0.013951089403373496	0.035208	0.4279475277108434	32.857142857142854	4.0	0.3809523809523809	3.110844914999689e-13	371.3541141259224	34856.02083302781	5.674574007222277	7.0	23.0	5.0
1002	BOGC01015	0.0	-0.004435751400779904	0.0023930400786987	16.87	54.63	0.0	28.5	0.5393240093240094	0.2359440559440559	37.0	5609.0	31125.0	1.08	325.0	15.834058525301206	0.5161903079248193	0.013951089403373496	0.035208	0.4279475277108434	32.857142857142854	4.0	0.3809523809523809	3.2908120672914265e-11	435.2654348060991	28445.926237860316	7.529866440389517	3.0	19.0	6.0
1003	BOGC01015	0.0	-0.005193900081366471	0.0022224781981388	16.87	54.63	0.0	28.5	0.5393240093240094	0.2359440559440559	37.0	5609.0	31125.0	1.08	325.0	15.834058525301206	0.5161903079248193	0.013951089403373496	0.035208	0.4279475277108434	32.857142857142854	4.0	0.3809523809523809	4.387001872885321e-11	472.3905711045983	21453.896920931908	7.641436492313026	4.0	20.0	6.0
1004	BOGC01015	0.0	-0.00524479177436666	0.0025719965349544	16.87	54.63	0.0	28.5	0.5393240093240094	0.2359440559440559	37.0	5609.0	31125.0	1.08	325.0	15.834058525301206	0.5161903079248193	0.013951089403373496	0.035208	0.4279475277108434	32.857142857142854	4.0	0.3809523809523809	3.140350202102127e-10	312.86406798614155	24992.928973470927	8.759808419495094	5.0	21.0	6.0
1006	BOGC01015	0.0	-0.005630704071866122	0.0024490423813552	16.87	54.63	0.0	28.5	0.5393240093240094	0.2359440559440559	37.0	5609.0	31125.0	1.08	325.0	15.834058525301206	0.5161903079248193	0.013951089403373496	0.035208	0.4279475277108434	32.857142857142854	4.0	0.3809523809523809	3.028199913046592e-11	242.84985133960035	22205.609826044867	7.106251875480089	7.0	23.0	6.0
1010	BOGC01015	0.0	-0.005806643924809626	0.0020365289817768	16.87	54.63	0.0	28.5	0.5393240093240094	0.2359440559440559	37.0	5609.0	31125.0	1.08	325.0	15.834058525301206	0.5161903079248193	0.013951089403373496	0.035208	0.4279475277108434	32.857142857142854	4.0	0.3809523809523809	1.4915357837708143e-10	458.3932122770317	20392.69873251244	8.175657275634235	3.0	19.0	7.0
1011	BOGC01015	0.0	-0.0050014941130815975	0.0033142019369236	16.87	54.63	0.0	28.5	0.5393240093240094	0.2359440559440559	37.0	5609.0	31125.0	1.08	325.0	15.834058525301206	0.5161903079248193	0.013951089403373496	0.035208	0.4279475277108434	32.857142857142854	4.0	0.3809523809523809	6.836753385641714e-13	515.2008819564468	35841.28614597375	5.971335621968716	4.0	20.0	7.0
1013	BOGC01015	0.0	-0.006493072651940326	0.0023961759570259	16.87	54.63	0.0	28.5	0.5393240093240094	0.2359440559440559	37.0	5609.0	31125.0	1.08	325.0	15.834058525301206	0.5161903079248193	0.013951089403373496	0.035208	0.4279475277108434	32.857142857142854	4.0	0.3809523809523809	3.9461767187276564e-12	350.8486279280031	22237.861236092835	6.431060476297544	6.0	22.0	7.0
1014	BOGC01015	0.0	-0.006378556518038757	0.003357605345359	16.87	54.63	0.0	28.5	0.5393240093240094	0.2359440559440559	37.0	5609.0	31125.0	1.08	325.0	15.834058525301206	0.5161903079248193	0.013951089403373496	0.035208	0.4279475277108434	32.857142857142854	4.0	0.3809523809523809	1.3078427230084344e-13	268.8890221591588	23727.87311535632	5.299235221991507	7.0	23.0	7.0
1033	BOGC01016	0.0	-0.021761602315716597	0.0126867210410557	27.71	43.07	0.0	29.21	0.565249128755769	0.3914947725346143	30.0	9221.0	20107.0	1.5	251.0	27.602051524344752	0.3477858492067439	0.011592861640224796	0.0189	0.9200683841448251	12.5	1.0	0.2698412698412698	1.3448064883903044e-10	16.928680679485385	146354.19653031617	6.484209833024519	2.0	10.0	2.0
1034	BOGC01016	0.0	-0.020922459210980723	0.0145318342859326	27.71	43.07	0.0	29.21	0.565249128755769	0.3914947725346143	30.0	9221.0	20107.0	1.5	251.0	27.602051524344752	0.3477858492067439	0.011592861640224796	0.0189	0.9200683841448251	12.5	1.0	0.2698412698412698	4.5147885430196766e-11	20.340618078763416	257813.16484143765	6.117251305314104	3.0	11.0	2.0
1035	BOGC01016	0.0	-0.019520835178127704	0.012944450742103	27.71	43.07	0.0	29.21	0.565249128755769	0.3914947725346143	30.0	9221.0	20107.0	1.5	251.0	27.602051524344752	0.3477858492067439	0.011592861640224796	0.0189	0.9200683841448251	12.5	1.0	0.2698412698412698	4.826783417399838e-11	19.09367108865567	187943.67499154384	6.188946440098655	4.0	12.0	2.0
1037	BOGC01016	0.0	-0.01867505060920879	0.0135864252682138	27.71	43.07	0.0	29.21	0.565249128755769	0.3914947725346143	30.0	9221.0	20107.0	1.5	251.0	27.602051524344752	0.3477858492067439	0.011592861640224796	0.0189	0.9200683841448251	12.5	1.0	0.2698412698412698	2.7395197221835588e-11	22.32980467198431	243131.8122962484	6.031697428993826	6.0	14.0	2.0
1038	BOGC01016	0.0	-0.02027792279638917	0.0182816854002249	27.71	43.07	0.0	29.21	0.565249128755769	0.3914947725346143	30.0	9221.0	20107.0	1.5	251.0	27.602051524344752	0.3477858492067439	0.011592861640224796	0.0189	0.9200683841448251	12.5	1.0	0.2698412698412698	2.981415114788888e-11	21.191437493684905	272000.3741900671	6.036267470337636	7.0	15.0	2.0
1042	BOGC01016	0.0	-0.019839900549145868	0.0112222805114434	27.71	43.07	0.0	29.21	0.565249128755769	0.3914947725346143	30.0	9221.0	20107.0	1.5	251.0	27.602051524344752	0.3477858492067439	0.011592861640224796	0.0189	0.9200683841448251	12.5	1.0	0.2698412698412698	1.5813794718155805e-11	22.555179945983216	25896.36910505214	5.928420696835122	3.0	11.0	3.0
1043	BOGC01016	0.0	-0.17162054330824894	0.0006922818348562	27.71	43.07	0.0	29.21	0.565249128755769	0.3914947725346143	30.0	9221.0	20107.0	1.5	251.0	27.602051524344752	0.3477858492067439	0.011592861640224796	0.0189	0.9200683841448251	12.5	1.0	0.2698412698412698	1.6576739980678212e-11	1e-12	299568.4052096135	6.413413353172967	4.0	12.0	3.0
1044	BOGC01016	0.0222266182767548	-0.023069852863960776	0.0204845004450196	27.71	43.07	0.0	29.21	0.565249128755769	0.3914947725346143	30.0	9221.0	20107.0	1.5	251.0	27.602051524344752	0.3477858492067439	0.011592861640224796	0.0189	0.9200683841448251	12.5	1.0	0.2698412698412698	3.3721025971544805e-11	24.50256664232697	176893.63914034073	6.204416613609496	5.0	13.0	3.0
1045	BOGC01016	0.0	-0.02539318636988431	0.0150707520215696	27.71	43.07	0.0	29.21	0.565249128755769	0.3914947725346143	30.0	9221.0	20107.0	1.5	251.0	27.602051524344752	0.3477858492067439	0.011592861640224796	0.0189	0.9200683841448251	12.5	1.0	0.2698412698412698	1.176747588260696e-11	22.354729178887144	240103.45250960405	5.901595791250697	6.0	14.0	3.0
1046	BOGC01016	0.2083195984579781	-0.022182529669944398	0.0283016279267008	27.71	43.07	0.0	29.21	0.565249128755769	0.3914947725346143	30.0	9221.0	20107.0	1.5	251.0	27.602051524344752	0.3477858492067439	0.011592861640224796	0.0189	0.9200683841448251	12.5	1.0	0.2698412698412698	2.3142154859101535e-11	26.26299178132385	350268.1172514506	6.030368375171409	7.0	15.0	3.0
1051	BOGC01016	0.2122363671094917	-0.026843186985040967	0.0284934346072073	27.71	43.07	0.0	29.21	0.565249128755769	0.3914947725346143	30.0	9221.0	20107.0	1.5	251.0	27.602051524344752	0.3477858492067439	0.011592861640224796	0.0189	0.9200683841448251	12.5	1.0	0.2698412698412698	5.358691268497751e-11	24.811541710080157	216986.9885730724	6.423801580863127	4.0	12.0	4.0
1052	BOGC01016	0.0	-0.10184744272592439	0.0008940920608159	27.71	43.07	0.0	29.21	0.565249128755769	0.3914947725346143	30.0	9221.0	20107.0	1.5	251.0	27.602051524344752	0.3477858492067439	0.011592861640224796	0.0189	0.9200683841448251	12.5	1.0	0.2698412698412698	3.4197977782923765e-11	1e-12	299707.02473538223	6.544326699446197	5.0	13.0	4.0
1053	BOGC01016	0.2537171725746589	-0.028507522189867913	0.0418520194009082	27.71	43.07	0.0	29.21	0.565249128755769	0.3914947725346143	30.0	9221.0	20107.0	1.5	251.0	27.602051524344752	0.3477858492067439	0.011592861640224796	0.0189	0.9200683841448251	12.5	1.0	0.2698412698412698	1.982747299678067e-11	28.886282255059403	300351.0886885997	6.059833468846278	6.0	14.0	4.0
1054	BOGC01016	0.1790302043118459	-0.0247050678027544	0.0261722760742109	27.71	43.07	0.0	29.21	0.565249128755769	0.3914947725346143	30.0	9221.0	20107.0	1.5	251.0	27.602051524344752	0.3477858492067439	0.011592861640224796	0.0189	0.9200683841448251	12.5	1.0	0.2698412698412698	3.365618894690669e-11	22.55179376575811	286473.15818032366	6.214809025747684	7.0	15.0	4.0
1057	BOGC01016	0.0	-0.031769817256296046	0.0194803550277179	27.71	43.07	0.0	29.21	0.565249128755769	0.3914947725346143	30.0	9221.0	20107.0	1.5	251.0	27.602051524344752	0.3477858492067439	0.011592861640224796	0.0189	0.9200683841448251	12.5	1.0	0.2698412698412698	2.7549584835639957e-10	21.74677105060241	54115.82036353982	7.0111473356442975	2.0	10.0	5.0
1058	BOGC01016	0.2355982482910439	-0.032195578338893735	0.0310348867626307	27.71	43.07	0.0	29.21	0.565249128755769	0.3914947725346143	30.0	9221.0	20107.0	1.5	251.0	27.602051524344752	0.3477858492067439	0.011592861640224796	0.0189	0.9200683841448251	12.5	1.0	0.2698412698412698	6.489941917209308e-11	20.655643862000804	211285.6452802937	6.468402050201938	3.0	11.0	5.0
1059	BOGC01016	0.2482116399993733	-0.035574668858292184	0.0391453858410315	27.71	43.07	0.0	29.21	0.565249128755769	0.3914947725346143	30.0	9221.0	20107.0	1.5	251.0	27.602051524344752	0.3477858492067439	0.011592861640224796	0.0189	0.9200683841448251	12.5	1.0	0.2698412698412698	1.4143131110699868e-11	26.32477569264424	233500.33422842008	5.947331703563995	4.0	12.0	5.0
1060	BOGC01016	0.253802648500261	-0.03142858747226468	0.0458567382874316	27.71	43.07	0.0	29.21	0.565249128755769	0.3914947725346143	30.0	9221.0	20107.0	1.5	251.0	27.602051524344752	0.3477858492067439	0.011592861640224796	0.0189	0.9200683841448251	12.5	1.0	0.2698412698412698	2.067856996745832e-11	27.798596757834137	266375.6345723429	6.115382535974535	5.0	13.0	5.0
1065	BOGC01016	0.2572716101367167	-0.03508948828548887	0.0380968214875793	27.71	43.07	0.0	29.21	0.565249128755769	0.3914947725346143	30.0	9221.0	20107.0	1.5	251.0	27.602051524344752	0.3477858492067439	0.011592861640224796	0.0189	0.9200683841448251	12.5	1.0	0.2698412698412698	1.1230105734227891e-10	23.025081841155814	163655.36143998365	6.77219303146545	2.0	10.0	6.0
1066	BOGC01016	0.2450076957214224	-0.03386635851488054	0.0419230282283975	27.71	43.07	0.0	29.21	0.565249128755769	0.3914947725346143	30.0	9221.0	20107.0	1.5	251.0	27.602051524344752	0.3477858492067439	0.011592861640224796	0.0189	0.9200683841448251	12.5	1.0	0.2698412698412698	7.168554638781188e-11	24.34413781671296	218939.31020539068	6.468989647823324	3.0	11.0	6.0
1067	BOGC01016	0.2535414662798402	-0.03156923717824744	0.0426892619575546	27.71	43.07	0.0	29.21	0.565249128755769	0.3914947725346143	30.0	9221.0	20107.0	1.5	251.0	27.602051524344752	0.3477858492067439	0.011592861640224796	0.0189	0.9200683841448251	12.5	1.0	0.2698412698412698	5.827160975968582e-11	28.67528436922939	223101.39222024076	6.45283817750934	4.0	12.0	6.0
1068	BOGC01016	0.0	-0.15945487427190333	0.0007687862388794	27.71	43.07	0.0	29.21	0.565249128755769	0.3914947725346143	30.0	9221.0	20107.0	1.5	251.0	27.602051524344752	0.3477858492067439	0.011592861640224796	0.0189	0.9200683841448251	12.5	1.0	0.2698412698412698	7.260858581048525e-14	0.0248689957526035	311776.4682833925	4.9634491173968165	5.0	13.0	6.0
1070	BOGC01016	0.2300379584993847	-0.031724977548409396	0.053943930820387	27.71	43.07	0.0	29.21	0.565249128755769	0.3914947725346143	30.0	9221.0	20107.0	1.5	251.0	27.602051524344752	0.3477858492067439	0.011592861640224796	0.0189	0.9200683841448251	12.5	1.0	0.2698412698412698	2.506883589603604e-12	33.18012531394843	408571.8732053344	5.494749902333467	7.0	15.0	6.0
1073	BOGC01016	0.246671897721148	-0.03751955680159659	0.0384348428223745	27.71	43.07	0.0	29.21	0.565249128755769	0.3914947725346143	30.0	9221.0	20107.0	1.5	251.0	27.602051524344752	0.3477858492067439	0.011592861640224796	0.0189	0.9200683841448251	12.5	1.0	0.2698412698412698	5.826161775246419e-11	22.00772897254055	229810.5619000205	6.53414298394543	2.0	10.0	7.0
1076	BOGC01016	0.2121859046286575	-0.02866648504560979	0.0283915886279961	27.71	43.07	0.0	29.21	0.565249128755769	0.3914947725346143	30.0	9221.0	20107.0	1.5	251.0	27.602051524344752	0.3477858492067439	0.011592861640224796	0.0189	0.9200683841448251	12.5	1.0	0.2698412698412698	3.407800708288278e-10	23.018420503008063	123987.1414875254	7.300208818931315	5.0	13.0	7.0
1077	BOGC01016	0.2294656472265891	-0.03190182126925945	0.0547606811344136	27.71	43.07	0.0	29.21	0.565249128755769	0.3914947725346143	30.0	9221.0	20107.0	1.5	251.0	27.602051524344752	0.3477858492067439	0.011592861640224796	0.0189	0.9200683841448251	12.5	1.0	0.2698412698412698	3.0823787966483e-11	28.31995749019811	284065.058076121	6.327385709826699	6.0	14.0	7.0
1078	BOGC01016	0.2285747150584159	-0.032506626794566694	0.0615130425461867	27.71	43.07	0.0	29.21	0.565249128755769	0.3914947725346143	30.0	9221.0	20107.0	1.5	251.0	27.602051524344752	0.3477858492067439	0.011592861640224796	0.0189	0.9200683841448251	12.5	1.0	0.2698412698412698	2.6745494707824943e-11	32.32397682850874	329964.1831453917	6.268791219906491	7.0	15.0	7.0
1097	BOGC01017	0.2626482061980082	-0.0074571853194102524	0.2780454397217089	14.15	49.62	0.0	36.24	0.5369818618995348	0.2218911713972087	30.0	9237.0	39996.0	1.5	220.0	13.876248874887487	0.17345311093609359	0.0057817703645364526	0.018750000000000003	0.46254162916291625	12.857142857142858	2.0	0.046875	5.538902669854906e-12	87799.85388729372	2903904.2658067243	9.69565009130657	2.0	18.0	2.0
1098	BOGC01017	0.2577907339640006	-0.007751138882067713	0.1710817383948398	14.15	49.62	0.0	36.24	0.5369818618995348	0.2218911713972087	30.0	9237.0	39996.0	1.5	220.0	13.876248874887487	0.17345311093609359	0.0057817703645364526	0.018750000000000003	0.46254162916291625	12.857142857142858	2.0	0.046875	2.555968769968331e-10	20301.653858023627	689137.5404138743	11.629910455268218	3.0	19.0	2.0
1099	BOGC01017	0.2456997024165305	-0.00838113481294492	0.231281045751634	14.15	49.62	0.0	36.24	0.5369818618995348	0.2218911713972087	30.0	9237.0	39996.0	1.5	220.0	13.876248874887487	0.17345311093609359	0.0057817703645364526	0.018750000000000003	0.46254162916291625	12.857142857142858	2.0	0.046875	8.800959960808541e-11	57562.57570599388	1415042.204384575	10.23580009812045	4.0	20.0	2.0
1100	BOGC01017	0.2518908696809344	-0.007974158463361964	0.3375604157367851	14.15	49.62	0.0	36.24	0.5369818618995348	0.2218911713972087	30.0	9237.0	39996.0	1.5	220.0	13.876248874887487	0.17345311093609359	0.0057817703645364526	0.018750000000000003	0.46254162916291625	12.857142857142858	2.0	0.046875	1.6893642040827214e-10	36368.94346792375	4530640.831957081	13.514922877205333	5.0	21.0	2.0
1101	BOGC01017	0.2609856278357571	-0.007771967142523369	0.2388405797101449	14.15	49.62	0.0	36.24	0.5369818618995348	0.2218911713972087	30.0	9237.0	39996.0	1.5	220.0	13.876248874887487	0.17345311093609359	0.0057817703645364526	0.018750000000000003	0.46254162916291625	12.857142857142858	2.0	0.046875	1.438640317985573e-10	30337.68797289227	2513964.871141468	13.243848101949665	6.0	22.0	2.0
1102	BOGC01017	0.2589433160628193	-0.007236484355789367	0.2489488652852748	14.15	49.62	0.0	36.24	0.5369818618995348	0.2218911713972087	30.0	9237.0	39996.0	1.5	220.0	13.876248874887487	0.17345311093609359	0.0057817703645364526	0.018750000000000003	0.46254162916291625	12.857142857142858	2.0	0.046875	2.5433788408690816e-10	7155.601722264039	2086693.2523780523	13.101699217509353	7.0	23.0	2.0
1105	BOGC01017	0.2567155626956595	-0.008344587110635895	0.2420892757918133	14.15	49.62	0.0	36.24	0.5369818618995348	0.2218911713972087	30.0	9237.0	39996.0	1.5	220.0	13.876248874887487	0.17345311093609359	0.0057817703645364526	0.018750000000000003	0.46254162916291625	12.857142857142858	2.0	0.046875	2.425020184659843e-10	62969.5153797627	2125910.819886273	13.525181692213112	2.0	18.0	3.0
1106	BOGC01017	0.2464849083194569	-0.008915360044330658	0.2624214822771213	14.15	49.62	0.0	36.24	0.5369818618995348	0.2218911713972087	30.0	9237.0	39996.0	1.5	220.0	13.876248874887487	0.17345311093609359	0.0057817703645364526	0.018750000000000003	0.46254162916291625	12.857142857142858	2.0	0.046875	3.1214364426546126e-11	104836.813952236	1763664.9834580044	10.034389613837975	3.0	19.0	3.0
1107	BOGC01017	0.261796547112909	-0.009160779830265905	0.2690564102564102	14.15	49.62	0.0	36.24	0.5369818618995348	0.2218911713972087	30.0	9237.0	39996.0	1.5	220.0	13.876248874887487	0.17345311093609359	0.0057817703645364526	0.018750000000000003	0.46254162916291625	12.857142857142858	2.0	0.046875	3.82736731197042e-10	124.33665208533384	1807154.388182098	11.029400405579898	4.0	20.0	3.0
1108	BOGC01017	0.256231169155527	-0.009474146903612235	0.3054823786693582	14.15	49.62	0.0	36.24	0.5369818618995348	0.2218911713972087	30.0	9237.0	39996.0	1.5	220.0	13.876248874887487	0.17345311093609359	0.0057817703645364526	0.018750000000000003	0.46254162916291625	12.857142857142858	2.0	0.046875	5.823785897973721e-12	86519.24415792323	2945950.7362010786	9.46523006237473	5.0	21.0	3.0
1109	BOGC01017	0.245608404956798	-0.008624786161671668	0.2895290858725762	14.15	49.62	0.0	36.24	0.5369818618995348	0.2218911713972087	30.0	9237.0	39996.0	1.5	220.0	13.876248874887487	0.17345311093609359	0.0057817703645364526	0.018750000000000003	0.46254162916291625	12.857142857142858	2.0	0.046875	6.821121445454992e-11	18343.43410500594	2989236.5837806216	13.091131465006924	6.0	22.0	3.0
1110	BOGC01017	0.2629632496798044	-0.007689047086747016	0.1839045589402866	14.15	49.62	0.0	36.24	0.5369818618995348	0.2218911713972087	30.0	9237.0	39996.0	1.5	220.0	13.876248874887487	0.17345311093609359	0.0057817703645364526	0.018750000000000003	0.46254162916291625	12.857142857142858	2.0	0.046875	2.2117196962767596e-10	43523.432136094445	1380176.962220864	12.768884731662837	7.0	23.0	3.0
1113	BOGC01017	0.2463202961602738	-0.008027525968454045	0.0696933514246947	14.15	49.62	0.0	36.24	0.5369818618995348	0.2218911713972087	30.0	9237.0	39996.0	1.5	220.0	13.876248874887487	0.17345311093609359	0.0057817703645364526	0.018750000000000003	0.46254162916291625	12.857142857142858	2.0	0.046875	1.919997494326253e-11	44897.78876459738	373830.99974547926	7.965368652601716	2.0	18.0	4.0
1114	BOGC01017	0.2567095219166065	-0.008865372219237026	0.2575257546448333	14.15	49.62	0.0	36.24	0.5369818618995348	0.2218911713972087	30.0	9237.0	39996.0	1.5	220.0	13.876248874887487	0.17345311093609359	0.0057817703645364526	0.018750000000000003	0.46254162916291625	12.857142857142858	2.0	0.046875	2.041478097680738e-12	20826.48797863129	2704600.305532117	8.445128240736024	3.0	19.0	4.0
1116	BOGC01017	0.2549802842713652	-0.009615818373315448	0.3252054108216433	14.15	49.62	0.0	36.24	0.5369818618995348	0.2218911713972087	30.0	9237.0	39996.0	1.5	220.0	13.876248874887487	0.17345311093609359	0.0057817703645364526	0.018750000000000003	0.46254162916291625	12.857142857142858	2.0	0.046875	8.229668058135076e-10	33605.73191946159	3569421.3287959634	14.203476931841385	5.0	21.0	4.0
1117	BOGC01017	0.2495225591426007	-0.009695122957465543	0.2132842925140631	14.15	49.62	0.0	36.24	0.5369818618995348	0.2218911713972087	30.0	9237.0	39996.0	1.5	220.0	13.876248874887487	0.17345311093609359	0.0057817703645364526	0.018750000000000003	0.46254162916291625	12.857142857142858	2.0	0.046875	1.2696466100692303e-10	6494.74757308255	1649163.0129187347	11.689332007485124	6.0	22.0	4.0
1118	BOGC01017	0.2432742947893352	-0.007719424908128602	0.18001451144792	14.15	49.62	0.0	36.24	0.5369818618995348	0.2218911713972087	30.0	9237.0	39996.0	1.5	220.0	13.876248874887487	0.17345311093609359	0.0057817703645364526	0.018750000000000003	0.46254162916291625	12.857142857142858	2.0	0.046875	7.668512491676437e-10	1e-12	1065426.9746045708	14.834798674422606	7.0	23.0	4.0
1121	BOGC01017	0.2631192084171816	-0.009018636777307087	0.2277254901960784	14.15	49.62	0.0	36.24	0.5369818618995348	0.2218911713972087	30.0	9237.0	39996.0	1.5	220.0	13.876248874887487	0.17345311093609359	0.0057817703645364526	0.018750000000000003	0.46254162916291625	12.857142857142858	2.0	0.046875	1.173057206926842e-10	69291.47255974045	1317058.4403080354	10.639810851144224	2.0	18.0	5.0
1122	BOGC01017	0.2508857112114731	-0.009964200503390091	0.3168914301652604	14.15	49.62	0.0	36.24	0.5369818618995348	0.2218911713972087	30.0	9237.0	39996.0	1.5	220.0	13.876248874887487	0.17345311093609359	0.0057817703645364526	0.018750000000000003	0.46254162916291625	12.857142857142858	2.0	0.046875	2.152320544013264e-10	1e-12	3745851.746108424	14.469694269508707	3.0	19.0	5.0
1123	BOGC01017	0.250728488963606	-0.00990784630434586	0.2656134453781513	14.15	49.62	0.0	36.24	0.5369818618995348	0.2218911713972087	30.0	9237.0	39996.0	1.5	220.0	13.876248874887487	0.17345311093609359	0.0057817703645364526	0.018750000000000003	0.46254162916291625	12.857142857142858	2.0	0.046875	3.1655122967322313e-11	20314.394277853866	1966057.5307706809	10.732116607038636	4.0	20.0	5.0
1124	BOGC01017	0.2453487138157659	-0.010061778938694687	0.3385372210457729	14.15	49.62	0.0	36.24	0.5369818618995348	0.2218911713972087	30.0	9237.0	39996.0	1.5	220.0	13.876248874887487	0.17345311093609359	0.0057817703645364526	0.018750000000000003	0.46254162916291625	12.857142857142858	2.0	0.046875	1.6262990953919143e-11	682.1944675827762	3914580.8399353656	10.803454751422905	5.0	21.0	5.0
1125	BOGC01017	0.2615353742878739	-0.009906313658765152	0.2453320027634912	14.15	49.62	0.0	36.24	0.5369818618995348	0.2218911713972087	30.0	9237.0	39996.0	1.5	220.0	13.876248874887487	0.17345311093609359	0.0057817703645364526	0.018750000000000003	0.46254162916291625	12.857142857142858	2.0	0.046875	4.135869424715111e-11	5828.605209590166	1956819.3550367423	10.623487119531395	6.0	22.0	5.0
1126	BOGC01017	0.2662555668268713	-0.00755036231099593	0.1562462444417738	14.15	49.62	0.0	36.24	0.5369818618995348	0.2218911713972087	30.0	9237.0	39996.0	1.5	220.0	13.876248874887487	0.17345311093609359	0.0057817703645364526	0.018750000000000003	0.46254162916291625	12.857142857142858	2.0	0.046875	8.542169194214465e-10	21741.0133229734	1115328.6140000771	12.742213102613844	7.0	23.0	5.0
1129	BOGC01017	0.2598643590757689	-0.009228569923258437	0.2632091805919066	14.15	49.62	0.0	36.24	0.5369818618995348	0.2218911713972087	30.0	9237.0	39996.0	1.5	220.0	13.876248874887487	0.17345311093609359	0.0057817703645364526	0.018750000000000003	0.46254162916291625	12.857142857142858	2.0	0.046875	8.305511833839319e-11	1e-12	2312860.992491319	11.189536221935452	2.0	18.0	6.0
1130	BOGC01017	0.2624032967109356	-0.009816870034619653	0.2515344722391702	14.15	49.62	0.0	36.24	0.5369818618995348	0.2218911713972087	30.0	9237.0	39996.0	1.5	220.0	13.876248874887487	0.17345311093609359	0.0057817703645364526	0.018750000000000003	0.46254162916291625	12.857142857142858	2.0	0.046875	1.0031153685474692e-10	61753.80418138587	1799669.4566453092	11.35376401449775	3.0	19.0	6.0
1132	BOGC01017	0.2635604859489502	-0.010257407392559481	0.2971954063448761	14.15	49.62	0.0	36.24	0.5369818618995348	0.2218911713972087	30.0	9237.0	39996.0	1.5	220.0	13.876248874887487	0.17345311093609359	0.0057817703645364526	0.018750000000000003	0.46254162916291625	12.857142857142858	2.0	0.046875	4.758424765327618e-10	33736.945459494906	2068353.8745716624	13.283901126343132	5.0	21.0	6.0
1133	BOGC01017	0.2400664628019802	-0.009770419083943035	0.283868778280543	14.15	49.62	0.0	36.24	0.5369818618995348	0.2218911713972087	30.0	9237.0	39996.0	1.5	220.0	13.876248874887487	0.17345311093609359	0.0057817703645364526	0.018750000000000003	0.46254162916291625	12.857142857142858	2.0	0.046875	4.9823922765313e-11	15039.5354503452	2504343.049581346	11.865527587142232	6.0	22.0	6.0
1134	BOGC01017	0.2455720944249317	-0.008856687227613062	0.1382833432771058	14.15	49.62	0.0	36.24	0.5369818618995348	0.2218911713972087	30.0	9237.0	39996.0	1.5	220.0	13.876248874887487	0.17345311093609359	0.0057817703645364526	0.018750000000000003	0.46254162916291625	12.857142857142858	2.0	0.046875	1.4564149886098218e-10	16149.436177226307	1165369.0188674207	12.130706480567326	7.0	23.0	6.0
1137	BOGC01017	0.2624665948772554	-0.009516707292430145	0.2446823421867858	14.15	49.62	0.0	36.24	0.5369818618995348	0.2218911713972087	30.0	9237.0	39996.0	1.5	220.0	13.876248874887487	0.17345311093609359	0.0057817703645364526	0.018750000000000003	0.46254162916291625	12.857142857142858	2.0	0.046875	2.851052727237402e-13	28881.471880737303	1524099.6210348343	6.648860236988921	2.0	18.0	7.0
1138	BOGC01017	0.2525923374954193	-0.009530540401261075	0.2372045303131245	14.15	49.62	0.0	36.24	0.5369818618995348	0.2218911713972087	30.0	9237.0	39996.0	1.5	220.0	13.876248874887487	0.17345311093609359	0.0057817703645364526	0.018750000000000003	0.46254162916291625	12.857142857142858	2.0	0.046875	2.4597879288990043e-10	12387.347536613192	1514529.1137740058	12.83635234946453	3.0	19.0	7.0
1139	BOGC01017	0.2495586598340091	-0.008757418952309233	0.2219289205971726	14.15	49.62	0.0	36.24	0.5369818618995348	0.2218911713972087	30.0	9237.0	39996.0	1.5	220.0	13.876248874887487	0.17345311093609359	0.0057817703645364526	0.018750000000000003	0.46254162916291625	12.857142857142858	2.0	0.046875	6.424238918611991e-11	24380.801544321428	1529569.030125257	11.500084978829584	4.0	20.0	7.0
1140	BOGC01017	0.2475516981618431	-0.00943559497246692	0.286971975393028	14.15	49.62	0.0	36.24	0.5369818618995348	0.2218911713972087	30.0	9237.0	39996.0	1.5	220.0	13.876248874887487	0.17345311093609359	0.0057817703645364526	0.018750000000000003	0.46254162916291625	12.857142857142858	2.0	0.046875	6.356226656123454e-11	11579.190328792069	2361335.814546324	11.533250704539794	5.0	21.0	7.0
1141	BOGC01017	0.2379304841996245	-0.009577266442170135	0.1759287165039638	14.15	49.62	0.0	36.24	0.5369818618995348	0.2218911713972087	30.0	9237.0	39996.0	1.5	220.0	13.876248874887487	0.17345311093609359	0.0057817703645364526	0.018750000000000003	0.46254162916291625	12.857142857142858	2.0	0.046875	4.842970469098873e-11	23307.31679878184	1403869.4997502945	10.65034558069564	6.0	22.0	7.0
1142	BOGC01017	0.2432915041469469	-0.00852897616357557	0.1965945883883807	14.15	49.62	0.0	36.24	0.5369818618995348	0.2218911713972087	30.0	9237.0	39996.0	1.5	220.0	13.876248874887487	0.17345311093609359	0.0057817703645364526	0.018750000000000003	0.46254162916291625	12.857142857142858	2.0	0.046875	2.152056310933404e-12	33934.47661759197	1922062.499707965	6.220905900132252	7.0	23.0	7.0
1161	BOGC01018	0.2796115395677519	-0.003272080418981826	0.8331010980689133	55.18	0.0	40.04	4.78	0.8068332983266819	1.0	150.0	9232.0	20007.0	1.5	220.0	138.70006747638325	1.7337508434547906	0.011558338956365271	0.018750000000000003	0.9246671165092217	12.5	3.0	0.328125	1.232347557333924e-13	19197140.403881542	37006411.90447597	4.596358274503317	2.0	10.0	2.0
1163	BOGC01018	0.2531769906370525	-0.002478484397015992	0.8048315321042594	55.18	0.0	40.04	4.78	0.8068332983266819	1.0	150.0	9232.0	20007.0	1.5	220.0	138.70006747638325	1.7337508434547906	0.011558338956365271	0.018750000000000003	0.9246671165092217	12.5	3.0	0.328125	1.5765166949677223e-14	32020613.68900999	34768578.121777475	3.34450825063076	4.0	12.0	2.0
1169	BOGC01018	0.2483726325106648	-0.0062210870092729124	0.8395983637039791	55.18	0.0	40.04	4.78	0.8068332983266819	1.0	150.0	9232.0	20007.0	1.5	220.0	138.70006747638325	1.7337508434547906	0.011558338956365271	0.018750000000000003	0.9246671165092217	12.5	3.0	0.328125	5.4565241214277186e-12	9574718.249250049	32390810.070912156	7.552952349678005	2.0	10.0	3.0
1170	BOGC01018	0.2519277823051588	-0.004339862805474544	0.8370886075949368	55.18	0.0	40.04	4.78	0.8068332983266819	1.0	150.0	9232.0	20007.0	1.5	220.0	138.70006747638325	1.7337508434547906	0.011558338956365271	0.018750000000000003	0.9246671165092217	12.5	3.0	0.328125	7.896572284948888e-12	17496075.788103748	36877960.94358079	7.517054301721671	3.0	11.0	3.0
1174	BOGC01018	0.2373063974330831	-0.01235276969300498	0.8364021164021164	55.18	0.0	40.04	4.78	0.8068332983266819	1.0	150.0	9232.0	20007.0	1.5	220.0	138.70006747638325	1.7337508434547906	0.011558338956365271	0.018750000000000003	0.9246671165092217	12.5	3.0	0.328125	5.684341886080803e-14	6922079.523297153	20199490.02646037	4.007437591719883	7.0	15.0	3.0
1177	BOGC01018	0.2483633671191892	-0.008303127082747719	0.806353014488238	55.18	0.0	40.04	4.78	0.8068332983266819	1.0	150.0	9232.0	20007.0	1.5	220.0	138.70006747638325	1.7337508434547906	0.011558338956365271	0.018750000000000003	0.9246671165092217	12.5	3.0	0.328125	6.810196850892679e-11	7571080.774315675	28598913.454144184	10.969467219002258	2.0	10.0	4.0
1179	BOGC01018	0.2534674826051377	-0.005620486434661453	0.8102348993288591	55.18	0.0	40.04	4.78	0.8068332983266819	1.0	150.0	9232.0	20007.0	1.5	220.0	138.70006747638325	1.7337508434547906	0.011558338956365271	0.018750000000000003	0.9246671165092217	12.5	3.0	0.328125	8.079537039407114e-12	14387736.444410048	28474604.666422527	7.395489459510948	4.0	12.0	4.0
1180	BOGC01018	0.2416215601717656	-0.007033271271230324	0.8309527824620573	55.18	0.0	40.04	4.78	0.8068332983266819	1.0	150.0	9232.0	20007.0	1.5	220.0	138.70006747638325	1.7337508434547906	0.011558338956365271	0.018750000000000003	0.9246671165092217	12.5	3.0	0.328125	9.670775291681366e-11	6997408.789233273	34853271.4860984	13.8398239447952	5.0	13.0	4.0
1181	BOGC01018	0.2348129515230288	-0.010710834692819074	0.7901763602251407	55.18	0.0	40.04	4.78	0.8068332983266819	1.0	150.0	9232.0	20007.0	1.5	220.0	138.70006747638325	1.7337508434547906	0.011558338956365271	0.018750000000000003	0.9246671165092217	12.5	3.0	0.328125	5.163980354438991e-11	5659838.146432339	25816039.890434776	10.460925409741304	6.0	14.0	4.0
1182	BOGC01018	0.2536555044398495	-0.017545844503674163	0.8045840447453635	55.18	0.0	40.04	4.78	0.8068332983266819	1.0	150.0	9232.0	20007.0	1.5	220.0	138.70006747638325	1.7337508434547906	0.011558338956365271	0.018750000000000003	0.9246671165092217	12.5	3.0	0.328125	2.2715163083830703e-11	3824298.101362533	20113652.63348217	8.146527641581068	7.0	15.0	4.0
1185	BOGC01018	0.2503432469244676	-0.012807415250008202	0.8181866122310113	55.18	0.0	40.04	4.78	0.8068332983266819	1.0	150.0	9232.0	20007.0	1.5	220.0	138.70006747638325	1.7337508434547906	0.011558338956365271	0.018750000000000003	0.9246671165092217	12.5	3.0	0.328125	1.7053913836662105e-11	4574096.678366946	26016291.850869182	8.62198536818199	2.0	10.0	5.0
1186	BOGC01018	0.2441582795423555	-0.00797050369313105	0.7978628713430476	55.18	0.0	40.04	4.78	0.8068332983266819	1.0	150.0	9232.0	20007.0	1.5	220.0	138.70006747638325	1.7337508434547906	0.011558338956365271	0.018750000000000003	0.9246671165092217	12.5	3.0	0.328125	3.10225178878909e-11	9565815.351941789	26396824.152643133	9.038684449671116	3.0	11.0	5.0
1187	BOGC01018	0.2508808201727628	-0.007613750960269521	0.7992597445135933	55.18	0.0	40.04	4.78	0.8068332983266819	1.0	150.0	9232.0	20007.0	1.5	220.0	138.70006747638325	1.7337508434547906	0.011558338956365271	0.018750000000000003	0.9246671165092217	12.5	3.0	0.328125	2.7331914509431957e-11	12473662.960754694	24398940.705525592	8.068032074669116	4.0	12.0	5.0
1188	BOGC01018	0.2393459255891196	-0.009731434868146753	0.8070890256718211	55.18	0.0	40.04	4.78	0.8068332983266819	1.0	150.0	9232.0	20007.0	1.5	220.0	138.70006747638325	1.7337508434547906	0.011558338956365271	0.018750000000000003	0.9246671165092217	12.5	3.0	0.328125	2.0861534721916538e-11	7826312.666714407	26019955.75150069	8.622012733129047	5.0	13.0	5.0
1189	BOGC01018	0.2524850437717019	-0.011651564690532164	0.8065410020944096	55.18	0.0	40.04	4.78	0.8068332983266819	1.0	150.0	9232.0	20007.0	1.5	220.0	138.70006747638325	1.7337508434547906	0.011558338956365271	0.018750000000000003	0.9246671165092217	12.5	3.0	0.328125	1.903877056008696e-11	5576041.217369987	24844474.20197593	8.785821554418256	6.0	14.0	5.0
1190	BOGC01018	0.2376229511773079	-0.0176300221147988	0.8063837972391944	55.18	0.0	40.04	4.78	0.8068332983266819	1.0	150.0	9232.0	20007.0	1.5	220.0	138.70006747638325	1.7337508434547906	0.011558338956365271	0.018750000000000003	0.9246671165092217	12.5	3.0	0.328125	1.4124923453096017e-11	4158402.015175256	19361060.99466719	7.606585227276636	7.0	15.0	5.0
1193	BOGC01018	0.2371519414582883	-0.012973294660165564	0.8033753362593798	55.18	0.0	40.04	4.78	0.8068332983266819	1.0	150.0	9232.0	20007.0	1.5	220.0	138.70006747638325	1.7337508434547906	0.011558338956365271	0.018750000000000003	0.9246671165092217	12.5	3.0	0.328125	2.5723911889485857e-10	4089416.328789674	23951788.649408773	13.674013557110612	2.0	10.0	6.0
1194	BOGC01018	0.2372135217464299	-0.010153383986095024	0.8144215425531914	55.18	0.0	40.04	4.78	0.8068332983266819	1.0	150.0	9232.0	20007.0	1.5	220.0	138.70006747638325	1.7337508434547906	0.011558338956365271	0.018750000000000003	0.9246671165092217	12.5	3.0	0.328125	3.544942117628125e-12	8316830.180710167	23252169.677853085	6.646562676148804	3.0	11.0	6.0
1195	BOGC01018	0.2373459965029167	-0.009539303990094323	0.8343716116313454	55.18	0.0	40.04	4.78	0.8068332983266819	1.0	150.0	9232.0	20007.0	1.5	220.0	138.70006747638325	1.7337508434547906	0.011558338956365271	0.018750000000000003	0.9246671165092217	12.5	3.0	0.328125	2.645617058760763e-11	8670010.866296263	25950930.837188188	8.784611989784691	4.0	12.0	6.0
1196	BOGC01018	0.2480344130840452	-0.009289836447881821	0.8358281847602236	55.18	0.0	40.04	4.78	0.8068332983266819	1.0	150.0	9232.0	20007.0	1.5	220.0	138.70006747638325	1.7337508434547906	0.011558338956365271	0.018750000000000003	0.9246671165092217	12.5	3.0	0.328125	3.6316061269303646e-11	8179082.458203979	24886577.1346146	9.663443827607429	5.0	13.0	6.0
1197	BOGC01018	0.236425222327141	-0.011857764469043335	0.8259930830039526	55.18	0.0	40.04	4.78	0.8068332983266819	1.0	150.0	9232.0	20007.0	1.5	220.0	138.70006747638325	1.7337508434547906	0.011558338956365271	0.018750000000000003	0.9246671165092217	12.5	3.0	0.328125	1.8090018372163288e-10	4972502.866795736	26469761.429922637	13.291255505397483	6.0	14.0	6.0
1198	BOGC01018	0.2351426046098738	-0.017997621262539128	0.8256369541681703	55.18	0.0	40.04	4.78	0.8068332983266819	1.0	150.0	9232.0	20007.0	1.5	220.0	138.70006747638325	1.7337508434547906	0.011558338956365271	0.018750000000000003	0.9246671165092217	12.5	3.0	0.328125	3.2492342150192144e-10	3059410.128181117	22073281.59902834	13.365926780037034	7.0	15.0	6.0
1201	BOGC01018	0.2425619987161318	-0.014418265053929149	0.8099497369959088	55.18	0.0	40.04	4.78	0.8068332983266819	1.0	150.0	9232.0	20007.0	1.5	220.0	138.70006747638325	1.7337508434547906	0.011558338956365271	0.018750000000000003	0.9246671165092217	12.5	3.0	0.328125	9.405964895847774e-11	4203073.499742249	22177507.14680758	10.895314612179488	2.0	10.0	7.0
1202	BOGC01018	0.2458565551369938	-0.011594188727767461	0.7980217129071171	55.18	0.0	40.04	4.78	0.8068332983266819	1.0	150.0	9232.0	20007.0	1.5	220.0	138.70006747638325	1.7337508434547906	0.011558338956365271	0.018750000000000003	0.9246671165092217	12.5	3.0	0.328125	7.160916304371767e-11	6094725.061023265	23651549.885455333	10.452591786633832	3.0	11.0	7.0
1203	BOGC01018	0.2362474855561485	-0.00887570775225559	0.8389127837514934	55.18	0.0	40.04	4.78	0.8068332983266819	1.0	150.0	9232.0	20007.0	1.5	220.0	138.70006747638325	1.7337508434547906	0.011558338956365271	0.018750000000000003	0.9246671165092217	12.5	3.0	0.328125	2.0843993198127464e-11	8987072.927679751	25960540.93920737	8.81699634657126	4.0	12.0	7.0
1204	BOGC01018	0.2451830160458653	-0.008972696708490708	0.799704448056746	55.18	0.0	40.04	4.78	0.8068332983266819	1.0	150.0	9232.0	20007.0	1.5	220.0	138.70006747638325	1.7337508434547906	0.011558338956365271	0.018750000000000003	0.9246671165092217	12.5	3.0	0.328125	6.405032060285976e-11	8215511.009490584	25120851.743543748	10.526015140011417	5.0	13.0	7.0
1205	BOGC01018	0.2391309278206615	-0.010269865050228252	0.8107105654761905	55.18	0.0	40.04	4.78	0.8068332983266819	1.0	150.0	9232.0	20007.0	1.5	220.0	138.70006747638325	1.7337508434547906	0.011558338956365271	0.018750000000000003	0.9246671165092217	12.5	3.0	0.328125	2.2835688895384007e-10	5557656.993504522	26136541.742727004	14.674518220968771	6.0	14.0	7.0
1206	BOGC01018	0.2491446130722972	-0.013957921199254092	0.7878308577545832	55.18	0.0	40.04	4.78	0.8068332983266819	1.0	150.0	9232.0	20007.0	1.5	220.0	138.70006747638325	1.7337508434547906	0.011558338956365271	0.018750000000000003	0.9246671165092217	12.5	3.0	0.328125	2.1963098006949625e-11	5081879.211610296	20416273.720093053	8.412392593989146	7.0	15.0	7.0
1225	BOGC01019	0.2470363805099928	-0.04918731251723771	0.0906432346340404	4.54	93.1	0.0	2.35	0.5077495561928171	0.0464973371569029	150.0	9193.0	39726.0	1.5	257.0	69.8527979157227	3.4856546159945627	0.02323769743996375	0.07485	0.46568531943815134	50.0	4.0	0.015625	2.0804225009385388e-10	7088.694742307667	117599.80324633433	9.89229745148945	2.0	18.0	2.0
1226	BOGC01019	0.244545650978451	-0.05564446624454316	0.1038808856169157	4.54	93.1	0.0	2.35	0.5077495561928171	0.0464973371569029	150.0	9193.0	39726.0	1.5	257.0	69.8527979157227	3.4856546159945627	0.02323769743996375	0.07485	0.46568531943815134	50.0	4.0	0.015625	2.3534552084925053e-10	14600.800346542545	113584.36740597794	9.498555472131752	3.0	19.0	2.0
1227	BOGC01019	0.2468539325596951	-0.05987181714495244	0.1056967433969217	4.54	93.1	0.0	2.35	0.5077495561928171	0.0464973371569029	150.0	9193.0	39726.0	1.5	257.0	69.8527979157227	3.4856546159945627	0.02323769743996375	0.07485	0.46568531943815134	50.0	4.0	0.015625	6.894929072132072e-12	16565.440574822787	115063.0498414507	7.180342579550558	4.0	20.0	2.0
1228	BOGC01019	0.2417996360019087	-0.06206585824163226	0.1065526635181129	4.54	93.1	0.0	2.35	0.5077495561928171	0.0464973371569029	150.0	9193.0	39726.0	1.5	257.0	69.8527979157227	3.4856546159945627	0.02323769743996375	0.07485	0.46568531943815134	50.0	4.0	0.015625	2.0644019826931978e-10	10928.497995443822	114038.04901713488	10.34755766812415	5.0	21.0	2.0
1229	BOGC01019	0.2526858149766169	-0.061785659190596504	0.0999387917529941	4.54	93.1	0.0	2.35	0.5077495561928171	0.0464973371569029	150.0	9193.0	39726.0	1.5	257.0	69.8527979157227	3.4856546159945627	0.02323769743996375	0.07485	0.46568531943815134	50.0	4.0	0.015625	2.4130852871451225e-10	8718.66184803949	112490.63709546848	10.12499610205688	6.0	22.0	2.0
1230	BOGC01019	0.2552523380455944	-0.058436239117696236	0.0857256249382728	4.54	93.1	0.0	2.35	0.5077495561928171	0.0464973371569029	150.0	9193.0	39726.0	1.5	257.0	69.8527979157227	3.4856546159945627	0.02323769743996375	0.07485	0.46568531943815134	50.0	4.0	0.015625	1.233724233884459e-10	5378.976597469888	96607.47826719884	8.937271381258798	7.0	23.0	2.0
1233	BOGC01019	0.2512346594143083	-0.060065952251841186	0.0846459181596091	4.54	93.1	0.0	2.35	0.5077495561928171	0.0464973371569029	150.0	9193.0	39726.0	1.5	257.0	69.8527979157227	3.4856546159945627	0.02323769743996375	0.07485	0.46568531943815134	50.0	4.0	0.015625	3.3306690738754696e-15	15148.321874658424	85548.85723747296	4.127131576798559	2.0	18.0	3.0
1234	BOGC01019	0.2436886310738915	-0.06946696445223076	0.1000995720196296	4.54	93.1	0.0	2.35	0.5077495561928171	0.0464973371569029	150.0	9193.0	39726.0	1.5	257.0	69.8527979157227	3.4856546159945627	0.02323769743996375	0.07485	0.46568531943815134	50.0	4.0	0.015625	8.752316649207613e-10	5260.480329116746	98528.13812304386	11.266939257251682	3.0	19.0	3.0
1235	BOGC01019	0.2518578943079035	-0.07468581914753941	0.1056449847451568	4.54	93.1	0.0	2.35	0.5077495561928171	0.0464973371569029	150.0	9193.0	39726.0	1.5	257.0	69.8527979157227	3.4856546159945627	0.02323769743996375	0.07485	0.46568531943815134	50.0	4.0	0.015625	6.661338147750939e-16	36960.838278865536	68411.97738460198	2.620955553821671	4.0	20.0	3.0
1236	BOGC01019	0.2487146150033646	-0.07658905056993245	0.107389027321978	4.54	93.1	0.0	2.35	0.5077495561928171	0.0464973371569029	150.0	9193.0	39726.0	1.5	257.0	69.8527979157227	3.4856546159945627	0.02323769743996375	0.07485	0.46568531943815134	50.0	4.0	0.015625	1.7763568394002505e-15	31076.4214361825	79336.3895215914	3.264555370471282	5.0	21.0	3.0
1237	BOGC01019	0.2421841226959719	-0.0745765690266587	0.1004749473137449	4.54	93.1	0.0	2.35	0.5077495561928171	0.0464973371569029	150.0	9193.0	39726.0	1.5	257.0	69.8527979157227	3.4856546159945627	0.02323769743996375	0.07485	0.46568531943815134	50.0	4.0	0.015625	2.192024339819909e-12	10725.222543417349	97722.15278230222	6.597157126656237	6.0	22.0	3.0
1238	BOGC01019	0.2451867654127384	-0.07157101174430022	0.0851728636213061	4.54	93.1	0.0	2.35	0.5077495561928171	0.0464973371569029	150.0	9193.0	39726.0	1.5	257.0	69.8527979157227	3.4856546159945627	0.02323769743996375	0.07485	0.46568531943815134	50.0	4.0	0.015625	7.654454847738634e-11	5757.293863872804	87354.58880548034	8.71586305910706	7.0	23.0	3.0
1241	BOGC01019	0.242457300673999	-0.065724558332997	0.0688018845836294	4.54	93.1	0.0	2.35	0.5077495561928171	0.0464973371569029	150.0	9193.0	39726.0	1.5	257.0	69.8527979157227	3.4856546159945627	0.02323769743996375	0.07485	0.46568531943815134	50.0	4.0	0.015625	6.818505760008974e-10	5168.764527496706	67175.536723359	9.580242308292052	2.0	18.0	4.0
1242	BOGC01019	0.2462936686987916	-0.07664210368618748	0.089036336705155	4.54	93.1	0.0	2.35	0.5077495561928171	0.0464973371569029	150.0	9193.0	39726.0	1.5	257.0	69.8527979157227	3.4856546159945627	0.02323769743996375	0.07485	0.46568531943815134	50.0	4.0	0.015625	4.440892098500626e-16	18706.12642562719	63904.74796276679	3.2668486241367187	3.0	19.0	4.0
1243	BOGC01019	0.2448401607570064	-0.08136697492125496	0.1032046102332789	4.54	93.1	0.0	2.35	0.5077495561928171	0.0464973371569029	150.0	9193.0	39726.0	1.5	257.0	69.8527979157227	3.4856546159945627	0.02323769743996375	0.07485	0.46568531943815134	50.0	4.0	0.015625	2.326450143641523e-11	8588.034949852388	90309.22503893946	7.893146722154329	4.0	20.0	4.0
1244	BOGC01019	0.2477497730810151	-0.08303952353445027	0.1059393527793813	4.54	93.1	0.0	2.35	0.5077495561928171	0.0464973371569029	150.0	9193.0	39726.0	1.5	257.0	69.8527979157227	3.4856546159945627	0.02323769743996375	0.07485	0.46568531943815134	50.0	4.0	0.015625	2.4768409545572467e-11	9315.042293067678	93751.7465709234	7.802694391837841	5.0	21.0	4.0
1245	BOGC01019	0.2405303162086925	-0.08159333488394302	0.0967579681522642	4.54	93.1	0.0	2.35	0.5077495561928171	0.0464973371569029	150.0	9193.0	39726.0	1.5	257.0	69.8527979157227	3.4856546159945627	0.02323769743996375	0.07485	0.46568531943815134	50.0	4.0	0.015625	1.7176926547790572e-11	9371.371290090026	84079.21814223606	7.4982625539305054	6.0	22.0	4.0
1246	BOGC01019	0.2562665907709867	-0.07522263808683094	0.0804823265059199	4.54	93.1	0.0	2.35	0.5077495561928171	0.0464973371569029	150.0	9193.0	39726.0	1.5	257.0	69.8527979157227	3.4856546159945627	0.02323769743996375	0.07485	0.46568531943815134	50.0	4.0	0.015625	9.248810606266034e-10	3972.2847788858935	79122.10624896712	10.709626497903557	7.0	23.0	4.0
1249	BOGC01019	0.2386518985541139	-0.0658078713748197	0.0655895350892699	4.54	93.1	0.0	2.35	0.5077495561928171	0.0464973371569029	150.0	9193.0	39726.0	1.5	257.0	69.8527979157227	3.4856546159945627	0.02323769743996375	0.07485	0.46568531943815134	50.0	4.0	0.015625	6.47565556732843e-10	4113.735130317765	65393.40655509536	9.813157753803017	2.0	18.0	5.0
1250	BOGC01019	0.2547006140281216	-0.0767996910907672	0.0840797534043466	4.54	93.1	0.0	2.35	0.5077495561928171	0.0464973371569029	150.0	9193.0	39726.0	1.5	257.0	69.8527979157227	3.4856546159945627	0.02323769743996375	0.07485	0.46568531943815134	50.0	4.0	0.015625	1.78696168973147e-10	7153.944159288273	76089.55715781968	9.07638714057319	3.0	19.0	5.0
1251	BOGC01019	0.244466357106367	-0.08328631877154767	0.0930734856321778	4.54	93.1	0.0	2.35	0.5077495561928171	0.0464973371569029	150.0	9193.0	39726.0	1.5	257.0	69.8527979157227	3.4856546159945627	0.02323769743996375	0.07485	0.46568531943815134	50.0	4.0	0.015625	1.4958678740129014e-10	6142.698127931113	82940.39353483079	9.312831184920752	4.0	20.0	5.0
1252	BOGC01019	0.2434362712847765	-0.08443619594311945	0.0943877763717788	4.54	93.1	0.0	2.35	0.5077495561928171	0.0464973371569029	150.0	9193.0	39726.0	1.5	257.0	69.8527979157227	3.4856546159945627	0.02323769743996375	0.07485	0.46568531943815134	50.0	4.0	0.015625	7.822853476113778e-12	8995.360289976164	81080.25386848103	7.062129377798545	5.0	21.0	5.0
1254	BOGC01019	0.246548144394589	-0.0748147185707368	0.0741485275533626	4.54	93.1	0.0	2.35	0.5077495561928171	0.0464973371569029	150.0	9193.0	39726.0	1.5	257.0	69.8527979157227	3.4856546159945627	0.02323769743996375	0.07485	0.46568531943815134	50.0	4.0	0.015625	1.071791544404732e-10	5364.745370162184	74706.61041071497	8.462575612219347	7.0	23.0	5.0
1257	BOGC01019	0.2174262547782778	-0.0639290050872993	0.0610554490936786	4.54	93.1	0.0	2.35	0.5077495561928171	0.0464973371569029	150.0	9193.0	39726.0	1.5	257.0	69.8527979157227	3.4856546159945627	0.02323769743996375	0.07485	0.46568531943815134	50.0	4.0	0.015625	1.567613372444043e-09	3171.964413350993	64029.654696233	11.032234899493211	2.0	18.0	6.0
1258	BOGC01019	0.2367511258711498	-0.07500688874739388	0.0741616882535958	4.54	93.1	0.0	2.35	0.5077495561928171	0.0464973371569029	150.0	9193.0	39726.0	1.5	257.0	69.8527979157227	3.4856546159945627	0.02323769743996375	0.07485	0.46568531943815134	50.0	4.0	0.015625	3.1964741964429777e-10	5904.155220282093	70670.35185716188	9.473862313138849	3.0	19.0	6.0
1259	BOGC01019	0.2542929624665264	-0.07989249127541172	0.0817691759380067	4.54	93.1	0.0	2.35	0.5077495561928171	0.0464973371569029	150.0	9193.0	39726.0	1.5	257.0	69.8527979157227	3.4856546159945627	0.02323769743996375	0.07485	0.46568531943815134	50.0	4.0	0.015625	3.1502356279133885e-11	7989.609585035141	71856.52721513296	7.48798656562855	4.0	20.0	6.0
1260	BOGC01019	0.2493459779612274	-0.08012631797298013	0.0827995596797358	4.54	93.1	0.0	2.35	0.5077495561928171	0.0464973371569029	150.0	9193.0	39726.0	1.5	257.0	69.8527979157227	3.4856546159945627	0.02323769743996375	0.07485	0.46568531943815134	50.0	4.0	0.015625	3.1941738143359544e-10	6042.537192829656	74253.13508131332	9.60771731821744	5.0	21.0	6.0
1261	BOGC01019	0.251824458390014	-0.07769884316477822	0.0750435521484104	4.54	93.1	0.0	2.35	0.5077495561928171	0.0464973371569029	150.0	9193.0	39726.0	1.5	257.0	69.8527979157227	3.4856546159945627	0.02323769743996375	0.07485	0.46568531943815134	50.0	4.0	0.015625	3.40729000569695e-10	5993.715912477883	66759.03495829883	9.35384857253148	6.0	22.0	6.0
1262	BOGC01019	0.2386850477606894	-0.07048597727037348	0.0658679692048428	4.54	93.1	0.0	2.35	0.5077495561928171	0.0464973371569029	150.0	9193.0	39726.0	1.5	257.0	69.8527979157227	3.4856546159945627	0.02323769743996375	0.07485	0.46568531943815134	50.0	4.0	0.015625	9.863465599835307e-11	4891.72286011197	68135.92911871262	8.77543666836139	7.0	23.0	6.0
1265	BOGC01019	0.2357433532801014	-0.05625202267217471	0.0547902846816888	4.54	93.1	0.0	2.35	0.5077495561928171	0.0464973371569029	150.0	9193.0	39726.0	1.5	257.0	69.8527979157227	3.4856546159945627	0.02323769743996375	0.07485	0.46568531943815134	50.0	4.0	0.015625	1.7005841179695835e-10	5046.77888368832	66654.00194633802	9.11291313066062	2.0	18.0	7.0
1266	BOGC01019	0.2313045482007436	-0.06411645943140039	0.0624530317607408	4.54	93.1	0.0	2.35	0.5077495561928171	0.0464973371569029	150.0	9193.0	39726.0	1.5	257.0	69.8527979157227	3.4856546159945627	0.02323769743996375	0.07485	0.46568531943815134	50.0	4.0	0.015625	1.1464851290554634e-10	5302.941641360804	67481.02908003557	8.77846835174292	3.0	19.0	7.0
1267	BOGC01019	0.2386127651303564	-0.06894822287107055	0.0664805814060628	4.54	93.1	0.0	2.35	0.5077495561928171	0.0464973371569029	150.0	9193.0	39726.0	1.5	257.0	69.8527979157227	3.4856546159945627	0.02323769743996375	0.07485	0.46568531943815134	50.0	4.0	0.015625	3.367631729034315e-09	4011.862786423849	68554.25313737734	12.42352744906744	4.0	20.0	7.0
1268	BOGC01019	0.242435566129217	-0.06908301708496294	0.0690106851323581	4.54	93.1	0.0	2.35	0.5077495561928171	0.0464973371569029	150.0	9193.0	39726.0	1.5	257.0	69.8527979157227	3.4856546159945627	0.02323769743996375	0.07485	0.46568531943815134	50.0	4.0	0.015625	8.461631395562108e-11	6969.474553031319	72390.30486587876	8.62303892425394	5.0	21.0	7.0
1269	BOGC01019	0.2313044438143426	-0.06658991360702331	0.0644326414549272	4.54	93.1	0.0	2.35	0.5077495561928171	0.0464973371569029	150.0	9193.0	39726.0	1.5	257.0	69.8527979157227	3.4856546159945627	0.02323769743996375	0.07485	0.46568531943815134	50.0	4.0	0.015625	1.0146128381904872e-10	3856.3385817980143	71095.24309124392	9.06880923111538	6.0	22.0	7.0
1270	BOGC01019	0.2361094983584531	-0.062234056269463	0.0520754152992953	4.54	93.1	0.0	2.35	0.5077495561928171	0.0464973371569029	150.0	9193.0	39726.0	1.5	257.0	69.8527979157227	3.4856546159945627	0.02323769743996375	0.07485	0.46568531943815134	50.0	4.0	0.015625	3.8019010162315675e-10	3132.27471737676	51785.71466675052	9.234091491210068	7.0	23.0	7.0
1289	BOGC01020	0.2480631071784321	-0.11127124811700131	0.3472256018558508	80.37	0.0	0.0	19.63	0.6666666666666666	1.0	150.0	-667.0	20010.0	0.51	220.0	47.15095277361319	2.352832543403298	0.01568555028935532	0.025449	0.3143396851574213	50.0	1.0	0.03125	1.6289662951862736e-09	902.8208736161512	437642.3575662413	11.5454500539075	2.0	10.0	2.0
1290	BOGC01020	0.2401543164573529	-0.10836826019273588	0.4142969711074907	80.37	0.0	0.0	19.63	0.6666666666666666	1.0	150.0	-667.0	20010.0	0.51	220.0	47.15095277361319	2.352832543403298	0.01568555028935532	0.025449	0.3143396851574213	50.0	1.0	0.03125	1.2339000932115596e-09	772.3824912986298	671232.2201361096	11.825633643224274	3.0	11.0	2.0
1291	BOGC01020	0.2466250078063792	-0.11510089713852113	0.3918209408194233	80.37	0.0	0.0	19.63	0.6666666666666666	1.0	150.0	-667.0	20010.0	0.51	220.0	47.15095277361319	2.352832543403298	0.01568555028935532	0.025449	0.3143396851574213	50.0	1.0	0.03125	9.673204459659246e-10	514.7549053674549	529087.2462959163	11.449932807108736	4.0	12.0	2.0
1292	BOGC01020	0.2458129601072384	-0.12284861704198576	0.3862620791987388	80.37	0.0	0.0	19.63	0.6666666666666666	1.0	150.0	-667.0	20010.0	0.51	220.0	47.15095277361319	2.352832543403298	0.01568555028935532	0.025449	0.3143396851574213	50.0	1.0	0.03125	1.4388676916610164e-09	557.3562722460689	502974.2297147559	11.4736012224398	5.0	13.0	2.0
1293	BOGC01020	0.2445920542452007	-0.13778326576079708	0.4553108140286424	80.37	0.0	0.0	19.63	0.6666666666666666	1.0	150.0	-667.0	20010.0	0.51	220.0	47.15095277361319	2.352832543403298	0.01568555028935532	0.025449	0.3143396851574213	50.0	1.0	0.03125	1.2759608924994834e-09	336.96978540831526	493700.4335420082	11.555208618915175	6.0	14.0	2.0
1294	BOGC01020	0.247850019362903	-0.15395267663718826	0.4546711558419617	80.37	0.0	0.0	19.63	0.6666666666666666	1.0	150.0	-667.0	20010.0	0.51	220.0	47.15095277361319	2.352832543403298	0.01568555028935532	0.025449	0.3143396851574213	50.0	1.0	0.03125	5.693983062826645e-10	485.7951818593175	433213.3178213573	10.191946365530091	7.0	15.0	2.0
1297	BOGC01020	0.2437487781301419	-0.07963429944297064	0.2802096972397289	80.37	0.0	0.0	19.63	0.6666666666666666	1.0	150.0	-667.0	20010.0	0.51	220.0	47.15095277361319	2.352832543403298	0.01568555028935532	0.025449	0.3143396851574213	50.0	1.0	0.03125	5.970457461756951e-10	1e-12	535201.7177474675	12.717817097843874	2.0	10.0	3.0
1298	BOGC01020	0.2441555620545132	-0.07666175298850414	0.2897579730149668	80.37	0.0	0.0	19.63	0.6666666666666666	1.0	150.0	-667.0	20010.0	0.51	220.0	47.15095277361319	2.352832543403298	0.01568555028935532	0.025449	0.3143396851574213	50.0	1.0	0.03125	8.499778658688227e-10	1e-12	602248.0537699002	13.387954504137353	3.0	11.0	3.0
1299	BOGC01020	0.2438613788338399	-0.08534949551479845	0.3039565766367211	80.37	0.0	0.0	19.63	0.6666666666666666	1.0	150.0	-667.0	20010.0	0.51	220.0	47.15095277361319	2.352832543403298	0.01568555028935532	0.025449	0.3143396851574213	50.0	1.0	0.03125	3.271087400946726e-09	1e-12	546193.2943258152	15.355987470690383	4.0	12.0	3.0
1300	BOGC01020	0.2410455863417314	-0.10042522622424352	0.3797963195174026	80.37	0.0	0.0	19.63	0.6666666666666666	1.0	150.0	-667.0	20010.0	0.51	220.0	47.15095277361319	2.352832543403298	0.01568555028935532	0.025449	0.3143396851574213	50.0	1.0	0.03125	2.492740680537508e-09	1e-12	629640.2451984799	14.970869530265784	5.0	13.0	3.0
1301	BOGC01020	0.2351285255232236	-0.10816547939282782	0.4640830732156241	80.37	0.0	0.0	19.63	0.6666666666666666	1.0	150.0	-667.0	20010.0	0.51	220.0	47.15095277361319	2.352832543403298	0.01568555028935532	0.025449	0.3143396851574213	50.0	1.0	0.03125	2.6923885343421716e-10	1990.385134487128	753927.9905037291	11.654610799563612	6.0	14.0	3.0
1302	BOGC01020	0.237371535032106	-0.11896159205770125	0.4326116239316239	80.37	0.0	0.0	19.63	0.6666666666666666	1.0	150.0	-667.0	20010.0	0.51	220.0	47.15095277361319	2.352832543403298	0.01568555028935532	0.025449	0.3143396851574213	50.0	1.0	0.03125	2.358473416563811e-10	1e-12	624425.9168861997	11.193082611781511	7.0	15.0	3.0
1305	BOGC01020	0.2504016056943688	-0.05218501007866951	0.0920691909803881	80.37	0.0	0.0	19.63	0.6666666666666666	1.0	150.0	-667.0	20010.0	0.51	220.0	47.15095277361319	2.352832543403298	0.01568555028935532	0.025449	0.3143396851574213	50.0	1.0	0.03125	1.7790086070945677e-08	5544.553483005644	131225.58174789877	13.824481811054351	2.0	10.0	4.0
1306	BOGC01020	0.0	-0.0386780796661877	0.0182810558400526	80.37	0.0	0.0	19.63	0.6666666666666666	1.0	150.0	-667.0	20010.0	0.51	220.0	47.15095277361319	2.352832543403298	0.01568555028935532	0.025449	0.3143396851574213	50.0	1.0	0.03125	1.981000030681912e-07	1026.1252958443388	25390.110403328657	14.930483757003556	3.0	11.0	4.0
1307	BOGC01020	0.2492653177057484	-0.061981759227716905	0.1530450407061286	80.37	0.0	0.0	19.63	0.6666666666666666	1.0	150.0	-667.0	20010.0	0.51	220.0	47.15095277361319	2.352832543403298	0.01568555028935532	0.025449	0.3143396851574213	50.0	1.0	0.03125	2.459406123200836e-08	10114.057202859074	252976.06383627612	17.766282400903215	4.0	12.0	4.0
1308	BOGC01020	0.2441413171484535	-0.08528779670552412	0.3516818177588789	80.37	0.0	0.0	19.63	0.6666666666666666	1.0	150.0	-667.0	20010.0	0.51	220.0	47.15095277361319	2.352832543403298	0.01568555028935532	0.025449	0.3143396851574213	50.0	1.0	0.03125	8.878764390374271e-10	1680.2704227991692	676833.0643273194	14.309731283047226	5.0	13.0	4.0
1309	BOGC01020	0.2392196636010156	-0.0958288614263271	0.4589609902123626	80.37	0.0	0.0	19.63	0.6666666666666666	1.0	150.0	-667.0	20010.0	0.51	220.0	47.15095277361319	2.352832543403298	0.01568555028935532	0.025449	0.3143396851574213	50.0	1.0	0.03125	1.2314211872421763e-09	1e-12	874341.9824151262	14.846654412545536	6.0	14.0	4.0
1310	BOGC01020	0.2404242814646083	-0.10106854438209145	0.4439596431647838	80.37	0.0	0.0	19.63	0.6666666666666666	1.0	150.0	-667.0	20010.0	0.51	220.0	47.15095277361319	2.352832543403298	0.01568555028935532	0.025449	0.3143396851574213	50.0	1.0	0.03125	2.14608331106092e-10	1379.6588871350943	800721.7952509576	11.821875270141303	7.0	15.0	4.0
1313	BOGC01020	0.2534187207397301	-0.05167963002308465	0.1148910658707076	80.37	0.0	0.0	19.63	0.6666666666666666	1.0	150.0	-667.0	20010.0	0.51	220.0	47.15095277361319	2.352832543403298	0.01568555028935532	0.025449	0.3143396851574213	50.0	1.0	0.03125	1.515318648337427e-08	6297.93889261876	167504.93974195703	14.52434761341024	2.0	10.0	5.0
1314	BOGC01020	0.2284000076248079	-0.05350347826411834	0.0615910585141354	80.37	0.0	0.0	19.63	0.6666666666666666	1.0	150.0	-667.0	20010.0	0.51	220.0	47.15095277361319	2.352832543403298	0.01568555028935532	0.025449	0.3143396851574213	50.0	1.0	0.03125	1.201883272905491e-07	3014.511640309082	70341.5022098334	15.806223553897087	3.0	11.0	5.0
1315	BOGC01020	0.2492719573637916	-0.0659792132910211	0.2521057710265828	80.37	0.0	0.0	19.63	0.6666666666666666	1.0	150.0	-667.0	20010.0	0.51	220.0	47.15095277361319	2.352832543403298	0.01568555028935532	0.025449	0.3143396851574213	50.0	1.0	0.03125	8.543380669578937e-09	14296.295480775714	493797.8152853228	17.568001278903086	4.0	12.0	5.0
1316	BOGC01020	0.2443256681277975	-0.07976044796384368	0.3704661395789141	80.37	0.0	0.0	19.63	0.6666666666666666	1.0	150.0	-667.0	20010.0	0.51	220.0	47.15095277361319	2.352832543403298	0.01568555028935532	0.025449	0.3143396851574213	50.0	1.0	0.03125	6.170590705067981e-09	15641.832828983128	709200.1309618453	17.295443589455225	5.0	13.0	5.0
1317	BOGC01020	0.2428120294109976	-0.08488852288244929	0.4123659043659043	80.37	0.0	0.0	19.63	0.6666666666666666	1.0	150.0	-667.0	20010.0	0.51	220.0	47.15095277361319	2.352832543403298	0.01568555028935532	0.025449	0.3143396851574213	50.0	1.0	0.03125	2.796533005167134e-09	1e-12	829315.1928699882	17.113666287289913	6.0	14.0	5.0
1318	BOGC01020	0.241537051008023	-0.08896968297362251	0.4202617575435677	80.37	0.0	0.0	19.63	0.6666666666666666	1.0	150.0	-667.0	20010.0	0.51	220.0	47.15095277361319	2.352832543403298	0.01568555028935532	0.025449	0.3143396851574213	50.0	1.0	0.03125	1.53975165950726e-09	1e-12	807316.4140457078	15.228082034970498	7.0	15.0	5.0
1321	BOGC01020	0.2472862001512963	-0.06291431511566627	0.2786849029762624	80.37	0.0	0.0	19.63	0.6666666666666666	1.0	150.0	-667.0	20010.0	0.51	220.0	47.15095277361319	2.352832543403298	0.01568555028935532	0.025449	0.3143396851574213	50.0	1.0	0.03125	1.2313195796309628e-08	1e-12	601855.3743255882	21.11421643651145	2.0	10.0	6.0
1322	BOGC01020	0.2470626950072535	-0.06422138670577142	0.3288273924495171	80.37	0.0	0.0	19.63	0.6666666666666666	1.0	150.0	-667.0	20010.0	0.51	220.0	47.15095277361319	2.352832543403298	0.01568555028935532	0.025449	0.3143396851574213	50.0	1.0	0.03125	8.520939509537583e-10	13358.080419578757	837309.6683327863	14.835088151451954	3.0	11.0	6.0
1323	BOGC01020	0.2452636534423116	-0.0721376976231131	0.3648270556246443	80.37	0.0	0.0	19.63	0.6666666666666666	1.0	150.0	-667.0	20010.0	0.51	220.0	47.15095277361319	2.352832543403298	0.01568555028935532	0.025449	0.3143396851574213	50.0	1.0	0.03125	1.5714238799091616e-09	1e-12	843270.6931952129	16.863616418562906	4.0	12.0	6.0
1324	BOGC01020	0.2431754746104451	-0.07464141172430372	0.3923200466341032	80.37	0.0	0.0	19.63	0.6666666666666666	1.0	150.0	-667.0	20010.0	0.51	220.0	47.15095277361319	2.352832543403298	0.01568555028935532	0.025449	0.3143396851574213	50.0	1.0	0.03125	2.733169246482703e-11	29849.210436694302	858094.4349857167	9.388173539757542	5.0	13.0	6.0
1325	BOGC01020	0.2497370195166829	-0.07440679905464263	0.3118690708047999	80.37	0.0	0.0	19.63	0.6666666666666666	1.0	150.0	-667.0	20010.0	0.51	220.0	47.15095277361319	2.352832543403298	0.01568555028935532	0.025449	0.3143396851574213	50.0	1.0	0.03125	2.1841827013702183e-08	3745.114884878832	602398.2809996405	22.143939343762536	6.0	14.0	6.0
1326	BOGC01020	0.2472068344739641	-0.07306710962269179	0.3090333804154397	80.37	0.0	0.0	19.63	0.6666666666666666	1.0	150.0	-667.0	20010.0	0.51	220.0	47.15095277361319	2.352832543403298	0.01568555028935532	0.025449	0.3143396851574213	50.0	1.0	0.03125	3.540383763933619e-09	15109.811402069796	597196.3818034031	16.120164781915147	7.0	15.0	6.0
1329	BOGC01020	0.2472584634079214	-0.06203717026024992	0.291154531016892	80.37	0.0	0.0	19.63	0.6666666666666666	1.0	150.0	-667.0	20010.0	0.51	220.0	47.15095277361319	2.352832543403298	0.01568555028935532	0.025449	0.3143396851574213	50.0	1.0	0.03125	1.0014043150263774e-08	35070.428228145545	618682.4282635831	17.39373960096779	2.0	10.0	7.0
1330	BOGC01020	0.2439667907549365	-0.06629674601645853	0.3528091523868419	80.37	0.0	0.0	19.63	0.6666666666666666	1.0	150.0	-667.0	20010.0	0.51	220.0	47.15095277361319	2.352832543403298	0.01568555028935532	0.025449	0.3143396851574213	50.0	1.0	0.03125	2.3895887490965606e-09	1e-12	848810.0650186539	18.816884985024	3.0	11.0	7.0
1331	BOGC01020	0.2443579451138264	-0.06865662722469111	0.3781510939646971	80.37	0.0	0.0	19.63	0.6666666666666666	1.0	150.0	-667.0	20010.0	0.51	220.0	47.15095277361319	2.352832543403298	0.01568555028935532	0.025449	0.3143396851574213	50.0	1.0	0.03125	1.5524836971536615e-09	1948.9442837361544	857133.6921209664	16.55597771579854	4.0	12.0	7.0
1332	BOGC01020	0.2429713252086477	-0.06894586495479256	0.3670549522869364	80.37	0.0	0.0	19.63	0.6666666666666666	1.0	150.0	-667.0	20010.0	0.51	220.0	47.15095277361319	2.352832543403298	0.01568555028935532	0.025449	0.3143396851574213	50.0	1.0	0.03125	4.144413701112626e-10	1e-12	891216.8808487487	14.860006168307036	5.0	13.0	7.0
1333	BOGC01020	0.2441167532566805	-0.06336624906894976	0.310818643199702	80.37	0.0	0.0	19.63	0.6666666666666666	1.0	150.0	-667.0	20010.0	0.51	220.0	47.15095277361319	2.352832543403298	0.01568555028935532	0.025449	0.3143396851574213	50.0	1.0	0.03125	2.9942595070053804e-09	5504.779077014633	742518.2506369218	17.18560332333967	6.0	14.0	7.0
1334	BOGC01020	0.25001775035711	-0.06801252309475053	0.168935528246515	80.37	0.0	0.0	19.63	0.6666666666666666	1.0	150.0	-667.0	20010.0	0.51	220.0	47.15095277361319	2.352832543403298	0.01568555028935532	0.025449	0.3143396851574213	50.0	1.0	0.03125	1.4934657288634412e-08	8030.8671379647485	214255.24038937548	14.084833158649	7.0	15.0	7.0
1354	BOGC01021	0.0	-0.04578601828622142	0.0132897141253687	90.78	0.0	0.0	9.22	0.6666666666666666	1.0	138.0	7749.0	39651.0	0.55	268.0	23.608247938261332	1.170969097737762	0.008485283316940305	0.027280000000000002	0.17107426042218357	50.0	2.0	0.109375	7.651152778009873e-08	3265.784198625	19461.54974468337	12.632261472553768	3.0	19.0	2.0
1356	BOGC01021	0.1504854956907744	-0.061534541106989415	0.0248365681417172	90.78	0.0	0.0	9.22	0.6666666666666666	1.0	138.0	7749.0	39651.0	0.55	268.0	23.608247938261332	1.170969097737762	0.008485283316940305	0.027280000000000002	0.17107426042218357	50.0	2.0	0.109375	1.4127607683711576e-07	2759.888262371392	23009.158198069246	13.479362504059695	5.0	21.0	2.0
1357	BOGC01021	0.1887540734046573	-0.06261761065068447	0.0270602544049815	90.78	0.0	0.0	9.22	0.6666666666666666	1.0	138.0	7749.0	39651.0	0.55	268.0	23.608247938261332	1.170969097737762	0.008485283316940305	0.027280000000000002	0.17107426042218357	50.0	2.0	0.109375	9.340044915262524e-08	3462.5794453901917	25534.11402519144	13.31574425602268	6.0	22.0	2.0
1358	BOGC01021	0.0701593417207987	-0.06124491039084163	0.0216396905344683	90.78	0.0	0.0	9.22	0.6666666666666666	1.0	138.0	7749.0	39651.0	0.55	268.0	23.608247938261332	1.170969097737762	0.008485283316940305	0.027280000000000002	0.17107426042218357	50.0	2.0	0.109375	1.531675228871876e-07	2229.974094269949	17962.416348994535	14.025770635856656	7.0	23.0	2.0
1361	BOGC01021	0.0	-0.034797578250272354	0.0117166047402796	90.78	0.0	0.0	9.22	0.6666666666666666	1.0	138.0	7749.0	39651.0	0.55	268.0	23.608247938261332	1.170969097737762	0.008485283316940305	0.027280000000000002	0.17107426042218357	50.0	2.0	0.109375	1.4358742839171157e-07	1584.377240515523	18059.41139537065	12.781682823985948	2.0	18.0	3.0
1362	BOGC01021	0.0	-0.057265926671715116	0.0196092547823799	90.78	0.0	0.0	9.22	0.6666666666666666	1.0	138.0	7749.0	39651.0	0.55	268.0	23.608247938261332	1.170969097737762	0.008485283316940305	0.027280000000000002	0.17107426042218357	50.0	2.0	0.109375	5.950465031823172e-08	2337.4109869855893	18582.4766215476	11.713980973204702	3.0	19.0	3.0
1363	BOGC01021	0.181545879045232	-0.07012835996821001	0.0266649898658996	90.78	0.0	0.0	9.22	0.6666666666666666	1.0	138.0	7749.0	39651.0	0.55	268.0	23.608247938261332	1.170969097737762	0.008485283316940305	0.027280000000000002	0.17107426042218357	50.0	2.0	0.109375	1.4454030128341344e-07	2221.6087303128525	22471.43341210773	13.61067315828527	4.0	20.0	3.0
1364	BOGC01021	0.2084910619020584	-0.07732786433703939	0.0283852301603817	90.78	0.0	0.0	9.22	0.6666666666666666	1.0	138.0	7749.0	39651.0	0.55	268.0	23.608247938261332	1.170969097737762	0.008485283316940305	0.027280000000000002	0.17107426042218357	50.0	2.0	0.109375	2.055276604462364e-07	1837.8805144436687	22605.84939114573	15.413101628076078	5.0	21.0	3.0
1365	BOGC01021	0.2063252591799504	-0.07498291659856753	0.0284738582398592	90.78	0.0	0.0	9.22	0.6666666666666666	1.0	138.0	7749.0	39651.0	0.55	268.0	23.608247938261332	1.170969097737762	0.008485283316940305	0.027280000000000002	0.17107426042218357	50.0	2.0	0.109375	2.1928990401320905e-07	1527.883097818262	22154.207758495977	15.299807449681763	6.0	22.0	3.0
1366	BOGC01021	0.1564975356294435	-0.06927440128952733	0.0252413135913758	90.78	0.0	0.0	9.22	0.6666666666666666	1.0	138.0	7749.0	39651.0	0.55	268.0	23.608247938261332	1.170969097737762	0.008485283316940305	0.027280000000000002	0.17107426042218357	50.0	2.0	0.109375	1.1315152548263541e-07	2452.5589337187635	19329.73145526617	13.268245073952864	7.0	23.0	3.0
1369	BOGC01021	0.0	-0.0526813514551887	0.0168381202159435	90.78	0.0	0.0	9.22	0.6666666666666666	1.0	138.0	7749.0	39651.0	0.55	268.0	23.608247938261332	1.170969097737762	0.008485283316940305	0.027280000000000002	0.17107426042218357	50.0	2.0	0.109375	2.137684718128696e-08	2036.2652675132165	16121.636264405672	10.14124701586057	2.0	18.0	4.0
1370	BOGC01021	0.1983606139247376	-0.07261596164150096	0.0279207139153115	90.78	0.0	0.0	9.22	0.6666666666666666	1.0	138.0	7749.0	39651.0	0.55	268.0	23.608247938261332	1.170969097737762	0.008485283316940305	0.027280000000000002	0.17107426042218357	50.0	2.0	0.109375	9.07269026573232e-08	2814.35619253756	23403.679581879	12.879725815365134	3.0	19.0	4.0
1371	BOGC01021	0.232152385912217	-0.08765710957886866	0.031847041328726	90.78	0.0	0.0	9.22	0.6666666666666666	1.0	138.0	7749.0	39651.0	0.55	268.0	23.608247938261332	1.170969097737762	0.008485283316940305	0.027280000000000002	0.17107426042218357	50.0	2.0	0.109375	1.4591827746102126e-07	2808.269450316204	22563.27292171218	14.116500981063025	4.0	20.0	4.0
1372	BOGC01021	0.2368378124888551	-0.08893195631317449	0.0327327134656824	90.78	0.0	0.0	9.22	0.6666666666666666	1.0	138.0	7749.0	39651.0	0.55	268.0	23.608247938261332	1.170969097737762	0.008485283316940305	0.027280000000000002	0.17107426042218357	50.0	2.0	0.109375	1.5199283809330669e-07	2184.033398577868	23610.703915770224	15.032590074824236	5.0	21.0	4.0
1373	BOGC01021	0.1844232990198409	-0.085876882788978	0.0270181445284427	90.78	0.0	0.0	9.22	0.6666666666666666	1.0	138.0	7749.0	39651.0	0.55	268.0	23.608247938261332	1.170969097737762	0.008485283316940305	0.027280000000000002	0.17107426042218357	50.0	2.0	0.109375	5.6898482592160355e-08	2479.528526944109	16980.91073848358	11.227601552643767	6.0	22.0	4.0
1374	BOGC01021	0.167790912664101	-0.07318500543659184	0.0254518732193927	90.78	0.0	0.0	9.22	0.6666666666666666	1.0	138.0	7749.0	39651.0	0.55	268.0	23.608247938261332	1.170969097737762	0.008485283316940305	0.027280000000000002	0.17107426042218357	50.0	2.0	0.109375	5.296480920513603e-08	2716.139868574886	19182.80880317383	12.099041198862226	7.0	23.0	4.0
1377	BOGC01021	0.0	-0.07085852804229761	0.0153202755657969	90.78	0.0	0.0	9.22	0.6666666666666666	1.0	138.0	7749.0	39651.0	0.55	268.0	23.608247938261332	1.170969097737762	0.008485283316940305	0.027280000000000002	0.17107426042218357	50.0	2.0	0.109375	1.2158357876046466e-08	2349.629102393892	10175.413404392224	8.490956255880224	2.0	18.0	5.0
1378	BOGC01021	0.2326521794055546	-0.08357516351560279	0.0319026200000754	90.78	0.0	0.0	9.22	0.6666666666666666	1.0	138.0	7749.0	39651.0	0.55	268.0	23.608247938261332	1.170969097737762	0.008485283316940305	0.027280000000000002	0.17107426042218357	50.0	2.0	0.109375	7.189749062774808e-08	2899.090800756455	24069.061385435	12.35232505808414	3.0	19.0	5.0
1379	BOGC01021	0.2492146239649614	-0.09502481197552883	0.0387742606795199	90.78	0.0	0.0	9.22	0.6666666666666666	1.0	138.0	7749.0	39651.0	0.55	268.0	23.608247938261332	1.170969097737762	0.008485283316940305	0.027280000000000002	0.17107426042218357	50.0	2.0	0.109375	3.6716447215923154e-08	3817.2087712951006	28400.126421215034	11.854858409310708	4.0	20.0	5.0
1380	BOGC01021	0.2489949767874091	-0.09620612803080728	0.0382748448688846	90.78	0.0	0.0	9.22	0.6666666666666666	1.0	138.0	7749.0	39651.0	0.55	268.0	23.608247938261332	1.170969097737762	0.008485283316940305	0.027280000000000002	0.17107426042218357	50.0	2.0	0.109375	8.072062374075983e-08	4256.433372429315	26369.12284635658	14.45834389469133	5.0	21.0	5.0
1381	BOGC01021	0.2269862783741421	-0.08729359748601019	0.0314196472723655	90.78	0.0	0.0	9.22	0.6666666666666666	1.0	138.0	7749.0	39651.0	0.55	268.0	23.608247938261332	1.170969097737762	0.008485283316940305	0.027280000000000002	0.17107426042218357	50.0	2.0	0.109375	1.6049836415454877e-07	778.8096278993361	21570.133540956747	14.926231134949282	6.0	22.0	5.0
1382	BOGC01021	0.1637865768426303	-0.07231296939977784	0.0251985816573798	90.78	0.0	0.0	9.22	0.6666666666666666	1.0	138.0	7749.0	39651.0	0.55	268.0	23.608247938261332	1.170969097737762	0.008485283316940305	0.027280000000000002	0.17107426042218357	50.0	2.0	0.109375	8.498177472837655e-08	2131.1418740843646	23037.949911632888	14.006010175325258	7.0	23.0	5.0
1385	BOGC01021	0.2243589413432238	-0.0752045607286996	0.0306834317967099	90.78	0.0	0.0	9.22	0.6666666666666666	1.0	138.0	7749.0	39651.0	0.55	268.0	23.608247938261332	1.170969097737762	0.008485283316940305	0.027280000000000002	0.17107426042218357	50.0	2.0	0.109375	3.9469285617599326e-08	3497.442557787168	26636.550184562988	12.38594084462058	2.0	18.0	6.0
1386	BOGC01021	0.2456705139416459	-0.09437874291535657	0.0350774431379405	90.78	0.0	0.0	9.22	0.6666666666666666	1.0	138.0	7749.0	39651.0	0.55	268.0	23.608247938261332	1.170969097737762	0.008485283316940305	0.027280000000000002	0.17107426042218357	50.0	2.0	0.109375	7.052539330310027e-08	2383.355734991711	22871.834623615443	12.379935922406371	3.0	19.0	6.0
1387	BOGC01021	0.2485860888140539	-0.10527821091041571	0.0373865860701443	90.78	0.0	0.0	9.22	0.6666666666666666	1.0	138.0	7749.0	39651.0	0.55	268.0	23.608247938261332	1.170969097737762	0.008485283316940305	0.027280000000000002	0.17107426042218357	50.0	2.0	0.109375	8.279255947485353e-09	3593.287223324638	17928.92603779955	8.674175967652227	4.0	20.0	6.0
1388	BOGC01021	0.2481993046933296	-0.09979723452220263	0.0391326431670904	90.78	0.0	0.0	9.22	0.6666666666666666	1.0	138.0	7749.0	39651.0	0.55	268.0	23.608247938261332	1.170969097737762	0.008485283316940305	0.027280000000000002	0.17107426042218357	50.0	2.0	0.109375	1.1264034038838133e-07	2671.385779251524	24683.91045336616	13.481949373500523	5.0	21.0	6.0
1389	BOGC01021	0.2272871502145848	-0.0849109230870903	0.0312803194024348	90.78	0.0	0.0	9.22	0.6666666666666666	1.0	138.0	7749.0	39651.0	0.55	268.0	23.608247938261332	1.170969097737762	0.008485283316940305	0.027280000000000002	0.17107426042218357	50.0	2.0	0.109375	9.77761771547847e-08	3185.722297072148	25641.27571062473	14.062321493292687	6.0	22.0	6.0
1393	BOGC01021	0.2387587502442323	-0.0790365676664974	0.0348293188982137	90.78	0.0	0.0	9.22	0.6666666666666666	1.0	138.0	7749.0	39651.0	0.55	268.0	23.608247938261332	1.170969097737762	0.008485283316940305	0.027280000000000002	0.17107426042218357	50.0	2.0	0.109375	4.971670319875444e-08	2905.674589825936	30047.836928623885	13.27758211536313	2.0	18.0	7.0
1394	BOGC01021	0.2492842279713608	-0.09265471313009158	0.0385480028489795	90.78	0.0	0.0	9.22	0.6666666666666666	1.0	138.0	7749.0	39651.0	0.55	268.0	23.608247938261332	1.170969097737762	0.008485283316940305	0.027280000000000002	0.17107426042218357	50.0	2.0	0.109375	7.87046092742827e-08	2321.139336292078	29666.608173854325	14.853101656698888	3.0	19.0	7.0
1395	BOGC01021	0.2496429086947481	-0.09687381132352785	0.0402910528354744	90.78	0.0	0.0	9.22	0.6666666666666666	1.0	138.0	7749.0	39651.0	0.55	268.0	23.608247938261332	1.170969097737762	0.008485283316940305	0.027280000000000002	0.17107426042218357	50.0	2.0	0.109375	4.7270881653460606e-08	4888.416116344275	28563.722847386216	13.46424050893293	4.0	20.0	7.0
1396	BOGC01021	0.246962249762348	-0.09581392795656643	0.0366064057175447	90.78	0.0	0.0	9.22	0.6666666666666666	1.0	138.0	7749.0	39651.0	0.55	268.0	23.608247938261332	1.170969097737762	0.008485283316940305	0.027280000000000002	0.17107426042218357	50.0	2.0	0.109375	4.800296049545239e-08	786.3348860936991	27773.268114467613	14.65063238884234	5.0	21.0	7.0
1397	BOGC01021	0.2195865076575443	-0.08083998063312176	0.0303017800022579	90.78	0.0	0.0	9.22	0.6666666666666666	1.0	138.0	7749.0	39651.0	0.55	268.0	23.608247938261332	1.170969097737762	0.008485283316940305	0.027280000000000002	0.17107426042218357	50.0	2.0	0.109375	5.7693843036332744e-08	2824.422196123778	26144.81816811004	13.40861698952632	6.0	22.0	7.0
1398	BOGC01021	0.0	-0.05931534890334421	0.0178918051656089	90.78	0.0	0.0	9.22	0.6666666666666666	1.0	138.0	7749.0	39651.0	0.55	268.0	23.608247938261332	1.170969097737762	0.008485283316940305	0.027280000000000002	0.17107426042218357	50.0	2.0	0.109375	5.815867409886266e-08	1510.030822604592	20209.854347749548	13.024848594034715	7.0	23.0	7.0
1417	BOGC01022	0.2256404716055643	-0.023425465937287938	0.0303036829744904	39.79	44.14	0.0	16.07	0.5790142579133404	0.4740855474800428	146.0	9101.0	22945.0	0.63	320.0	49.440342375245145	1.1667920800557854	0.007991726575724558	0.014868000000000003	0.338632482022227	23.846153846153847	4.0	0.238095238095238	6.965761301103157e-12	167.15695494440396	83931.88437193705	6.585930695939232	2.0	10.0	2.0
1418	BOGC01022	0.2504174467219933	-0.027819128532505535	0.0434768194831098	39.79	44.14	0.0	16.07	0.5790142579133404	0.4740855474800428	146.0	9101.0	22945.0	0.63	320.0	49.440342375245145	1.1667920800557854	0.007991726575724558	0.014868000000000003	0.338632482022227	23.846153846153847	4.0	0.238095238095238	1.0485612378374752e-11	296.2173284437607	100996.2799562275	6.784694743310527	3.0	11.0	2.0
1420	BOGC01022	0.2522789094282292	-0.030581034466137264	0.0381075154302311	39.79	44.14	0.0	16.07	0.5790142579133404	0.4740855474800428	146.0	9101.0	22945.0	0.63	320.0	49.440342375245145	1.1667920800557854	0.007991726575724558	0.014868000000000003	0.338632482022227	23.846153846153847	4.0	0.238095238095238	1.155067153035816e-10	60.74846181647431	86653.51630824854	7.434339780417943	5.0	13.0	2.0
1422	BOGC01022	0.2451741118450889	-0.03122678913747242	0.0335822373542875	39.79	44.14	0.0	16.07	0.5790142579133404	0.4740855474800428	146.0	9101.0	22945.0	0.63	320.0	49.440342375245145	1.1667920800557854	0.007991726575724558	0.014868000000000003	0.338632482022227	23.846153846153847	4.0	0.238095238095238	2.0994539440266635e-11	150.01339059850338	62823.36659709113	6.825486222320399	7.0	15.0	2.0
1425	BOGC01022	0.2383814692100508	-0.01812883930340988	0.0329114655612199	39.79	44.14	0.0	16.07	0.5790142579133404	0.4740855474800428	146.0	9101.0	22945.0	0.63	320.0	49.440342375245145	1.1667920800557854	0.007991726575724558	0.014868000000000003	0.338632482022227	23.846153846153847	4.0	0.238095238095238	1.3943068921662416e-11	227.16450942539367	200658.7390134286	6.968870531847094	2.0	10.0	3.0
1426	BOGC01022	0.2315987258847179	-0.023323603954078297	0.0311386099964086	39.79	44.14	0.0	16.07	0.5790142579133404	0.4740855474800428	146.0	9101.0	22945.0	0.63	320.0	49.440342375245145	1.1667920800557854	0.007991726575724558	0.014868000000000003	0.338632482022227	23.846153846153847	4.0	0.238095238095238	1.1812772982011668e-13	446.4304481643932	97896.99433214864	5.461627603163411	3.0	11.0	3.0
1427	BOGC01022	0.0	-0.023383495027539523	0.0175531998058891	39.79	44.14	0.0	16.07	0.5790142579133404	0.4740855474800428	146.0	9101.0	22945.0	0.63	320.0	49.440342375245145	1.1667920800557854	0.007991726575724558	0.014868000000000003	0.338632482022227	23.846153846153847	4.0	0.238095238095238	1.3500311979441906e-13	220.58405102498668	58352.47642487679	5.367193277524286	4.0	12.0	3.0
1428	BOGC01022	0.2181138128745928	-0.023403733808925683	0.0293112969217337	39.79	44.14	0.0	16.07	0.5790142579133404	0.4740855474800428	146.0	9101.0	22945.0	0.63	320.0	49.440342375245145	1.1667920800557854	0.007991726575724558	0.014868000000000003	0.338632482022227	23.846153846153847	4.0	0.238095238095238	4.742872761198669e-13	319.50969647809404	86239.85266097856	5.80581333088268	5.0	13.0	3.0
1429	BOGC01022	0.2362051322157075	-0.024217883001114774	0.0320915905655298	39.79	44.14	0.0	16.07	0.5790142579133404	0.4740855474800428	146.0	9101.0	22945.0	0.63	320.0	49.440342375245145	1.1667920800557854	0.007991726575724558	0.014868000000000003	0.338632482022227	23.846153846153847	4.0	0.238095238095238	3.479438959175241e-13	391.0679002849814	90634.14157630762	5.725696436168388	6.0	14.0	3.0
1430	BOGC01022	0.237209318804094	-0.024987703367277434	0.0322349388494639	39.79	44.14	0.0	16.07	0.5790142579133404	0.4740855474800428	146.0	9101.0	22945.0	0.63	320.0	49.440342375245145	1.1667920800557854	0.007991726575724558	0.014868000000000003	0.338632482022227	23.846153846153847	4.0	0.238095238095238	8.171152643399182e-11	146.01775344402867	155954.09461867783	7.40306457722124	7.0	15.0	3.0
1434	BOGC01022	0.207912046380221	-0.021122096122518114	0.0283638330716556	39.79	44.14	0.0	16.07	0.5790142579133404	0.4740855474800428	146.0	9101.0	22945.0	0.63	320.0	49.440342375245145	1.1667920800557854	0.007991726575724558	0.014868000000000003	0.338632482022227	23.846153846153847	4.0	0.238095238095238	8.635314685534469e-13	604.3295308622031	103280.11166593396	6.216824029646898	3.0	11.0	4.0
1435	BOGC01022	0.212613951408986	-0.022900122190549342	0.028721183869339	39.79	44.14	0.0	16.07	0.5790142579133404	0.4740855474800428	146.0	9101.0	22945.0	0.63	320.0	49.440342375245145	1.1667920800557854	0.007991726575724558	0.014868000000000003	0.338632482022227	23.846153846153847	4.0	0.238095238095238	7.127631818093505e-14	1405.8540998007638	110992.79925001424	5.586248376031163	4.0	12.0	4.0
1436	BOGC01022	0.2495790360216174	-0.023868400510110396	0.0365368916703741	39.79	44.14	0.0	16.07	0.5790142579133404	0.4740855474800428	146.0	9101.0	22945.0	0.63	320.0	49.440342375245145	1.1667920800557854	0.007991726575724558	0.014868000000000003	0.338632482022227	23.846153846153847	4.0	0.238095238095238	1.4055423491754482e-12	638.6647877221218	102398.02992219052	6.322472397176918	5.0	13.0	4.0
1437	BOGC01022	0.2512355086046302	-0.02262526774974369	0.0401773840549201	39.79	44.14	0.0	16.07	0.5790142579133404	0.4740855474800428	146.0	9101.0	22945.0	0.63	320.0	49.440342375245145	1.1667920800557854	0.007991726575724558	0.014868000000000003	0.338632482022227	23.846153846153847	4.0	0.238095238095238	1.3717915692268434e-12	510.2939737433597	180695.4235540569	6.339641283002509	6.0	14.0	4.0
1438	BOGC01022	0.2228382653392353	-0.02356627283768923	0.0299714431539505	39.79	44.14	0.0	16.07	0.5790142579133404	0.4740855474800428	146.0	9101.0	22945.0	0.63	320.0	49.440342375245145	1.1667920800557854	0.007991726575724558	0.014868000000000003	0.338632482022227	23.846153846153847	4.0	0.238095238095238	2.2790658249505213e-12	315.1782168586702	96460.16992174929	6.353872786269097	7.0	15.0	4.0
1441	BOGC01022	0.0	-0.015029633446210148	0.0180551549299764	39.79	44.14	0.0	16.07	0.5790142579133404	0.4740855474800428	146.0	9101.0	22945.0	0.63	320.0	49.440342375245145	1.1667920800557854	0.007991726575724558	0.014868000000000003	0.338632482022227	23.846153846153847	4.0	0.238095238095238	8.57980353430321e-13	1340.5672127930766	94390.50556399814	6.213675084476388	2.0	10.0	5.0
1443	BOGC01022	0.0	-0.02288632838032302	0.0168039415121152	39.79	44.14	0.0	16.07	0.5790142579133404	0.4740855474800428	146.0	9101.0	22945.0	0.63	320.0	49.440342375245145	1.1667920800557854	0.007991726575724558	0.014868000000000003	0.338632482022227	23.846153846153847	4.0	0.238095238095238	2.368549800735309e-12	1392.3597275145037	64617.2108397088	6.801864335283995	4.0	12.0	5.0
1444	BOGC01022	0.0	-0.02589612991198191	0.0180273683289014	39.79	44.14	0.0	16.07	0.5790142579133404	0.4740855474800428	146.0	9101.0	22945.0	0.63	320.0	49.440342375245145	1.1667920800557854	0.007991726575724558	0.014868000000000003	0.338632482022227	23.846153846153847	4.0	0.238095238095238	2.6807112085691637e-10	696.6541787889479	56137.30098998884	9.144789156860366	5.0	13.0	5.0
1446	BOGC01022	0.2496599029633378	-0.02367937422182399	0.0379540137355035	39.79	44.14	0.0	16.07	0.5790142579133404	0.4740855474800428	146.0	9101.0	22945.0	0.63	320.0	49.440342375245145	1.1667920800557854	0.007991726575724558	0.014868000000000003	0.338632482022227	23.846153846153847	4.0	0.238095238095238	2.779998453661392e-13	438.932501456436	130735.95122770252	5.757222841511575	7.0	15.0	5.0
1449	BOGC01022	0.0797100485087033	-0.019375980521449183	0.0219161820519779	39.79	44.14	0.0	16.07	0.5790142579133404	0.4740855474800428	146.0	9101.0	22945.0	0.63	320.0	49.440342375245145	1.1667920800557854	0.007991726575724558	0.014868000000000003	0.338632482022227	23.846153846153847	4.0	0.238095238095238	2.7124968937641825e-12	850.4364990002965	99038.57107138862	6.737135637155509	2.0	10.0	6.0
1453	BOGC01022	0.1794998812993445	-0.023381490798703213	0.0261168276358149	39.79	44.14	0.0	16.07	0.5790142579133404	0.4740855474800428	146.0	9101.0	22945.0	0.63	320.0	49.440342375245145	1.1667920800557854	0.007991726575724558	0.014868000000000003	0.338632482022227	23.846153846153847	4.0	0.238095238095238	3.943512183468556e-13	1035.079244537941	97216.92304811788	6.107490408160191	6.0	14.0	6.0
1454	BOGC01022	0.0	-0.02149130651304844	0.0163471060792885	39.79	44.14	0.0	16.07	0.5790142579133404	0.4740855474800428	146.0	9101.0	22945.0	0.63	320.0	49.440342375245145	1.1667920800557854	0.007991726575724558	0.014868000000000003	0.338632482022227	23.846153846153847	4.0	0.238095238095238	3.1308289294429414e-14	309.03907211055173	61650.92826228452	5.109453643885812	7.0	15.0	6.0
1457	BOGC01022	0.1841845107559345	-0.022057953093256685	0.0264110149991077	39.79	44.14	0.0	16.07	0.5790142579133404	0.4740855474800428	146.0	9101.0	22945.0	0.63	320.0	49.440342375245145	1.1667920800557854	0.007991726575724558	0.014868000000000003	0.338632482022227	23.846153846153847	4.0	0.238095238095238	2.397637643980488e-12	969.0839797293914	103814.8929669354	6.866692867973391	2.0	10.0	7.0
1459	BOGC01022	0.0932570595143123	-0.02384886910360763	0.022329826812532	39.79	44.14	0.0	16.07	0.5790142579133404	0.4740855474800428	146.0	9101.0	22945.0	0.63	320.0	49.440342375245145	1.1667920800557854	0.007991726575724558	0.014868000000000003	0.338632482022227	23.846153846153847	4.0	0.238095238095238	9.105916021212579e-11	7771.616017393513	69242.51520373652	8.324294578812166	4.0	12.0	7.0
1460	BOGC01022	0.2097153334869158	-0.02609073660212626	0.0286442551531308	39.79	44.14	0.0	16.07	0.5790142579133404	0.4740855474800428	146.0	9101.0	22945.0	0.63	320.0	49.440342375245145	1.1667920800557854	0.007991726575724558	0.014868000000000003	0.338632482022227	23.846153846153847	4.0	0.238095238095238	6.3113465564867965e-09	594.8591619286968	85277.79947239089	13.62800066260604	5.0	13.0	7.0
1461	BOGC01022	0.0	-0.024688758881831554	0.0120172195134081	39.79	44.14	0.0	16.07	0.5790142579133404	0.4740855474800428	146.0	9101.0	22945.0	0.63	320.0	49.440342375245145	1.1667920800557854	0.007991726575724558	0.014868000000000003	0.338632482022227	23.846153846153847	4.0	0.238095238095238	1.4455103780619538e-13	451.67170004134607	49480.53974963159	5.618092936574319	6.0	14.0	7.0
1462	BOGC01022	0.0	-0.02396861195192543	0.0129733719472182	39.79	44.14	0.0	16.07	0.5790142579133404	0.4740855474800428	146.0	9101.0	22945.0	0.63	320.0	49.440342375245145	1.1667920800557854	0.007991726575724558	0.014868000000000003	0.338632482022227	23.846153846153847	4.0	0.238095238095238	8.56046344921424e-11	404.76222373797657	37219.21855704078	7.943703995677907	7.0	15.0	7.0
1481	BOGC01023	0.2453430499995781	-0.06266712689252249	0.0688365809917232	60.16	9.59	0.0	30.25	0.6437514934289128	0.8625089605734767	63.0	8179.0	30257.0	0.97	271.0	24.909358598010375	0.33627634107314003	0.005337719699573651	0.013094999999999999	0.3953866444128631	13.75	3.0	0.140625	5.065769359546834e-09	3321.965535985073	46529.42623507753	10.184430386323834	2.0	18.0	2.0
1482	BOGC01023	0.2504912365044512	-0.07730900100681541	0.1108311141724383	60.16	9.59	0.0	30.25	0.6437514934289128	0.8625089605734767	63.0	8179.0	30257.0	0.97	271.0	24.909358598010375	0.33627634107314003	0.005337719699573651	0.013094999999999999	0.3953866444128631	13.75	3.0	0.140625	7.654686440261571e-09	7230.046783490708	81325.37014391861	10.568559789257485	3.0	19.0	2.0
1483	BOGC01023	0.2497052088262827	-0.08498873432426435	0.1565060793845626	60.16	9.59	0.0	30.25	0.6437514934289128	0.8625089605734767	63.0	8179.0	30257.0	0.97	271.0	24.909358598010375	0.33627634107314003	0.005337719699573651	0.013094999999999999	0.3953866444128631	13.75	3.0	0.140625	7.387386258272953e-10	18807.986168489777	120055.68556584309	9.219069975963606	4.0	20.0	2.0
1484	BOGC01023	0.25264095283005	-0.09561822090549238	0.156554903209813	60.16	9.59	0.0	30.25	0.6437514934289128	0.8625089605734767	63.0	8179.0	30257.0	0.97	271.0	24.909358598010375	0.33627634107314003	0.005337719699573651	0.013094999999999999	0.3953866444128631	13.75	3.0	0.140625	9.325873406851317e-15	36052.05767254205	63698.47427755892	2.749396425113704	5.0	21.0	2.0
1485	BOGC01023	0.2490665384603121	-0.09662505115619877	0.1604716313816981	60.16	9.59	0.0	30.25	0.6437514934289128	0.8625089605734767	63.0	8179.0	30257.0	0.97	271.0	24.909358598010375	0.33627634107314003	0.005337719699573651	0.013094999999999999	0.3953866444128631	13.75	3.0	0.140625	2.2211748440525983e-08	9770.056375035809	99200.2017946587	12.985157856439209	6.0	22.0	2.0
1486	BOGC01023	0.2484696304541753	-0.09712728732341294	0.1403845112374763	60.16	9.59	0.0	30.25	0.6437514934289128	0.8625089605734767	63.0	8179.0	30257.0	0.97	271.0	24.909358598010375	0.33627634107314003	0.005337719699573651	0.013094999999999999	0.3953866444128631	13.75	3.0	0.140625	9.892716401616043e-08	5603.454311664536	96328.5089806242	17.71030031621301	7.0	23.0	2.0
1490	BOGC01023	0.2473527076595316	-0.06704184756030683	0.1081318254344869	60.16	9.59	0.0	30.25	0.6437514934289128	0.8625089605734767	63.0	8179.0	30257.0	0.97	271.0	24.909358598010375	0.33627634107314003	0.005337719699573651	0.013094999999999999	0.3953866444128631	13.75	3.0	0.140625	1.6090986321160015e-09	16177.185313548394	97480.71049678326	9.280622689877251	3.0	19.0	3.0
1492	BOGC01023	0.2489274787155229	-0.09720706349081863	0.1707008278867102	60.16	9.59	0.0	30.25	0.6437514934289128	0.8625089605734767	63.0	8179.0	30257.0	0.97	271.0	24.909358598010375	0.33627634107314003	0.005337719699573651	0.013094999999999999	0.3953866444128631	13.75	3.0	0.140625	5.224607857456931e-09	6535.095631310384	107441.34099355908	10.67216510881244	5.0	21.0	3.0
1493	BOGC01023	0.2498042836158676	-0.09983299625241895	0.1597490538094454	60.16	9.59	0.0	30.25	0.6437514934289128	0.8625089605734767	63.0	8179.0	30257.0	0.97	271.0	24.909358598010375	0.33627634107314003	0.005337719699573651	0.013094999999999999	0.3953866444128631	13.75	3.0	0.140625	1.5507713113649402e-08	12183.102082730104	105229.35127989243	13.85679257766884	6.0	22.0	3.0
1494	BOGC01023	0.2454782698139529	-0.09574515539845808	0.1384982759595274	60.16	9.59	0.0	30.25	0.6437514934289128	0.8625089605734767	63.0	8179.0	30257.0	0.97	271.0	24.909358598010375	0.33627634107314003	0.005337719699573651	0.013094999999999999	0.3953866444128631	13.75	3.0	0.140625	1.0927156068873956e-08	6632.446036825003	97213.10989339414	12.988722957875376	7.0	23.0	3.0
1497	BOGC01023	0.0867861931265824	-0.009409579296199644	0.0221175137182269	60.16	9.59	0.0	30.25	0.6437514934289128	0.8625089605734767	63.0	8179.0	30257.0	0.97	271.0	24.909358598010375	0.33627634107314003	0.005337719699573651	0.013094999999999999	0.3953866444128631	13.75	3.0	0.140625	5.9031071586446167e-08	2030.489110182999	20469.38996733691	12.232903249339694	2.0	18.0	4.0
1498	BOGC01023	0.2499782422944561	-0.060547753144646034	0.0878102786475791	60.16	9.59	0.0	30.25	0.6437514934289128	0.8625089605734767	63.0	8179.0	30257.0	0.97	271.0	24.909358598010375	0.33627634107314003	0.005337719699573651	0.013094999999999999	0.3953866444128631	13.75	3.0	0.140625	1.1685433065622421e-08	4927.028396384259	86542.8912592185	12.327809438096825	3.0	19.0	4.0
1500	BOGC01023	0.2457021128694143	-0.08953676183848171	0.1391138890324463	60.16	9.59	0.0	30.25	0.6437514934289128	0.8625089605734767	63.0	8179.0	30257.0	0.97	271.0	24.909358598010375	0.33627634107314003	0.005337719699573651	0.013094999999999999	0.3953866444128631	13.75	3.0	0.140625	3.399503789580649e-09	19557.73037964903	90297.51367738696	9.956923797521856	5.0	21.0	4.0
1501	BOGC01023	0.250071120462342	-0.09838523565772642	0.150665298535207	60.16	9.59	0.0	30.25	0.6437514934289128	0.8625089605734767	63.0	8179.0	30257.0	0.97	271.0	24.909358598010375	0.33627634107314003	0.005337719699573651	0.013094999999999999	0.3953866444128631	13.75	3.0	0.140625	3.993720776307441e-08	1677.065764038589	81807.57730279624	12.766516746549575	6.0	22.0	4.0
1502	BOGC01023	0.2524833506576541	-0.09802172356486795	0.1214473661972171	60.16	9.59	0.0	30.25	0.6437514934289128	0.8625089605734767	63.0	8179.0	30257.0	0.97	271.0	24.909358598010375	0.33627634107314003	0.005337719699573651	0.013094999999999999	0.3953866444128631	13.75	3.0	0.140625	5.01603103497672e-08	2868.993820293043	78494.1224272836	14.340444499889326	7.0	23.0	4.0
1505	BOGC01023	0.2464307567301564	-0.048728304815120194	0.0707786078311637	60.16	9.59	0.0	30.25	0.6437514934289128	0.8625089605734767	63.0	8179.0	30257.0	0.97	271.0	24.909358598010375	0.33627634107314003	0.005337719699573651	0.013094999999999999	0.3953866444128631	13.75	3.0	0.140625	9.653192911684982e-09	4485.985194424558	95005.3504110128	12.362318869265454	2.0	18.0	5.0
1506	BOGC01023	0.2382070210227448	-0.06071713013061576	0.0936554305265628	60.16	9.59	0.0	30.25	0.6437514934289128	0.8625089605734767	63.0	8179.0	30257.0	0.97	271.0	24.909358598010375	0.33627634107314003	0.005337719699573651	0.013094999999999999	0.3953866444128631	13.75	3.0	0.140625	3.352373489917681e-09	15901.463756851088	95013.1013887768	10.891905859980362	3.0	19.0	5.0
1507	BOGC01023	0.2497459538583884	-0.07713844506270669	0.1121517888928444	60.16	9.59	0.0	30.25	0.6437514934289128	0.8625089605734767	63.0	8179.0	30257.0	0.97	271.0	24.909358598010375	0.33627634107314003	0.005337719699573651	0.013094999999999999	0.3953866444128631	13.75	3.0	0.140625	1.3354916506003178e-08	12300.25820087022	87169.37608679365	11.808302679674371	4.0	20.0	5.0
1508	BOGC01023	0.2477675097013771	-0.09340846036695921	0.1497883952965424	60.16	9.59	0.0	30.25	0.6437514934289128	0.8625089605734767	63.0	8179.0	30257.0	0.97	271.0	24.909358598010375	0.33627634107314003	0.005337719699573651	0.013094999999999999	0.3953866444128631	13.75	3.0	0.140625	2.8915568162091176e-08	7196.526374819713	116203.65508056217	17.39851666491811	5.0	21.0	5.0
1510	BOGC01023	0.2518319035319212	-0.09380341134352435	0.1185721072310301	60.16	9.59	0.0	30.25	0.6437514934289128	0.8625089605734767	63.0	8179.0	30257.0	0.97	271.0	24.909358598010375	0.33627634107314003	0.005337719699573651	0.013094999999999999	0.3953866444128631	13.75	3.0	0.140625	7.425889547718613e-08	1631.847323935177	65112.15452029559	13.351333756669115	7.0	23.0	5.0
1513	BOGC01023	0.2463554033101909	-0.059507912066047636	0.0825822886751879	60.16	9.59	0.0	30.25	0.6437514934289128	0.8625089605734767	63.0	8179.0	30257.0	0.97	271.0	24.909358598010375	0.33627634107314003	0.005337719699573651	0.013094999999999999	0.3953866444128631	13.75	3.0	0.140625	2.1710613529180023e-08	3980.6395957242567	90461.04251636936	15.426017004622633	2.0	18.0	6.0
1515	BOGC01023	0.2524870426031619	-0.0829848984740099	0.1211919185548123	60.16	9.59	0.0	30.25	0.6437514934289128	0.8625089605734767	63.0	8179.0	30257.0	0.97	271.0	24.909358598010375	0.33627634107314003	0.005337719699573651	0.013094999999999999	0.3953866444128631	13.75	3.0	0.140625	1.7419667930340665e-08	7830.37412688259	103785.37547595798	14.006685554278423	4.0	20.0	6.0
1516	BOGC01023	0.247042304505458	-0.09590274280303783	0.1361114439948234	60.16	9.59	0.0	30.25	0.6437514934289128	0.8625089605734767	63.0	8179.0	30257.0	0.97	271.0	24.909358598010375	0.33627634107314003	0.005337719699573651	0.013094999999999999	0.3953866444128631	13.75	3.0	0.140625	2.2113892717001704e-08	4580.957502220429	93023.51820240862	13.1901195953163	5.0	21.0	6.0
1517	BOGC01023	0.247552053917661	-0.08934419867577831	0.1326050328884365	60.16	9.59	0.0	30.25	0.6437514934289128	0.8625089605734767	63.0	8179.0	30257.0	0.97	271.0	24.909358598010375	0.33627634107314003	0.005337719699573651	0.013094999999999999	0.3953866444128631	13.75	3.0	0.140625	1.8998440598494423e-08	3047.995078553357	105146.08627669164	13.42940798592356	6.0	22.0	6.0
1518	BOGC01023	0.2453608418270037	-0.08361996392488481	0.1038309644414505	60.16	9.59	0.0	30.25	0.6437514934289128	0.8625089605734767	63.0	8179.0	30257.0	0.97	271.0	24.909358598010375	0.33627634107314003	0.005337719699573651	0.013094999999999999	0.3953866444128631	13.75	3.0	0.140625	2.558150935527692e-08	4924.710805820355	70381.3609247163	12.972172962833865	7.0	23.0	6.0
1522	BOGC01023	0.2452931810045413	-0.06495941450078571	0.0931124862873055	60.16	9.59	0.0	30.25	0.6437514934289128	0.8625089605734767	63.0	8179.0	30257.0	0.97	271.0	24.909358598010375	0.33627634107314003	0.005337719699573651	0.013094999999999999	0.3953866444128631	13.75	3.0	0.140625	2.8529240303498682e-08	2165.72676459137	101464.06081822142	13.51953356579003	3.0	19.0	7.0
1523	BOGC01023	0.2486999370959168	-0.08554284464959452	0.1235444163494401	60.16	9.59	0.0	30.25	0.6437514934289128	0.8625089605734767	63.0	8179.0	30257.0	0.97	271.0	24.909358598010375	0.33627634107314003	0.005337719699573651	0.013094999999999999	0.3953866444128631	13.75	3.0	0.140625	1.2862240161837237e-08	5237.935085666834	85490.30213570621	11.751339179066626	4.0	20.0	7.0
1524	BOGC01023	0.249087556959377	-0.09361477804128426	0.1302602355155757	60.16	9.59	0.0	30.25	0.6437514934289128	0.8625089605734767	63.0	8179.0	30257.0	0.97	271.0	24.909358598010375	0.33627634107314003	0.005337719699573651	0.013094999999999999	0.3953866444128631	13.75	3.0	0.140625	2.3061874188101683e-08	5680.74265405727	90102.82070244562	13.435895994150243	5.0	21.0	7.0
1525	BOGC01023	0.2487579362918127	-0.09211278537219769	0.0886118562355392	60.16	9.59	0.0	30.25	0.6437514934289128	0.8625089605734767	63.0	8179.0	30257.0	0.97	271.0	24.909358598010375	0.33627634107314003	0.005337719699573651	0.013094999999999999	0.3953866444128631	13.75	3.0	0.140625	3.5750708615722715e-08	2439.7000530917985	42633.96648934887	12.18050970085238	6.0	22.0	7.0
1526	BOGC01023	0.2370314606451028	-0.09678145960263947	0.05169817121319	60.16	9.59	0.0	30.25	0.6437514934289128	0.8625089605734767	63.0	8179.0	30257.0	0.97	271.0	24.909358598010375	0.33627634107314003	0.005337719699573651	0.013094999999999999	0.3953866444128631	13.75	3.0	0.140625	3.0569746733988264e-09	2119.8187094562127	21597.166017440028	8.578454732426007	7.0	23.0	7.0
1545	BOGC01024	0.2445132104735342	-0.04122934507898469	0.0473947792865445	22.74	51.21	0.0	26.05	0.5512508451656525	0.3075050709939148	143.0	-312.0	22511.0	0.92	224.0	72.07841089245258	0.9586428648696195	0.006703796257829507	0.012236000000000002	0.5040448314157523	13.529411764705882	1.0	0.0793650793650793	3.61538301518749e-08	27.718660700061125	39801.17953251046	9.240995044133768	2.0	10.0	2.0
1546	BOGC01024	0.248859150164392	-0.046089403513990865	0.0839620061883859	22.74	51.21	0.0	26.05	0.5512508451656525	0.3075050709939148	143.0	-312.0	22511.0	0.92	224.0	72.07841089245258	0.9586428648696195	0.006703796257829507	0.012236000000000002	0.5040448314157523	13.529411764705882	1.0	0.0793650793650793	6.6834116019265374e-09	32.91428241070194	145889.0214234783	7.996904003490052	3.0	11.0	2.0
1548	BOGC01024	0.2450489600378686	-0.05007585396799771	0.1046830288491111	22.74	51.21	0.0	26.05	0.5512508451656525	0.3075050709939148	143.0	-312.0	22511.0	0.92	224.0	72.07841089245258	0.9586428648696195	0.006703796257829507	0.012236000000000002	0.5040448314157523	13.529411764705882	1.0	0.0793650793650793	3.809865756210229e-09	34.119929104293625	176249.05444387597	7.6616789361115	5.0	13.0	2.0
1549	BOGC01024	0.2503823104082662	-0.047737586992313494	0.0889904741246859	22.74	51.21	0.0	26.05	0.5512508451656525	0.3075050709939148	143.0	-312.0	22511.0	0.92	224.0	72.07841089245258	0.9586428648696195	0.006703796257829507	0.012236000000000002	0.5040448314157523	13.529411764705882	1.0	0.0793650793650793	4.612422888072842e-09	30.387470317806308	155242.3962609234	7.612955289349863	6.0	14.0	2.0
1550	BOGC01024	0.2452105323760246	-0.04580763251876975	0.09373659815158	22.74	51.21	0.0	26.05	0.5512508451656525	0.3075050709939148	143.0	-312.0	22511.0	0.92	224.0	72.07841089245258	0.9586428648696195	0.006703796257829507	0.012236000000000002	0.5040448314157523	13.529411764705882	1.0	0.0793650793650793	4.108092310772804e-09	25.63088630225352	166699.0295031457	7.423225350820179	7.0	15.0	2.0
1553	BOGC01024	0.2471712678582579	-0.03381802123118153	0.0715111680687552	22.74	51.21	0.0	26.05	0.5512508451656525	0.3075050709939148	143.0	-312.0	22511.0	0.92	224.0	72.07841089245258	0.9586428648696195	0.006703796257829507	0.012236000000000002	0.5040448314157523	13.529411764705882	1.0	0.0793650793650793	4.898160632649252e-08	28.133606555514778	167030.87723498797	10.506037004962812	2.0	10.0	3.0
1554	BOGC01024	0.2489096577668618	-0.04384899006384366	0.080863596491228	22.74	51.21	0.0	26.05	0.5512508451656525	0.3075050709939148	143.0	-312.0	22511.0	0.92	224.0	72.07841089245258	0.9586428648696195	0.006703796257829507	0.012236000000000002	0.5040448314157523	13.529411764705882	1.0	0.0793650793650793	2.0920258192447253e-08	26.038893263803264	85191.79258874006	9.677254637224902	3.0	11.0	3.0
1555	BOGC01024	0.241776261294656	-0.047497472518003715	0.1016374612831622	22.74	51.21	0.0	26.05	0.5512508451656525	0.3075050709939148	143.0	-312.0	22511.0	0.92	224.0	72.07841089245258	0.9586428648696195	0.006703796257829507	0.012236000000000002	0.5040448314157523	13.529411764705882	1.0	0.0793650793650793	2.364512519115181e-08	27.121027645905404	59701.00292687763	9.524133502432836	4.0	12.0	3.0
1556	BOGC01024	0.2467083116581441	-0.04861394587563716	0.0873200638517283	22.74	51.21	0.0	26.05	0.5512508451656525	0.3075050709939148	143.0	-312.0	22511.0	0.92	224.0	72.07841089245258	0.9586428648696195	0.006703796257829507	0.012236000000000002	0.5040448314157523	13.529411764705882	1.0	0.0793650793650793	1.60489799228003e-08	28.68277837464561	60240.92999293995	9.40230224400438	5.0	13.0	3.0
1557	BOGC01024	0.2514171882404263	-0.0467952064532058	0.0826915764572866	22.74	51.21	0.0	26.05	0.5512508451656525	0.3075050709939148	143.0	-312.0	22511.0	0.92	224.0	72.07841089245258	0.9586428648696195	0.006703796257829507	0.012236000000000002	0.5040448314157523	13.529411764705882	1.0	0.0793650793650793	2.8475835245345138e-08	26.1975441340222	55553.92687155079	9.67632328919468	6.0	14.0	3.0
1558	BOGC01024	0.2465114054211931	-0.04193907787866294	0.1041565005228302	22.74	51.21	0.0	26.05	0.5512508451656525	0.3075050709939148	143.0	-312.0	22511.0	0.92	224.0	72.07841089245258	0.9586428648696195	0.006703796257829507	0.012236000000000002	0.5040448314157523	13.529411764705882	1.0	0.0793650793650793	3.3696148094009e-09	36.58567893083487	222347.8486510688	7.9414966764732124	7.0	15.0	3.0
1561	BOGC01024	0.0	-0.03160786770660202	0.0137985933772584	22.74	51.21	0.0	26.05	0.5512508451656525	0.3075050709939148	143.0	-312.0	22511.0	0.92	224.0	72.07841089245258	0.9586428648696195	0.006703796257829507	0.012236000000000002	0.5040448314157523	13.529411764705882	1.0	0.0793650793650793	1.6389211543454962e-08	34.12531368596306	20160.48959825295	9.84713653903262	2.0	10.0	4.0
1562	BOGC01024	0.2432362609051735	-0.03770072336895633	0.0921128912071535	22.74	51.21	0.0	26.05	0.5512508451656525	0.3075050709939148	143.0	-312.0	22511.0	0.92	224.0	72.07841089245258	0.9586428648696195	0.006703796257829507	0.012236000000000002	0.5040448314157523	13.529411764705882	1.0	0.0793650793650793	1.1662645738041988e-08	28.41887836169221	80417.85843030624	9.66718688834102	3.0	11.0	4.0
1563	BOGC01024	0.2511088942382297	-0.04409657127303376	0.0872480427799257	22.74	51.21	0.0	26.05	0.5512508451656525	0.3075050709939148	143.0	-312.0	22511.0	0.92	224.0	72.07841089245258	0.9586428648696195	0.006703796257829507	0.012236000000000002	0.5040448314157523	13.529411764705882	1.0	0.0793650793650793	1.0755993873345916e-08	28.368751792130382	81598.49456960215	9.640156888335124	4.0	12.0	4.0
1565	BOGC01024	0.248223660109889	-0.04105132239999561	0.0773855403909996	22.74	51.21	0.0	26.05	0.5512508451656525	0.3075050709939148	143.0	-312.0	22511.0	0.92	224.0	72.07841089245258	0.9586428648696195	0.006703796257829507	0.012236000000000002	0.5040448314157523	13.529411764705882	1.0	0.0793650793650793	1.3135001530883985e-08	29.734714690477947	144246.75115727275	9.40743220388116	6.0	14.0	4.0
1566	BOGC01024	0.2376457079643402	-0.03823243348964554	0.0992380656352461	22.74	51.21	0.0	26.05	0.5512508451656525	0.3075050709939148	143.0	-312.0	22511.0	0.92	224.0	72.07841089245258	0.9586428648696195	0.006703796257829507	0.012236000000000002	0.5040448314157523	13.529411764705882	1.0	0.0793650793650793	3.5752445004533235e-08	27.404800650999597	104806.05274417604	10.19141751885938	7.0	15.0	4.0
1569	BOGC01024	0.0065763491562033	-0.023978829589130123	0.02013611332445	22.74	51.21	0.0	26.05	0.5512508451656525	0.3075050709939148	143.0	-312.0	22511.0	0.92	224.0	72.07841089245258	0.9586428648696195	0.006703796257829507	0.012236000000000002	0.5040448314157523	13.529411764705882	1.0	0.0793650793650793	9.628540187378576e-09	43.292425200292975	30701.84045004012	9.820339829323048	2.0	10.0	5.0
1570	BOGC01024	0.2548564560551209	-0.03404536365898546	0.0835027113688876	22.74	51.21	0.0	26.05	0.5512508451656525	0.3075050709939148	143.0	-312.0	22511.0	0.92	224.0	72.07841089245258	0.9586428648696195	0.006703796257829507	0.012236000000000002	0.5040448314157523	13.529411764705882	1.0	0.0793650793650793	7.306618865499104e-09	36.741332198887314	66202.67038434686	9.565930406004336	3.0	11.0	5.0
1571	BOGC01024	0.2462492986547954	-0.039261663944992926	0.0838386407875457	22.74	51.21	0.0	26.05	0.5512508451656525	0.3075050709939148	143.0	-312.0	22511.0	0.92	224.0	72.07841089245258	0.9586428648696195	0.006703796257829507	0.012236000000000002	0.5040448314157523	13.529411764705882	1.0	0.0793650793650793	8.835883136271152e-09	32.89118977178973	83281.37242078294	9.661238573617366	4.0	12.0	5.0
1572	BOGC01024	0.2460256969383901	-0.036861698160034345	0.0855570069919555	22.74	51.21	0.0	26.05	0.5512508451656525	0.3075050709939148	143.0	-312.0	22511.0	0.92	224.0	72.07841089245258	0.9586428648696195	0.006703796257829507	0.012236000000000002	0.5040448314157523	13.529411764705882	1.0	0.0793650793650793	6.508937611116039e-09	37.08877649444376	70739.91129567947	9.517549835626836	5.0	13.0	5.0
1573	BOGC01024	0.2367804632647849	-0.03217247075936934	0.054742889936246	22.74	51.21	0.0	26.05	0.5512508451656525	0.3075050709939148	143.0	-312.0	22511.0	0.92	224.0	72.07841089245258	0.9586428648696195	0.006703796257829507	0.012236000000000002	0.5040448314157523	13.529411764705882	1.0	0.0793650793650793	9.53635437284106e-09	30.835778375149943	66499.83528616805	9.766877677304327	6.0	14.0	5.0
1577	BOGC01024	0.2511686559819995	-0.025492179554955717	0.0438795501430758	22.74	51.21	0.0	26.05	0.5512508451656525	0.3075050709939148	143.0	-312.0	22511.0	0.92	224.0	72.07841089245258	0.9586428648696195	0.006703796257829507	0.012236000000000002	0.5040448314157523	13.529411764705882	1.0	0.0793650793650793	3.888955601993871e-09	67.3718858479343	53274.44479345337	9.521434222892236	2.0	10.0	6.0
1578	BOGC01024	0.2465426651150482	-0.029603245884254916	0.0919457918991026	22.74	51.21	0.0	26.05	0.5512508451656525	0.3075050709939148	143.0	-312.0	22511.0	0.92	224.0	72.07841089245258	0.9586428648696195	0.006703796257829507	0.012236000000000002	0.5040448314157523	13.529411764705882	1.0	0.0793650793650793	2.5819173465890803e-09	63.18806589078563	102015.52875703084	9.3077141588015	3.0	11.0	6.0
1580	BOGC01024	0.2513115621371442	-0.028919292969216127	0.0712654807580513	22.74	51.21	0.0	26.05	0.5512508451656525	0.3075050709939148	143.0	-312.0	22511.0	0.92	224.0	72.07841089245258	0.9586428648696195	0.006703796257829507	0.012236000000000002	0.5040448314157523	13.529411764705882	1.0	0.0793650793650793	4.137733489173456e-09	48.18179188959093	79783.14887724162	9.528041961330391	5.0	13.0	6.0
1581	BOGC01024	0.229247696774907	-0.025480586466588892	0.0577540964219544	22.74	51.21	0.0	26.05	0.5512508451656525	0.3075050709939148	143.0	-312.0	22511.0	0.92	224.0	72.07841089245258	0.9586428648696195	0.006703796257829507	0.012236000000000002	0.5040448314157523	13.529411764705882	1.0	0.0793650793650793	3.787892222106848e-09	51.27104296676166	112566.61051979662	9.514212846236212	6.0	14.0	6.0
1582	BOGC01024	0.235709785821049	-0.024822727825026623	0.0526248934635809	22.74	51.21	0.0	26.05	0.5512508451656525	0.3075050709939148	143.0	-312.0	22511.0	0.92	224.0	72.07841089245258	0.9586428648696195	0.006703796257829507	0.012236000000000002	0.5040448314157523	13.529411764705882	1.0	0.0793650793650793	1.4960799488150656e-08	37.29683228925851	110771.20024435196	10.367834200251068	7.0	15.0	6.0
1585	BOGC01024	0.2452211057076763	-0.022712471353425093	0.0723360877287821	22.74	51.21	0.0	26.05	0.5512508451656525	0.3075050709939148	143.0	-312.0	22511.0	0.92	224.0	72.07841089245258	0.9586428648696195	0.006703796257829507	0.012236000000000002	0.5040448314157523	13.529411764705882	1.0	0.0793650793650793	2.8359516957010555e-09	155.5054418567191	140286.6473492536	9.925745827609486	2.0	10.0	7.0
1586	BOGC01024	0.2523602202306317	-0.026331912138761113	0.0812763571236474	22.74	51.21	0.0	26.05	0.5512508451656525	0.3075050709939148	143.0	-312.0	22511.0	0.92	224.0	72.07841089245258	0.9586428648696195	0.006703796257829507	0.012236000000000002	0.5040448314157523	13.529411764705882	1.0	0.0793650793650793	1.2222962642027824e-09	122.68203120058374	140349.4276576827	9.277184848467211	3.0	11.0	7.0
1587	BOGC01024	0.2482911574856034	-0.026070851508181784	0.0842626490128006	22.74	51.21	0.0	26.05	0.5512508451656525	0.3075050709939148	143.0	-312.0	22511.0	0.92	224.0	72.07841089245258	0.9586428648696195	0.006703796257829507	0.012236000000000002	0.5040448314157523	13.529411764705882	1.0	0.0793650793650793	1.342268740600616e-09	121.4819911332664	165521.17865060337	9.37647615796562	4.0	12.0	7.0
1588	BOGC01024	0.2476679009077383	-0.023811063845950345	0.0727460873083501	22.74	51.21	0.0	26.05	0.5512508451656525	0.3075050709939148	143.0	-312.0	22511.0	0.92	224.0	72.07841089245258	0.9586428648696195	0.006703796257829507	0.012236000000000002	0.5040448314157523	13.529411764705882	1.0	0.0793650793650793	8.536866769048855e-10	155.49500576028765	95949.80995606084	9.09292489915019	5.0	13.0	7.0
1589	BOGC01024	0.2441801377597234	-0.02049933113489345	0.0472409545947047	22.74	51.21	0.0	26.05	0.5512508451656525	0.3075050709939148	143.0	-312.0	22511.0	0.92	224.0	72.07841089245258	0.9586428648696195	0.006703796257829507	0.012236000000000002	0.5040448314157523	13.529411764705882	1.0	0.0793650793650793	1.6576795491829441e-09	104.6104869395502	140327.16081627805	9.46414039604994	6.0	14.0	7.0
1590	BOGC01024	0.2409810556343308	-0.02173975229154047	0.0492487866638531	22.74	51.21	0.0	26.05	0.5512508451656525	0.3075050709939148	143.0	-312.0	22511.0	0.92	224.0	72.07841089245258	0.9586428648696195	0.006703796257829507	0.012236000000000002	0.5040448314157523	13.529411764705882	1.0	0.0793650793650793	4.970779565738326e-09	82.72066365222585	138944.27444236082	10.103715209885712	7.0	15.0	7.0
1609	BOGC01025	0.4837427552002199	-0.002090685766494114	0.7379881656804733	51.02	0.0	42.13	6.86	0.8174270889246735	1.0	142.0	7379.0	31745.0	1.22	222.0	67.30525438336745	1.6355176815158292	0.011517730151519924	0.029646000000000002	0.47398066467160177	24.375	2.0	0.0158730158730158	5.882538900436883e-11	11419151.183356125	104769759.55867244	15.541756212460529	2.0	18.0	2.0
1610	BOGC01025	0.2616352141938322	-0.0017110612457359627	0.8397716150081567	51.02	0.0	42.13	6.86	0.8174270889246735	1.0	142.0	7379.0	31745.0	1.22	222.0	67.30525438336745	1.6355176815158292	0.011517730151519924	0.029646000000000002	0.47398066467160177	24.375	2.0	0.0158730158730158	4.243805307169168e-11	18335558.10998311	108423132.2634277	14.48305331928034	3.0	19.0	2.0
1612	BOGC01025	0.3063759419172734	-0.0012107114115441717	0.7433506044905008	51.02	0.0	42.13	6.86	0.8174270889246735	1.0	142.0	7379.0	31745.0	1.22	222.0	67.30525438336745	1.6355176815158292	0.011517730151519924	0.029646000000000002	0.47398066467160177	24.375	2.0	0.0158730158730158	3.644728963081434e-11	35722301.60775458	132332638.66173904	14.783198630159673	5.0	21.0	2.0
1613	BOGC01025	0.3750953116020332	-0.001054774548359057	0.7267661016949152	51.02	0.0	42.13	6.86	0.8174270889246735	1.0	142.0	7379.0	31745.0	1.22	222.0	67.30525438336745	1.6355176815158292	0.011517730151519924	0.029646000000000002	0.47398066467160177	24.375	2.0	0.0158730158730158	2.3094415269042656e-11	42878880.10756635	138263102.96176386	13.489849549508309	6.0	22.0	2.0
1614	BOGC01025	0.3102273710002343	-0.0011885862971355986	0.7392761394101877	51.02	0.0	42.13	6.86	0.8174270889246735	1.0	142.0	7379.0	31745.0	1.22	222.0	67.30525438336745	1.6355176815158292	0.011517730151519924	0.029646000000000002	0.47398066467160177	24.375	2.0	0.0158730158730158	1.5893730775928816e-11	39118087.78916948	151190074.18040875	12.59071325861778	7.0	23.0	2.0
1617	BOGC01025	0.3139993562763859	-0.003315662571520209	0.7130336134453781	51.02	0.0	42.13	6.86	0.8174270889246735	1.0	142.0	7379.0	31745.0	1.22	222.0	67.30525438336745	1.6355176815158292	0.011517730151519924	0.029646000000000002	0.47398066467160177	24.375	2.0	0.0158730158730158	7.119482781092755e-11	8069349.477113352	84555308.26351124	15.110836542907853	2.0	18.0	3.0
1618	BOGC01025	0.2940320134937398	-0.002598698828589418	0.7194246100519931	51.02	0.0	42.13	6.86	0.8174270889246735	1.0	142.0	7379.0	31745.0	1.22	222.0	67.30525438336745	1.6355176815158292	0.011517730151519924	0.029646000000000002	0.47398066467160177	24.375	2.0	0.0158730158730158	6.96409596656622e-11	11325736.242684403	94977980.79656728	16.016601869695048	3.0	19.0	3.0
1619	BOGC01025	0.2433223779949159	-0.0024647298853943266	0.8190178571428571	51.02	0.0	42.13	6.86	0.8174270889246735	1.0	142.0	7379.0	31745.0	1.22	222.0	67.30525438336745	1.6355176815158292	0.011517730151519924	0.029646000000000002	0.47398066467160177	24.375	2.0	0.0158730158730158	6.013745057487084e-11	16054117.897623677	108689840.82317954	15.930244702410572	4.0	20.0	3.0
1620	BOGC01025	0.2873965638496584	-0.001761363459666651	0.8218636995827538	51.02	0.0	42.13	6.86	0.8174270889246735	1.0	142.0	7379.0	31745.0	1.22	222.0	67.30525438336745	1.6355176815158292	0.011517730151519924	0.029646000000000002	0.47398066467160177	24.375	2.0	0.0158730158730158	4.375877438178577e-11	25044949.48951663	117661131.92436557	14.775651634832844	5.0	21.0	3.0
1621	BOGC01025	0.3171260913087368	-0.001500420724901219	0.746373795761079	51.02	0.0	42.13	6.86	0.8174270889246735	1.0	142.0	7379.0	31745.0	1.22	222.0	67.30525438336745	1.6355176815158292	0.011517730151519924	0.029646000000000002	0.47398066467160177	24.375	2.0	0.0158730158730158	3.159628114701718e-11	33405517.1850034	118829540.98315015	13.591303853847531	6.0	22.0	3.0
1622	BOGC01025	0.2921077747825286	-0.0015775638857964975	0.7528942486085344	51.02	0.0	42.13	6.86	0.8174270889246735	1.0	142.0	7379.0	31745.0	1.22	222.0	67.30525438336745	1.6355176815158292	0.011517730151519924	0.029646000000000002	0.47398066467160177	24.375	2.0	0.0158730158730158	2.3568258455952676e-11	40968961.48286788	123788404.99250802	11.952855139266562	7.0	23.0	3.0
1625	BOGC01025	0.2643229599483699	-0.0036563814736913394	0.7856910569105692	51.02	0.0	42.13	6.86	0.8174270889246735	1.0	142.0	7379.0	31745.0	1.22	222.0	67.30525438336745	1.6355176815158292	0.011517730151519924	0.029646000000000002	0.47398066467160177	24.375	2.0	0.0158730158730158	5.394706903416591e-11	6010461.098049369	74913926.55857407	14.63871288056085	2.0	18.0	4.0
1626	BOGC01025	0.2854783465027372	-0.00322503998923571	0.7335581787521079	51.02	0.0	42.13	6.86	0.8174270889246735	1.0	142.0	7379.0	31745.0	1.22	222.0	67.30525438336745	1.6355176815158292	0.011517730151519924	0.029646000000000002	0.47398066467160177	24.375	2.0	0.0158730158730158	7.679901159463043e-11	7937436.167337886	81598417.36441211	15.828404687551965	3.0	19.0	4.0
1627	BOGC01025	0.2978812047459778	-0.0025699715486024346	0.7221246006389777	51.02	0.0	42.13	6.86	0.8174270889246735	1.0	142.0	7379.0	31745.0	1.22	222.0	67.30525438336745	1.6355176815158292	0.011517730151519924	0.029646000000000002	0.47398066467160177	24.375	2.0	0.0158730158730158	6.773359650935618e-11	13409550.190968122	100392957.50371218	16.07868245874834	4.0	20.0	4.0
1628	BOGC01025	0.3001327061391251	-0.0022396274780545006	0.7285915492957746	51.02	0.0	42.13	6.86	0.8174270889246735	1.0	142.0	7379.0	31745.0	1.22	222.0	67.30525438336745	1.6355176815158292	0.011517730151519924	0.029646000000000002	0.47398066467160177	24.375	2.0	0.0158730158730158	4.8492099224972656e-11	17758363.339170914	118293902.79301856	15.395883301365824	5.0	21.0	4.0
1629	BOGC01025	0.3418034917258358	-0.0018112726875510218	0.706027397260274	51.02	0.0	42.13	6.86	0.8174270889246735	1.0	142.0	7379.0	31745.0	1.22	222.0	67.30525438336745	1.6355176815158292	0.011517730151519924	0.029646000000000002	0.47398066467160177	24.375	2.0	0.0158730158730158	5.172418049426142e-11	25562139.4550376	115779349.536508	15.327307573333025	6.0	22.0	4.0
1630	BOGC01025	0.2537605634972956	-0.0017229294243352345	0.8671261682242991	51.02	0.0	42.13	6.86	0.8174270889246735	1.0	142.0	7379.0	31745.0	1.22	222.0	67.30525438336745	1.6355176815158292	0.011517730151519924	0.029646000000000002	0.47398066467160177	24.375	2.0	0.0158730158730158	3.8401282154154615e-11	32213954.09636063	114074192.68411252	13.257731101265406	7.0	23.0	4.0
1633	BOGC01025	0.2967189611473469	-0.004254506236210907	0.7349591503267974	51.02	0.0	42.13	6.86	0.8174270889246735	1.0	142.0	7379.0	31745.0	1.22	222.0	67.30525438336745	1.6355176815158292	0.011517730151519924	0.029646000000000002	0.47398066467160177	24.375	2.0	0.0158730158730158	6.701239563255966e-11	6545268.485202982	72540947.73628037	14.68133561074906	2.0	18.0	5.0
1634	BOGC01025	0.3144735740083169	-0.0034405928356496295	0.7321822541966426	51.02	0.0	42.13	6.86	0.8174270889246735	1.0	142.0	7379.0	31745.0	1.22	222.0	67.30525438336745	1.6355176815158292	0.011517730151519924	0.029646000000000002	0.47398066467160177	24.375	2.0	0.0158730158730158	7.422484848973454e-11	8669358.231183644	86231605.99461605	15.43216633243854	3.0	19.0	5.0
1635	BOGC01025	0.2721317595105427	-0.0030825825474398378	0.7312990196078432	51.02	0.0	42.13	6.86	0.8174270889246735	1.0	142.0	7379.0	31745.0	1.22	222.0	67.30525438336745	1.6355176815158292	0.011517730151519924	0.029646000000000002	0.47398066467160177	24.375	2.0	0.0158730158730158	7.518141664775158e-11	10387411.969459135	98884171.0865984	16.490366182640056	4.0	20.0	5.0
1636	BOGC01025	0.2686115242685912	-0.002400162277981737	0.7293625498007968	51.02	0.0	42.13	6.86	0.8174270889246735	1.0	142.0	7379.0	31745.0	1.22	222.0	67.30525438336745	1.6355176815158292	0.011517730151519924	0.029646000000000002	0.47398066467160177	24.375	2.0	0.0158730158730158	5.0988768762749714e-11	15617487.997665605	111338723.76462238	15.786321657121784	5.0	21.0	5.0
1637	BOGC01025	0.270675611752563	-0.002177771474361617	0.7453186066270179	51.02	0.0	42.13	6.86	0.8174270889246735	1.0	142.0	7379.0	31745.0	1.22	222.0	67.30525438336745	1.6355176815158292	0.011517730151519924	0.029646000000000002	0.47398066467160177	24.375	2.0	0.0158730158730158	4.263900343914884e-11	21964959.81682256	117294437.81200324	14.982761285463	6.0	22.0	5.0
1638	BOGC01025	0.3088631345651066	-0.001716956036430978	0.7276872964169381	51.02	0.0	42.13	6.86	0.8174270889246735	1.0	142.0	7379.0	31745.0	1.22	222.0	67.30525438336745	1.6355176815158292	0.011517730151519924	0.029646000000000002	0.47398066467160177	24.375	2.0	0.0158730158730158	3.755240562952622e-11	26748048.21733989	116116474.872949	14.013605403220696	7.0	23.0	5.0
1641	BOGC01025	0.2401440016097981	-0.0043787684240615635	0.864933708316593	51.02	0.0	42.13	6.86	0.8174270889246735	1.0	142.0	7379.0	31745.0	1.22	222.0	67.30525438336745	1.6355176815158292	0.011517730151519924	0.029646000000000002	0.47398066467160177	24.375	2.0	0.0158730158730158	7.219425057769513e-11	5364161.75933585	76606649.3960612	15.031362917166255	2.0	18.0	6.0
1642	BOGC01025	0.3320640481650291	-0.003585526089537417	0.7772401592215834	51.02	0.0	42.13	6.86	0.8174270889246735	1.0	142.0	7379.0	31745.0	1.22	222.0	67.30525438336745	1.6355176815158292	0.011517730151519924	0.029646000000000002	0.47398066467160177	24.375	2.0	0.0158730158730158	6.407296915256211e-11	7707505.075615906	86766549.94278231	15.2241432807668	3.0	19.0	6.0
1643	BOGC01025	0.2718551039905495	-0.003024774300024163	0.7992165898617511	51.02	0.0	42.13	6.86	0.8174270889246735	1.0	142.0	7379.0	31745.0	1.22	222.0	67.30525438336745	1.6355176815158292	0.011517730151519924	0.029646000000000002	0.47398066467160177	24.375	2.0	0.0158730158730158	5.581624051842482e-11	10313412.539764144	99416677.7770216	15.455344370987683	4.0	20.0	6.0
1644	BOGC01025	0.2677372009180737	-0.0024616645942329347	0.784638619201726	51.02	0.0	42.13	6.86	0.8174270889246735	1.0	142.0	7379.0	31745.0	1.22	222.0	67.30525438336745	1.6355176815158292	0.011517730151519924	0.029646000000000002	0.47398066467160177	24.375	2.0	0.0158730158730158	4.794120656015366e-11	14501810.862266315	110514099.87903424	15.509515512291422	5.0	21.0	6.0
1645	BOGC01025	0.2932187058494508	-0.0018061638689486873	0.7232531969309463	51.02	0.0	42.13	6.86	0.8174270889246735	1.0	142.0	7379.0	31745.0	1.22	222.0	67.30525438336745	1.6355176815158292	0.011517730151519924	0.029646000000000002	0.47398066467160177	24.375	2.0	0.0158730158730158	4.2353009988005397e-11	27565373.245441727	114444835.5683968	14.362849207517606	6.0	22.0	6.0
1646	BOGC01025	0.2702153124549904	-0.0020802873557081293	0.6819512195121952	51.02	0.0	42.13	6.86	0.8174270889246735	1.0	142.0	7379.0	31745.0	1.22	222.0	67.30525438336745	1.6355176815158292	0.011517730151519924	0.029646000000000002	0.47398066467160177	24.375	2.0	0.0158730158730158	3.7347902548390266e-11	28373016.172422715	119074576.13722838	14.400868004689665	7.0	23.0	6.0
1649	BOGC01025	0.2587917462823281	-0.004042647458632533	0.7295848506919155	51.02	0.0	42.13	6.86	0.8174270889246735	1.0	142.0	7379.0	31745.0	1.22	222.0	67.30525438336745	1.6355176815158292	0.011517730151519924	0.029646000000000002	0.47398066467160177	24.375	2.0	0.0158730158730158	5.4159787765684086e-11	7922067.627230689	82152853.74708374	14.3064482086912	2.0	18.0	7.0
1650	BOGC01025	0.3183271577692922	-0.0033004540115271225	0.7427407721680102	51.02	0.0	42.13	6.86	0.8174270889246735	1.0	142.0	7379.0	31745.0	1.22	222.0	67.30525438336745	1.6355176815158292	0.011517730151519924	0.029646000000000002	0.47398066467160177	24.375	2.0	0.0158730158730158	5.938449731957007e-11	9646355.18424517	90504516.29830185	14.816777413788984	3.0	19.0	7.0
1651	BOGC01025	0.2730328045094606	-0.002753260240612375	0.8187047619047619	51.02	0.0	42.13	6.86	0.8174270889246735	1.0	142.0	7379.0	31745.0	1.22	222.0	67.30525438336745	1.6355176815158292	0.011517730151519924	0.029646000000000002	0.47398066467160177	24.375	2.0	0.0158730158730158	5.4944271354884216e-11	11264832.221413722	101961160.3090422	15.368924512412477	4.0	20.0	7.0
1652	BOGC01025	0.2513104953473763	-0.0026919544173843366	0.723927230724805	51.02	0.0	42.13	6.86	0.8174270889246735	1.0	142.0	7379.0	31745.0	1.22	222.0	67.30525438336745	1.6355176815158292	0.011517730151519924	0.029646000000000002	0.47398066467160177	24.375	2.0	0.0158730158730158	4.723199609202311e-11	16717740.459692989	112132797.6847972	14.972589438588187	5.0	21.0	7.0
1653	BOGC01025	0.3140367844686919	-0.0017217897648008679	0.7018965517241379	51.02	0.0	42.13	6.86	0.8174270889246735	1.0	142.0	7379.0	31745.0	1.22	222.0	67.30525438336745	1.6355176815158292	0.011517730151519924	0.029646000000000002	0.47398066467160177	24.375	2.0	0.0158730158730158	3.460476349914643e-11	37065199.761709966	109495059.1011606	12.950127480569824	6.0	22.0	7.0
1654	BOGC01025	0.2764174144273052	-0.0014184438356360507	0.836563245823389	51.02	0.0	42.13	6.86	0.8174270889246735	1.0	142.0	7379.0	31745.0	1.22	222.0	67.30525438336745	1.6355176815158292	0.011517730151519924	0.029646000000000002	0.47398066467160177	24.375	2.0	0.0158730158730158	2.533573351115592e-11	35980591.666817665	121079535.28082256	13.300414474902407	7.0	23.0	7.0
1673	BOGC01026	0.254789527379229	-0.06892503669433687	0.1318879454869936	50.64	30.68	0.0	18.68	0.6037875061485489	0.6227250368912937	125.0	4721.0	23884.0	1.4	225.0	90.36642731535754	1.2289834114888625	0.0098318672919109	0.019039999999999998	0.7229314185228604	13.513513513513514	3.0	0.03125	3.208416177180595e-08	459.34894776778026	107178.3508576962	12.527534725266335	2.0	10.0	2.0
1674	BOGC01026	0.254346792723355	-0.0684782115596557	0.1336456576189746	50.64	30.68	0.0	18.68	0.6037875061485489	0.6227250368912937	125.0	4721.0	23884.0	1.4	225.0	90.36642731535754	1.2289834114888625	0.0098318672919109	0.019039999999999998	0.7229314185228604	13.513513513513514	3.0	0.03125	3.2696478635685366e-08	605.0303036353465	109618.50502164252	12.61389632310681	3.0	11.0	2.0
1676	BOGC01026	0.2550362151208989	-0.06910856117797463	0.1796751160128919	50.64	30.68	0.0	18.68	0.6037875061485489	0.6227250368912937	125.0	4721.0	23884.0	1.4	225.0	90.36642731535754	1.2289834114888625	0.0098318672919109	0.019039999999999998	0.7229314185228604	13.513513513513514	3.0	0.03125	8.003107954124289e-09	757.5939875437153	183265.4230374063	11.1849274183975	5.0	13.0	2.0
1677	BOGC01026	0.2581140219690344	-0.06596113593288976	0.1585267783231834	50.64	30.68	0.0	18.68	0.6037875061485489	0.6227250368912937	125.0	4721.0	23884.0	1.4	225.0	90.36642731535754	1.2289834114888625	0.0098318672919109	0.019039999999999998	0.7229314185228604	13.513513513513514	3.0	0.03125	1.7486685655043743e-08	790.4570886729811	159722.5048227766	12.03135402445542	6.0	14.0	2.0
1678	BOGC01026	0.2607214745705596	-0.0651425459983771	0.1608904673298504	50.64	30.68	0.0	18.68	0.6037875061485489	0.6227250368912937	125.0	4721.0	23884.0	1.4	225.0	90.36642731535754	1.2289834114888625	0.0098318672919109	0.019039999999999998	0.7229314185228604	13.513513513513514	3.0	0.03125	2.5976277129302616e-08	693.2615037591471	134271.1725693307	12.137265746583028	7.0	15.0	2.0
1681	BOGC01026	0.2603509216662801	-0.07336617200395158	0.1939978865459436	50.64	30.68	0.0	18.68	0.6037875061485489	0.6227250368912937	125.0	4721.0	23884.0	1.4	225.0	90.36642731535754	1.2289834114888625	0.0098318672919109	0.019039999999999998	0.7229314185228604	13.513513513513514	3.0	0.03125	1.0412558593131394e-08	547.6504805201909	190251.61506572776	12.106954546192243	2.0	10.0	3.0
1682	BOGC01026	0.2575894869646157	-0.07559165198433808	0.209597376514153	50.64	30.68	0.0	18.68	0.6037875061485489	0.6227250368912937	125.0	4721.0	23884.0	1.4	225.0	90.36642731535754	1.2289834114888625	0.0098318672919109	0.019039999999999998	0.7229314185228604	13.513513513513514	3.0	0.03125	6.871490265680791e-09	677.6301186839372	236740.6631074599	11.718908577072538	3.0	11.0	3.0
1683	BOGC01026	0.2601823668114865	-0.08233450656732798	0.2403222509404783	50.64	30.68	0.0	18.68	0.6037875061485489	0.6227250368912937	125.0	4721.0	23884.0	1.4	225.0	90.36642731535754	1.2289834114888625	0.0098318672919109	0.019039999999999998	0.7229314185228604	13.513513513513514	3.0	0.03125	8.060630385386958e-09	709.2432197097775	250812.3893062503	12.171604974470933	4.0	12.0	3.0
1684	BOGC01026	0.2567359839675842	-0.078003800336733	0.2162775241920759	50.64	30.68	0.0	18.68	0.6037875061485489	0.6227250368912937	125.0	4721.0	23884.0	1.4	225.0	90.36642731535754	1.2289834114888625	0.0098318672919109	0.019039999999999998	0.7229314185228604	13.513513513513514	3.0	0.03125	7.857648531839345e-09	728.4152725439707	257029.4537451311	12.151874019774295	5.0	13.0	3.0
1685	BOGC01026	0.2545530831059504	-0.06929955239649269	0.1781423571721657	50.64	30.68	0.0	18.68	0.6037875061485489	0.6227250368912937	125.0	4721.0	23884.0	1.4	225.0	90.36642731535754	1.2289834114888625	0.0098318672919109	0.019039999999999998	0.7229314185228604	13.513513513513514	3.0	0.03125	1.7090278969789097e-08	846.3287848314859	210674.96313036123	12.834580380587544	6.0	14.0	3.0
1686	BOGC01026	0.262348432135827	-0.06980414647998488	0.1889757077784379	50.64	30.68	0.0	18.68	0.6037875061485489	0.6227250368912937	125.0	4721.0	23884.0	1.4	225.0	90.36642731535754	1.2289834114888625	0.0098318672919109	0.019039999999999998	0.7229314185228604	13.513513513513514	3.0	0.03125	2.3926030268128784e-08	721.3307728903839	182072.92381131192	12.75872520115677	7.0	15.0	3.0
1689	BOGC01026	0.2501676866599547	-0.06886962566180387	0.1599378242977276	50.64	30.68	0.0	18.68	0.6037875061485489	0.6227250368912937	125.0	4721.0	23884.0	1.4	225.0	90.36642731535754	1.2289834114888625	0.0098318672919109	0.019039999999999998	0.7229314185228604	13.513513513513514	3.0	0.03125	9.624444130551524e-09	742.1345760150199	185748.31407621165	12.469930865156478	2.0	10.0	4.0
1690	BOGC01026	0.2494694219985914	-0.06580158359807835	0.0896618623532743	50.64	30.68	0.0	18.68	0.6037875061485489	0.6227250368912937	125.0	4721.0	23884.0	1.4	225.0	90.36642731535754	1.2289834114888625	0.0098318672919109	0.019039999999999998	0.7229314185228604	13.513513513513514	3.0	0.03125	1.1366425578529515e-08	947.8461904244294	106602.06541834868	12.644542471706094	3.0	11.0	4.0
1691	BOGC01026	0.2516171441583512	-0.07438557780814063	0.1815614591704487	50.64	30.68	0.0	18.68	0.6037875061485489	0.6227250368912937	125.0	4721.0	23884.0	1.4	225.0	90.36642731535754	1.2289834114888625	0.0098318672919109	0.019039999999999998	0.7229314185228604	13.513513513513514	3.0	0.03125	8.606808599154192e-09	792.4863543173909	224909.3501810284	12.826430142897514	4.0	12.0	4.0
1692	BOGC01026	0.2556737670319454	-0.0754544998541677	0.189048184327579	50.64	30.68	0.0	18.68	0.6037875061485489	0.6227250368912937	125.0	4721.0	23884.0	1.4	225.0	90.36642731535754	1.2289834114888625	0.0098318672919109	0.019039999999999998	0.7229314185228604	13.513513513513514	3.0	0.03125	8.231057391228092e-09	722.9895016003251	222984.90276947455	12.743241546715945	5.0	13.0	4.0
1693	BOGC01026	0.2552602377066235	-0.06955813721498011	0.1635668001780151	50.64	30.68	0.0	18.68	0.6037875061485489	0.6227250368912937	125.0	4721.0	23884.0	1.4	225.0	90.36642731535754	1.2289834114888625	0.0098318672919109	0.019039999999999998	0.7229314185228604	13.513513513513514	3.0	0.03125	1.4257756530966505e-08	760.6171248397696	187187.25575856748	13.106981757144943	6.0	14.0	4.0
1694	BOGC01026	0.2565932788559275	-0.0656848667423173	0.1674435376731827	50.64	30.68	0.0	18.68	0.6037875061485489	0.6227250368912937	125.0	4721.0	23884.0	1.4	225.0	90.36642731535754	1.2289834114888625	0.0098318672919109	0.019039999999999998	0.7229314185228604	13.513513513513514	3.0	0.03125	2.1954163154092043e-08	880.3291984271776	214562.5047650703	13.376025428574811	7.0	15.0	4.0
1697	BOGC01026	0.2509846442486823	-0.06509774558909509	0.0838939311975316	50.64	30.68	0.0	18.68	0.6037875061485489	0.6227250368912937	125.0	4721.0	23884.0	1.4	225.0	90.36642731535754	1.2289834114888625	0.0098318672919109	0.019039999999999998	0.7229314185228604	13.513513513513514	3.0	0.03125	1.0393669924724236e-08	868.1620422557056	107359.33376985276	12.3491436863274	2.0	10.0	5.0
1698	BOGC01026	0.2497556274730009	-0.06149327757212438	0.0868718563138744	50.64	30.68	0.0	18.68	0.6037875061485489	0.6227250368912937	125.0	4721.0	23884.0	1.4	225.0	90.36642731535754	1.2289834114888625	0.0098318672919109	0.019039999999999998	0.7229314185228604	13.513513513513514	3.0	0.03125	1.3993058933792213e-08	801.5432761965268	117271.22907905612	13.565448101545822	3.0	11.0	5.0
1699	BOGC01026	0.2538643532788936	-0.07004819081475798	0.1724010459441345	50.64	30.68	0.0	18.68	0.6037875061485489	0.6227250368912937	125.0	4721.0	23884.0	1.4	225.0	90.36642731535754	1.2289834114888625	0.0098318672919109	0.019039999999999998	0.7229314185228604	13.513513513513514	3.0	0.03125	8.085555114334397e-09	961.923707354374	201346.68976611097	13.056042908860938	4.0	12.0	5.0
1700	BOGC01026	0.2517592443909394	-0.07063924182844354	0.1715589189796711	50.64	30.68	0.0	18.68	0.6037875061485489	0.6227250368912937	125.0	4721.0	23884.0	1.4	225.0	90.36642731535754	1.2289834114888625	0.0098318672919109	0.019039999999999998	0.7229314185228604	13.513513513513514	3.0	0.03125	4.158466015979911e-09	1114.5416256574956	223099.21101359677	12.186027422977352	5.0	13.0	5.0
1701	BOGC01026	0.2487050602719493	-0.06734680473226162	0.1469680137749417	50.64	30.68	0.0	18.68	0.6037875061485489	0.6227250368912937	125.0	4721.0	23884.0	1.4	225.0	90.36642731535754	1.2289834114888625	0.0098318672919109	0.019039999999999998	0.7229314185228604	13.513513513513514	3.0	0.03125	6.825127574217049e-09	1098.34596973002	175269.34107038466	12.405358660283277	6.0	14.0	5.0
1702	BOGC01026	0.2513212322869752	-0.06769892022977642	0.1374129607278804	50.64	30.68	0.0	18.68	0.6037875061485489	0.6227250368912937	125.0	4721.0	23884.0	1.4	225.0	90.36642731535754	1.2289834114888625	0.0098318672919109	0.019039999999999998	0.7229314185228604	13.513513513513514	3.0	0.03125	1.2613397215588408e-08	1108.4607121070187	149542.19458874717	12.791686120239564	7.0	15.0	5.0
1705	BOGC01026	0.2546276844021416	-0.06818307903885926	0.1618311299327668	50.64	30.68	0.0	18.68	0.6037875061485489	0.6227250368912937	125.0	4721.0	23884.0	1.4	225.0	90.36642731535754	1.2289834114888625	0.0098318672919109	0.019039999999999998	0.7229314185228604	13.513513513513514	3.0	0.03125	5.085518228753472e-09	1166.738650137945	189125.1347893738	12.033735466043227	2.0	10.0	6.0
1706	BOGC01026	0.2530222927130751	-0.0662845634490222	0.1675074896867253	50.64	30.68	0.0	18.68	0.6037875061485489	0.6227250368912937	125.0	4721.0	23884.0	1.4	225.0	90.36642731535754	1.2289834114888625	0.0098318672919109	0.019039999999999998	0.7229314185228604	13.513513513513514	3.0	0.03125	5.37033217895555e-09	1294.701679199762	219082.93543058416	12.453948341042222	3.0	11.0	6.0
1707	BOGC01026	0.2528050727574225	-0.06824595680627261	0.1597371282466572	50.64	30.68	0.0	18.68	0.6037875061485489	0.6227250368912937	125.0	4721.0	23884.0	1.4	225.0	90.36642731535754	1.2289834114888625	0.0098318672919109	0.019039999999999998	0.7229314185228604	13.513513513513514	3.0	0.03125	4.331127456680406e-09	1296.937168770996	210842.3522235597	12.503735351699484	4.0	12.0	6.0
1708	BOGC01026	0.2521728971147584	-0.0700580154659163	0.1938600332548606	50.64	30.68	0.0	18.68	0.6037875061485489	0.6227250368912937	125.0	4721.0	23884.0	1.4	225.0	90.36642731535754	1.2289834114888625	0.0098318672919109	0.019039999999999998	0.7229314185228604	13.513513513513514	3.0	0.03125	1.6115873080480012e-09	1324.3779406479923	265676.85704482044	11.330607637280204	5.0	13.0	6.0
1709	BOGC01026	0.2508421658676135	-0.06687286356038342	0.1773296016823354	50.64	30.68	0.0	18.68	0.6037875061485489	0.6227250368912937	125.0	4721.0	23884.0	1.4	225.0	90.36642731535754	1.2289834114888625	0.0098318672919109	0.019039999999999998	0.7229314185228604	13.513513513513514	3.0	0.03125	1.729229204272542e-09	1372.1214164874605	253583.23547471	10.902115441701572	6.0	14.0	6.0
1710	BOGC01026	0.2500459845516891	-0.06730711314158194	0.1819079079594939	50.64	30.68	0.0	18.68	0.6037875061485489	0.6227250368912937	125.0	4721.0	23884.0	1.4	225.0	90.36642731535754	1.2289834114888625	0.0098318672919109	0.019039999999999998	0.7229314185228604	13.513513513513514	3.0	0.03125	5.452124085536525e-09	1440.804919816686	242376.97542484436	11.73761741946972	7.0	15.0	6.0
1713	BOGC01026	0.2491039983308669	-0.063097839599304	0.1474838396679439	50.64	30.68	0.0	18.68	0.6037875061485489	0.6227250368912937	125.0	4721.0	23884.0	1.4	225.0	90.36642731535754	1.2289834114888625	0.0098318672919109	0.019039999999999998	0.7229314185228604	13.513513513513514	3.0	0.03125	5.011390413756089e-09	1516.6767286523009	193757.8976308989	12.391283306293518	2.0	10.0	7.0
1714	BOGC01026	0.2487707350136035	-0.0659006160817544	0.164944908468465	50.64	30.68	0.0	18.68	0.6037875061485489	0.6227250368912937	125.0	4721.0	23884.0	1.4	225.0	90.36642731535754	1.2289834114888625	0.0098318672919109	0.019039999999999998	0.7229314185228604	13.513513513513514	3.0	0.03125	4.210392923198469e-09	1323.739284853077	212783.0616123018	12.656886503970632	3.0	11.0	7.0
1715	BOGC01026	0.2512483940810778	-0.06764468815538238	0.175078326981161	50.64	30.68	0.0	18.68	0.6037875061485489	0.6227250368912937	125.0	4721.0	23884.0	1.4	225.0	90.36642731535754	1.2289834114888625	0.0098318672919109	0.019039999999999998	0.7229314185228604	13.513513513513514	3.0	0.03125	2.249376684915205e-09	1469.7350003700658	235216.93214384967	11.946239858428124	4.0	12.0	7.0
1716	BOGC01026	0.2527259923420524	-0.06347982203634014	0.1934628809960775	50.64	30.68	0.0	18.68	0.6037875061485489	0.6227250368912937	125.0	4721.0	23884.0	1.4	225.0	90.36642731535754	1.2289834114888625	0.0098318672919109	0.019039999999999998	0.7229314185228604	13.513513513513514	3.0	0.03125	2.4832711442712707e-09	1234.3402411296731	293493.62664830725	12.393471623677454	5.0	13.0	7.0
1717	BOGC01026	0.2514124432032155	-0.06438683383127781	0.1747257299462422	50.64	30.68	0.0	18.68	0.6037875061485489	0.6227250368912937	125.0	4721.0	23884.0	1.4	225.0	90.36642731535754	1.2289834114888625	0.0098318672919109	0.019039999999999998	0.7229314185228604	13.513513513513514	3.0	0.03125	2.115267294655609e-09	1446.7719244848363	265469.19214371487	11.54417082609047	6.0	14.0	7.0
1718	BOGC01026	0.2521908851375166	-0.06036462164705462	0.1551428052557438	50.64	30.68	0.0	18.68	0.6037875061485489	0.6227250368912937	125.0	4721.0	23884.0	1.4	225.0	90.36642731535754	1.2289834114888625	0.0098318672919109	0.019039999999999998	0.7229314185228604	13.513513513513514	3.0	0.03125	5.254240376117991e-09	1537.8726625492343	204918.6571710363	11.954766082489718	7.0	15.0	7.0
1737	BOGC01027	0.2599827127382548	-0.11854424087649507	0.2075505529126762	47.84	15.35	0.0	36.82	0.6261803027905258	0.7570818167431556	127.0	-462.0	31285.0	0.7	224.0	35.04626399232859	0.6728882686527089	0.005298332824037078	0.013439999999999999	0.2759548345852645	19.166666666666668	4.0	0.203125	2.5587534091542352e-08	152.62252572867496	77375.13849176372	12.75771589318047	2.0	18.0	2.0
1738	BOGC01027	0.257205453384264	-0.13299158689785293	0.3417804404364651	47.84	15.35	0.0	36.82	0.6261803027905258	0.7570818167431556	127.0	-462.0	31285.0	0.7	224.0	35.04626399232859	0.6728882686527089	0.005298332824037078	0.013439999999999999	0.2759548345852645	19.166666666666668	4.0	0.203125	1.15862228700081e-08	74.2631511840851	220672.1811980891	12.33168402409641	3.0	19.0	2.0
1739	BOGC01027	0.2587715459083803	-0.1460442254407732	0.3836055442747417	47.84	15.35	0.0	36.82	0.6261803027905258	0.7570818167431556	127.0	-462.0	31285.0	0.7	224.0	35.04626399232859	0.6728882686527089	0.005298332824037078	0.013439999999999999	0.2759548345852645	19.166666666666668	4.0	0.203125	5.118929280456541e-09	124.08551963716364	219862.5279308046	11.12637278227204	4.0	20.0	2.0
1740	BOGC01027	0.2615678228877183	-0.1474570102773421	0.3284918332016878	47.84	15.35	0.0	36.82	0.6261803027905258	0.7570818167431556	127.0	-462.0	31285.0	0.7	224.0	35.04626399232859	0.6728882686527089	0.005298332824037078	0.013439999999999999	0.2759548345852645	19.166666666666668	4.0	0.203125	1.2891187450847497e-08	90.87386398931685	167574.33820907795	12.07210447950542	5.0	21.0	2.0
1741	BOGC01027	0.2604773161226579	-0.13895239924863917	0.2634649816747111	47.84	15.35	0.0	36.82	0.6261803027905258	0.7570818167431556	127.0	-462.0	31285.0	0.7	224.0	35.04626399232859	0.6728882686527089	0.005298332824037078	0.013439999999999999	0.2759548345852645	19.166666666666668	4.0	0.203125	3.0529841987814166e-08	76.81305591589293	94624.6733726543	12.670993756310375	6.0	22.0	2.0
1742	BOGC01027	0.2616103648452932	-0.1300807392526608	0.2682201879302319	47.84	15.35	0.0	36.82	0.6261803027905258	0.7570818167431556	127.0	-462.0	31285.0	0.7	224.0	35.04626399232859	0.6728882686527089	0.005298332824037078	0.013439999999999999	0.2759548345852645	19.166666666666668	4.0	0.203125	2.967366530270965e-08	61.358584879657066	113174.30459858396	12.014533069248143	7.0	23.0	2.0
1745	BOGC01027	0.2600611640058201	-0.13526619013403113	0.2510120485910255	47.84	15.35	0.0	36.82	0.6261803027905258	0.7570818167431556	127.0	-462.0	31285.0	0.7	224.0	35.04626399232859	0.6728882686527089	0.005298332824037078	0.013439999999999999	0.2759548345852645	19.166666666666668	4.0	0.203125	1.4956614169392424e-08	111.10368181022169	139489.71191342428	12.371746575231231	2.0	18.0	3.0
1746	BOGC01027	0.257646558430685	-0.1555580246364605	0.1555126559550665	47.84	15.35	0.0	36.82	0.6261803027905258	0.7570818167431556	127.0	-462.0	31285.0	0.7	224.0	35.04626399232859	0.6728882686527089	0.005298332824037078	0.013439999999999999	0.2759548345852645	19.166666666666668	4.0	0.203125	1.17110494635142e-08	75.04546983838722	47112.70069887958	12.338213069668456	3.0	19.0	3.0
1747	BOGC01027	0.2609030658528157	-0.16717233424980024	0.4324355536250496	47.84	15.35	0.0	36.82	0.6261803027905258	0.7570818167431556	127.0	-462.0	31285.0	0.7	224.0	35.04626399232859	0.6728882686527089	0.005298332824037078	0.013439999999999999	0.2759548345852645	19.166666666666668	4.0	0.203125	2.3464197251854557e-09	103.21926646739244	265618.546473	10.865462345868652	4.0	20.0	3.0
1748	BOGC01027	0.2591085826681064	-0.16435658922782084	0.3719555619581889	47.84	15.35	0.0	36.82	0.6261803027905258	0.7570818167431556	127.0	-462.0	31285.0	0.7	224.0	35.04626399232859	0.6728882686527089	0.005298332824037078	0.013439999999999999	0.2759548345852645	19.166666666666668	4.0	0.203125	1.0771332936698741e-08	22.22033668175627	240601.71991425863	12.441755730367012	5.0	21.0	3.0
1749	BOGC01027	0.2621976755479839	-0.14989666765298035	0.277607474397395	47.84	15.35	0.0	36.82	0.6261803027905258	0.7570818167431556	127.0	-462.0	31285.0	0.7	224.0	35.04626399232859	0.6728882686527089	0.005298332824037078	0.013439999999999999	0.2759548345852645	19.166666666666668	4.0	0.203125	3.3655515485619964e-08	81.9571077670399	107464.86277161117	12.778717519887904	6.0	22.0	3.0
1750	BOGC01027	0.263891006306039	-0.14203498179607904	0.2759624780964839	47.84	15.35	0.0	36.82	0.6261803027905258	0.7570818167431556	127.0	-462.0	31285.0	0.7	224.0	35.04626399232859	0.6728882686527089	0.005298332824037078	0.013439999999999999	0.2759548345852645	19.166666666666668	4.0	0.203125	2.856663527950332e-08	54.13963721778814	134995.893484017	12.262807076487334	7.0	23.0	3.0
1753	BOGC01027	0.2619746798581405	-0.1386132522906534	0.278255559738229	47.84	15.35	0.0	36.82	0.6261803027905258	0.7570818167431556	127.0	-462.0	31285.0	0.7	224.0	35.04626399232859	0.6728882686527089	0.005298332824037078	0.013439999999999999	0.2759548345852645	19.166666666666668	4.0	0.203125	6.6135810161682684e-09	84.79739133093844	153575.5972727749	11.909341076599228	2.0	18.0	4.0
1754	BOGC01027	0.258141339321714	-0.15366265293499412	0.3900051357995143	47.84	15.35	0.0	36.82	0.6261803027905258	0.7570818167431556	127.0	-462.0	31285.0	0.7	224.0	35.04626399232859	0.6728882686527089	0.005298332824037078	0.013439999999999999	0.2759548345852645	19.166666666666668	4.0	0.203125	4.006579068516203e-09	133.0575649660669	299406.52326917497	11.375473018385676	3.0	19.0	4.0
1755	BOGC01027	0.2579112971213541	-0.1658310728736641	0.4499692560838313	47.84	15.35	0.0	36.82	0.6261803027905258	0.7570818167431556	127.0	-462.0	31285.0	0.7	224.0	35.04626399232859	0.6728882686527089	0.005298332824037078	0.013439999999999999	0.2759548345852645	19.166666666666668	4.0	0.203125	2.289911593678084e-09	85.49438934579811	423235.73593456496	10.991846924782472	4.0	20.0	4.0
1756	BOGC01027	0.2620985051579056	-0.1606660572667031	0.3999709569364671	47.84	15.35	0.0	36.82	0.6261803027905258	0.7570818167431556	127.0	-462.0	31285.0	0.7	224.0	35.04626399232859	0.6728882686527089	0.005298332824037078	0.013439999999999999	0.2759548345852645	19.166666666666668	4.0	0.203125	5.682635917381162e-09	100.04058692558814	207006.52652246863	11.479296899261715	5.0	21.0	4.0
1758	BOGC01027	0.2641272560027177	-0.13763628897946836	0.2526485439135651	47.84	15.35	0.0	36.82	0.6261803027905258	0.7570818167431556	127.0	-462.0	31285.0	0.7	224.0	35.04626399232859	0.6728882686527089	0.005298332824037078	0.013439999999999999	0.2759548345852645	19.166666666666668	4.0	0.203125	2.226137341132528e-08	53.11168171928771	102895.0439071413	11.844540519884156	7.0	23.0	4.0
1761	BOGC01027	0.261236120685077	-0.12721351305861173	0.2063897913603399	47.84	15.35	0.0	36.82	0.6261803027905258	0.7570818167431556	127.0	-462.0	31285.0	0.7	224.0	35.04626399232859	0.6728882686527089	0.005298332824037078	0.013439999999999999	0.2759548345852645	19.166666666666668	4.0	0.203125	2.3853129027529008e-08	80.69256374199185	108499.819233133	13.300965833658282	2.0	18.0	5.0
1762	BOGC01027	0.2598677894845496	-0.13644514827303159	0.2802099188668316	47.84	15.35	0.0	36.82	0.6261803027905258	0.7570818167431556	127.0	-462.0	31285.0	0.7	224.0	35.04626399232859	0.6728882686527089	0.005298332824037078	0.013439999999999999	0.2759548345852645	19.166666666666668	4.0	0.203125	6.7703884720771165e-09	95.51259783080567	181781.0008111603	12.13416414955932	3.0	19.0	5.0
1763	BOGC01027	0.2640652169572648	-0.14020523876435034	0.279638050671446	47.84	15.35	0.0	36.82	0.6261803027905258	0.7570818167431556	127.0	-462.0	31285.0	0.7	224.0	35.04626399232859	0.6728882686527089	0.005298332824037078	0.013439999999999999	0.2759548345852645	19.166666666666668	4.0	0.203125	1.8454393790889867e-08	22.81136390891547	166801.75294041014	13.282592987973745	4.0	20.0	5.0
1764	BOGC01027	0.2597551389299329	-0.14431940968341556	0.2719912728783917	47.84	15.35	0.0	36.82	0.6261803027905258	0.7570818167431556	127.0	-462.0	31285.0	0.7	224.0	35.04626399232859	0.6728882686527089	0.005298332824037078	0.013439999999999999	0.2759548345852645	19.166666666666668	4.0	0.203125	9.75634883992882e-09	58.78431075245872	131378.02720500485	12.12515896969922	5.0	21.0	5.0
1765	BOGC01027	0.2616296271913786	-0.1369222333332804	0.2731849316299857	47.84	15.35	0.0	36.82	0.6261803027905258	0.7570818167431556	127.0	-462.0	31285.0	0.7	224.0	35.04626399232859	0.6728882686527089	0.005298332824037078	0.013439999999999999	0.2759548345852645	19.166666666666668	4.0	0.203125	7.666549395324296e-09	96.68682521280049	154777.93123050575	11.690541571426646	6.0	22.0	5.0
1766	BOGC01027	0.2611379726800232	-0.13658347936134094	0.2819936248846239	47.84	15.35	0.0	36.82	0.6261803027905258	0.7570818167431556	127.0	-462.0	31285.0	0.7	224.0	35.04626399232859	0.6728882686527089	0.005298332824037078	0.013439999999999999	0.2759548345852645	19.166666666666668	4.0	0.203125	1.5267795694384745e-08	62.31065663442437	156073.88725219332	11.49685889798378	7.0	23.0	5.0
1770	BOGC01027	0.2571698836025546	-0.11910031613205697	0.1563023669994605	47.84	15.35	0.0	36.82	0.6261803027905258	0.7570818167431556	127.0	-462.0	31285.0	0.7	224.0	35.04626399232859	0.6728882686527089	0.005298332824037078	0.013439999999999999	0.2759548345852645	19.166666666666668	4.0	0.203125	3.276776805449799e-08	86.45256732720085	82130.18034112045	13.654097412704957	3.0	19.0	6.0
1771	BOGC01027	0.2593916380657856	-0.13072052053609173	0.2147935525299543	47.84	15.35	0.0	36.82	0.6261803027905258	0.7570818167431556	127.0	-462.0	31285.0	0.7	224.0	35.04626399232859	0.6728882686527089	0.005298332824037078	0.013439999999999999	0.2759548345852645	19.166666666666668	4.0	0.203125	2.0155950464229025e-08	96.1457580217494	105325.00417570192	12.924003882261845	4.0	20.0	6.0
1772	BOGC01027	0.2587497578007493	-0.1363575123846992	0.3462485638716553	47.84	15.35	0.0	36.82	0.6261803027905258	0.7570818167431556	127.0	-462.0	31285.0	0.7	224.0	35.04626399232859	0.6728882686527089	0.005298332824037078	0.013439999999999999	0.2759548345852645	19.166666666666668	4.0	0.203125	1.5576604672773442e-08	124.50568354083302	169524.5584523125	12.578935181579698	5.0	21.0	6.0
1773	BOGC01027	0.2599359783064319	-0.13649505750091592	0.3461772975040643	47.84	15.35	0.0	36.82	0.6261803027905258	0.7570818167431556	127.0	-462.0	31285.0	0.7	224.0	35.04626399232859	0.6728882686527089	0.005298332824037078	0.013439999999999999	0.2759548345852645	19.166666666666668	4.0	0.203125	8.667238926562959e-09	117.67897767356416	133855.75496145285	11.233007134852478	6.0	22.0	6.0
1777	BOGC01027	0.2572530436307191	-0.09922976267129707	0.1932989174235988	47.84	15.35	0.0	36.82	0.6261803027905258	0.7570818167431556	127.0	-462.0	31285.0	0.7	224.0	35.04626399232859	0.6728882686527089	0.005298332824037078	0.013439999999999999	0.2759548345852645	19.166666666666668	4.0	0.203125	2.053117120759396e-08	160.34340521997692	115895.70992097112	12.47825160563794	2.0	18.0	7.0
1778	BOGC01027	0.2571970635243846	-0.11494920452463639	0.1880735972678059	47.84	15.35	0.0	36.82	0.6261803027905258	0.7570818167431556	127.0	-462.0	31285.0	0.7	224.0	35.04626399232859	0.6728882686527089	0.005298332824037078	0.013439999999999999	0.2759548345852645	19.166666666666668	4.0	0.203125	1.553049355784708e-08	121.12516545315188	102961.24190294337	12.03645455442554	3.0	19.0	7.0
1779	BOGC01027	0.2601360969069473	-0.11952670599232881	0.2894581141292084	47.84	15.35	0.0	36.82	0.6261803027905258	0.7570818167431556	127.0	-462.0	31285.0	0.7	224.0	35.04626399232859	0.6728882686527089	0.005298332824037078	0.013439999999999999	0.2759548345852645	19.166666666666668	4.0	0.203125	3.2615114387013484e-08	105.19041193646316	144689.9591445071	12.939223046570596	4.0	20.0	7.0
1780	BOGC01027	0.2557734193196788	-0.12390967936708615	0.1634746835752453	47.84	15.35	0.0	36.82	0.6261803027905258	0.7570818167431556	127.0	-462.0	31285.0	0.7	224.0	35.04626399232859	0.6728882686527089	0.005298332824037078	0.013439999999999999	0.2759548345852645	19.166666666666668	4.0	0.203125	2.3939444426801515e-08	112.67298205552932	71865.28657756942	12.21655715037096	5.0	21.0	7.0
1781	BOGC01027	0.2563869672243404	-0.11440059600395484	0.2280112699073431	47.84	15.35	0.0	36.82	0.6261803027905258	0.7570818167431556	127.0	-462.0	31285.0	0.7	224.0	35.04626399232859	0.6728882686527089	0.005298332824037078	0.013439999999999999	0.2759548345852645	19.166666666666668	4.0	0.203125	2.1162179564271355e-08	78.42115845591124	136248.20657037897	11.884936370885308	6.0	22.0	7.0
1782	BOGC01027	0.2594052054110724	-0.1087836464437104	0.2064040425583147	47.84	15.35	0.0	36.82	0.6261803027905258	0.7570818167431556	127.0	-462.0	31285.0	0.7	224.0	35.04626399232859	0.6728882686527089	0.005298332824037078	0.013439999999999999	0.2759548345852645	19.166666666666668	4.0	0.203125	3.52675690873383e-08	46.27109806421104	104827.82787607936	11.686947976312466	7.0	23.0	7.0
1801	BOGC02028	0.3187788356960561	-0.0032039759371522403	0.7940962904498816	60.38	0.0	27.03	12.6	0.769744117759219	1.0	79.0	-701.0	20233.0	1.35	270.0	65.00948186131568	2.574375481708101	0.03258703141402659	0.05346000000000001	0.8229048336875402	39.375	3.0	0.0161290322580645	1.4299672557172016e-13	8504132.040398903	116591119.36758564	5.825109259152601	2.0	10.0	2.0
1802	BOGC02028	0.3017218846529625	-0.0038155015238517643	0.9337896494156928	60.38	0.0	27.03	12.6	0.769744117759219	1.0	79.0	-701.0	20233.0	1.35	270.0	65.00948186131568	2.574375481708101	0.03258703141402659	0.05346000000000001	0.8229048336875402	39.375	3.0	0.0161290322580645	4.6851411639181606e-14	8038583.919733888	104005631.28763574	5.166593578738028	3.0	11.0	2.0
1804	BOGC02028	0.3750506410090911	-0.0030558201976845114	0.7520302013422819	60.38	0.0	27.03	12.6	0.769744117759219	1.0	79.0	-701.0	20233.0	1.35	270.0	65.00948186131568	2.574375481708101	0.03258703141402659	0.05346000000000001	0.8229048336875402	39.375	3.0	0.0161290322580645	2.176037128265307e-13	11064985.768305391	110540805.94536144	5.852761150628441	5.0	13.0	2.0
1805	BOGC02028	0.3304897276013316	-0.0033939060933452225	0.7934312696747114	60.38	0.0	27.03	12.6	0.769744117759219	1.0	79.0	-701.0	20233.0	1.35	270.0	65.00948186131568	2.574375481708101	0.03258703141402659	0.05346000000000001	0.8229048336875402	39.375	3.0	0.0161290322580645	2.557953848736361e-13	9599932.28571987	133079397.61277226	6.164294150530566	6.0	14.0	2.0
1806	BOGC02028	0.3665220493765098	-0.0036870343853053476	0.8200313643491897	60.38	0.0	27.03	12.6	0.769744117759219	1.0	79.0	-701.0	20233.0	1.35	270.0	65.00948186131568	2.574375481708101	0.03258703141402659	0.05346000000000001	0.8229048336875402	39.375	3.0	0.0161290322580645	4.0634162701280736e-14	7032160.960374068	103513382.05325198	5.053951969581466	7.0	15.0	2.0
1809	BOGC02028	0.3698826845801617	-0.003427702893329886	0.7797183098591549	60.38	0.0	27.03	12.6	0.769744117759219	1.0	79.0	-701.0	20233.0	1.35	270.0	65.00948186131568	2.574375481708101	0.03258703141402659	0.05346000000000001	0.8229048336875402	39.375	3.0	0.0161290322580645	1.574962382733247e-12	8541325.965838453	150114726.35945794	7.667260959097634	2.0	10.0	3.0
1810	BOGC02028	0.3356128523207398	-0.003701024688554826	0.773021515434986	60.38	0.0	27.03	12.6	0.769744117759219	1.0	79.0	-701.0	20233.0	1.35	270.0	65.00948186131568	2.574375481708101	0.03258703141402659	0.05346000000000001	0.8229048336875402	39.375	3.0	0.0161290322580645	7.591705042386819e-13	8098913.731102719	152394755.6250729	7.043217869561508	3.0	11.0	3.0
1811	BOGC02028	0.3295525334764937	-0.0038722487089423354	0.8631007751937985	60.38	0.0	27.03	12.6	0.769744117759219	1.0	79.0	-701.0	20233.0	1.35	270.0	65.00948186131568	2.574375481708101	0.03258703141402659	0.05346000000000001	0.8229048336875402	39.375	3.0	0.0161290322580645	4.460876112943879e-13	7953956.861705968	155770415.52964282	6.584434317295562	4.0	12.0	3.0
1812	BOGC02028	0.370062619502868	-0.003288507235718565	0.7777777777777778	60.38	0.0	27.03	12.6	0.769744117759219	1.0	79.0	-701.0	20233.0	1.35	270.0	65.00948186131568	2.574375481708101	0.03258703141402659	0.05346000000000001	0.8229048336875402	39.375	3.0	0.0161290322580645	1.2523315717771766e-12	9586730.479127504	181980667.3118257	7.521312590666257	5.0	13.0	3.0
1813	BOGC02028	0.3686627267401303	-0.003491484528649817	0.7902816901408451	60.38	0.0	27.03	12.6	0.769744117759219	1.0	79.0	-701.0	20233.0	1.35	270.0	65.00948186131568	2.574375481708101	0.03258703141402659	0.05346000000000001	0.8229048336875402	39.375	3.0	0.0161290322580645	1.1455281168082365e-12	9664592.512170777	168660181.86257255	7.259967166054954	6.0	14.0	3.0
1814	BOGC02028	0.3057874351177673	-0.004097586907909952	0.9106267029972752	60.38	0.0	27.03	12.6	0.769744117759219	1.0	79.0	-701.0	20233.0	1.35	270.0	65.00948186131568	2.574375481708101	0.03258703141402659	0.05346000000000001	0.8229048336875402	39.375	3.0	0.0161290322580645	3.585212127177328e-10	3213452.1633642167	146418219.03278822	16.560911413349405	7.0	15.0	3.0
1817	BOGC02028	0.2892440099964053	-0.004054083352580833	0.9468026004728132	60.38	0.0	27.03	12.6	0.769744117759219	1.0	79.0	-701.0	20233.0	1.35	270.0	65.00948186131568	2.574375481708101	0.03258703141402659	0.05346000000000001	0.8229048336875402	39.375	3.0	0.0161290322580645	1.1926015730523432e-12	6277710.273339121	161680554.31309918	7.507469002415112	2.0	10.0	4.0
1818	BOGC02028	0.3171835259261346	-0.003323954577097853	0.7635704125177809	60.38	0.0	27.03	12.6	0.769744117759219	1.0	79.0	-701.0	20233.0	1.35	270.0	65.00948186131568	2.574375481708101	0.03258703141402659	0.05346000000000001	0.8229048336875402	39.375	3.0	0.0161290322580645	3.3510971775285725e-12	10932569.567412289	212323143.74961135	8.9338218187778	3.0	11.0	4.0
1819	BOGC02028	0.3291184819975472	-0.0034278993863530675	0.7613357400722022	60.38	0.0	27.03	12.6	0.769744117759219	1.0	79.0	-701.0	20233.0	1.35	270.0	65.00948186131568	2.574375481708101	0.03258703141402659	0.05346000000000001	0.8229048336875402	39.375	3.0	0.0161290322580645	2.806643806252396e-12	9268525.01725861	209205615.3593	8.637940415815313	4.0	12.0	4.0
1820	BOGC02028	0.3345821785699365	-0.0033539787110377305	0.7650123718628491	60.38	0.0	27.03	12.6	0.769744117759219	1.0	79.0	-701.0	20233.0	1.35	270.0	65.00948186131568	2.574375481708101	0.03258703141402659	0.05346000000000001	0.8229048336875402	39.375	3.0	0.0161290322580645	2.509992214072554e-12	10599837.65144823	207973802.41888028	8.364199092818135	5.0	13.0	4.0
1821	BOGC02028	0.2956028017173803	-0.0038630135368534833	0.7670870113493065	60.38	0.0	27.03	12.6	0.769744117759219	1.0	79.0	-701.0	20233.0	1.35	270.0	65.00948186131568	2.574375481708101	0.03258703141402659	0.05346000000000001	0.8229048336875402	39.375	3.0	0.0161290322580645	1.0098588631990424e-12	9745116.29325825	192842254.9442394	7.418841044279882	6.0	14.0	4.0
1822	BOGC02028	0.2723689126396568	-0.004227547393432421	0.9377173913043476	60.38	0.0	27.03	12.6	0.769744117759219	1.0	79.0	-701.0	20233.0	1.35	270.0	65.00948186131568	2.574375481708101	0.03258703141402659	0.05346000000000001	0.8229048336875402	39.375	3.0	0.0161290322580645	1.7321699630201692e-12	7601284.224889593	147211340.63346505	7.564011732124488	7.0	15.0	4.0
1825	BOGC02028	0.3360051988326143	-0.0037402053973742693	0.7565762273901809	60.38	0.0	27.03	12.6	0.769744117759219	1.0	79.0	-701.0	20233.0	1.35	270.0	65.00948186131568	2.574375481708101	0.03258703141402659	0.05346000000000001	0.8229048336875402	39.375	3.0	0.0161290322580645	1.7188472867246676e-12	8063420.529003107	194041808.79721648	7.968548972415185	2.0	10.0	5.0
1826	BOGC02028	0.3239516400337308	-0.0032197739762148485	0.7639267224213461	60.38	0.0	27.03	12.6	0.769744117759219	1.0	79.0	-701.0	20233.0	1.35	270.0	65.00948186131568	2.574375481708101	0.03258703141402659	0.05346000000000001	0.8229048336875402	39.375	3.0	0.0161290322580645	4.899414207670816e-12	11431125.857330749	229740451.94589517	9.264525705741327	3.0	11.0	5.0
1827	BOGC02028	0.3200978305007433	-0.0030313764656025735	0.7736463124504362	60.38	0.0	27.03	12.6	0.769744117759219	1.0	79.0	-701.0	20233.0	1.35	270.0	65.00948186131568	2.574375481708101	0.03258703141402659	0.05346000000000001	0.8229048336875402	39.375	3.0	0.0161290322580645	5.488720589141849e-12	10415841.399991076	251594408.72031093	9.7378504058945	4.0	12.0	5.0
1828	BOGC02028	0.3352393350458934	-0.003214114977147646	0.7763304981773997	60.38	0.0	27.03	12.6	0.769744117759219	1.0	79.0	-701.0	20233.0	1.35	270.0	65.00948186131568	2.574375481708101	0.03258703141402659	0.05346000000000001	0.8229048336875402	39.375	3.0	0.0161290322580645	2.112088282046898e-12	8728631.919363571	230736613.4194097	8.387758394493723	5.0	13.0	5.0
1829	BOGC02028	0.3157306960634105	-0.003279507855257526	0.7741318977119784	60.38	0.0	27.03	12.6	0.769744117759219	1.0	79.0	-701.0	20233.0	1.35	270.0	65.00948186131568	2.574375481708101	0.03258703141402659	0.05346000000000001	0.8229048336875402	39.375	3.0	0.0161290322580645	2.7613467068476893e-12	10620703.140173936	241164249.45094687	8.587158712086262	6.0	14.0	5.0
1830	BOGC02028	0.2553597175957511	-0.003964600429830701	0.9990175438596492	60.38	0.0	27.03	12.6	0.769744117759219	1.0	79.0	-701.0	20233.0	1.35	270.0	65.00948186131568	2.574375481708101	0.03258703141402659	0.05346000000000001	0.8229048336875402	39.375	3.0	0.0161290322580645	7.138734048339758e-13	8574277.488682114	186604750.19471428	7.051737830615849	7.0	15.0	5.0
1833	BOGC02028	0.3282758608536145	-0.0037944767703729262	0.7565070921985816	60.38	0.0	27.03	12.6	0.769744117759219	1.0	79.0	-701.0	20233.0	1.35	270.0	65.00948186131568	2.574375481708101	0.03258703141402659	0.05346000000000001	0.8229048336875402	39.375	3.0	0.0161290322580645	2.369215934550084e-12	8723667.610843755	207185054.69437256	8.31637513706836	2.0	10.0	6.0
1834	BOGC02028	0.231564864156448	-0.003967351332155038	0.932644376899696	60.38	0.0	27.03	12.6	0.769744117759219	1.0	79.0	-701.0	20233.0	1.35	270.0	65.00948186131568	2.574375481708101	0.03258703141402659	0.05346000000000001	0.8229048336875402	39.375	3.0	0.0161290322580645	3.0722091537427328e-12	9373718.005745158	238699632.0573638	8.762685801570067	3.0	11.0	6.0
1835	BOGC02028	0.307605861240708	-0.0025622690220942898	0.8038341968911917	60.38	0.0	27.03	12.6	0.769744117759219	1.0	79.0	-701.0	20233.0	1.35	270.0	65.00948186131568	2.574375481708101	0.03258703141402659	0.05346000000000001	0.8229048336875402	39.375	3.0	0.0161290322580645	5.742739617176085e-12	15260126.37720342	303995197.6355123	10.144932839644085	4.0	12.0	6.0
1836	BOGC02028	0.2268871667930061	-0.003164520138100352	0.947494010541447	60.38	0.0	27.03	12.6	0.769744117759219	1.0	79.0	-701.0	20233.0	1.35	270.0	65.00948186131568	2.574375481708101	0.03258703141402659	0.05346000000000001	0.8229048336875402	39.375	3.0	0.0161290322580645	5.4145576910968884e-12	15768087.934131537	285013498.5615487	9.74528239991288	5.0	13.0	6.0
1837	BOGC02028	0.2671459265402399	-0.0028880151559001247	0.9325454545454546	60.38	0.0	27.03	12.6	0.769744117759219	1.0	79.0	-701.0	20233.0	1.35	270.0	65.00948186131568	2.574375481708101	0.03258703141402659	0.05346000000000001	0.8229048336875402	39.375	3.0	0.0161290322580645	1.8400836410137345e-12	12636977.184510289	279641032.22238743	8.36301507725091	6.0	14.0	6.0
1838	BOGC02028	0.3410949450033907	-0.002570600326276566	0.7755141037306643	60.38	0.0	27.03	12.6	0.769744117759219	1.0	79.0	-701.0	20233.0	1.35	270.0	65.00948186131568	2.574375481708101	0.03258703141402659	0.05346000000000001	0.8229048336875402	39.375	3.0	0.0161290322580645	1.6189272145084033e-12	13235407.918421593	264411775.32854053	8.137372841710246	7.0	15.0	6.0
1841	BOGC02028	0.3581805455707119	-0.0028314251652281027	0.7399284253578732	60.38	0.0	27.03	12.6	0.769744117759219	1.0	79.0	-701.0	20233.0	1.35	270.0	65.00948186131568	2.574375481708101	0.03258703141402659	0.05346000000000001	0.8229048336875402	39.375	3.0	0.0161290322580645	4.262812325350751e-12	12256115.17063907	257279210.27349776	9.287606948569342	2.0	10.0	7.0
1842	BOGC02028	0.2775530887165527	-0.002785092110365382	0.8641290322580646	60.38	0.0	27.03	12.6	0.769744117759219	1.0	79.0	-701.0	20233.0	1.35	270.0	65.00948186131568	2.574375481708101	0.03258703141402659	0.05346000000000001	0.8229048336875402	39.375	3.0	0.0161290322580645	4.456879310055229e-12	12674963.379699644	281785130.5748153	9.61275295166934	3.0	11.0	7.0
1843	BOGC02028	0.3154548776928579	-0.0020780709144068155	0.8567119901112484	60.38	0.0	27.03	12.6	0.769744117759219	1.0	79.0	-701.0	20233.0	1.35	270.0	65.00948186131568	2.574375481708101	0.03258703141402659	0.05346000000000001	0.8229048336875402	39.375	3.0	0.0161290322580645	4.016342813883966e-12	15064405.69104539	340433046.04989314	9.908953307254846	4.0	12.0	7.0
1844	BOGC02028	0.3341317611551655	-0.0021176053106679673	0.7453991175290814	60.38	0.0	27.03	12.6	0.769744117759219	1.0	79.0	-701.0	20233.0	1.35	270.0	65.00948186131568	2.574375481708101	0.03258703141402659	0.05346000000000001	0.8229048336875402	39.375	3.0	0.0161290322580645	2.8170799026838722e-12	17502083.766718358	376309337.96991146	9.40440718512156	5.0	13.0	7.0
1845	BOGC02028	0.2951737896234448	-0.0021144614222972894	0.7529814385150813	60.38	0.0	27.03	12.6	0.769744117759219	1.0	79.0	-701.0	20233.0	1.35	270.0	65.00948186131568	2.574375481708101	0.03258703141402659	0.05346000000000001	0.8229048336875402	39.375	3.0	0.0161290322580645	3.630429290524262e-12	21939459.22651652	380015371.0041868	9.54416758714622	6.0	14.0	7.0
1846	BOGC02028	0.3642769203355098	-0.0022915016361705286	0.7622583559168925	60.38	0.0	27.03	12.6	0.769744117759219	1.0	79.0	-701.0	20233.0	1.35	270.0	65.00948186131568	2.574375481708101	0.03258703141402659	0.05346000000000001	0.8229048336875402	39.375	3.0	0.0161290322580645	2.6212365611399946e-12	16484665.10262292	340641607.9365601	8.899932185114698	7.0	15.0	7.0
1993	BOGC02031	0.2379262907495923	-0.008784102704855273	0.3309856590029593	67.12	0.0	1.99	30.89	0.6762648917185164	1.0	79.0	-701.0	20233.0	1.35	270.0	65.00948186131568	1.2871877408540504	0.016293515707013297	0.026730000000000004	0.8229048336875402	20.0	2.0	0.0158730158730158	1.4705126005765123e-11	21942.80174228069	4452574.821150178	11.61506010508835	2.0	18.0	2.0
1994	BOGC02031	0.2659656347933319	-0.009759336877436445	0.3588043100451859	67.12	0.0	1.99	30.89	0.6762648917185164	1.0	79.0	-701.0	20233.0	1.35	270.0	65.00948186131568	1.2871877408540504	0.016293515707013297	0.026730000000000004	0.8229048336875402	20.0	2.0	0.0158730158730158	2.3758772726978353e-14	131632.43151037564	4581190.469879163	7.093313622688548	3.0	19.0	2.0
1996	BOGC02031	0.2213021339522057	-0.010826451187650379	0.3662258583690987	67.12	0.0	1.99	30.89	0.6762648917185164	1.0	79.0	-701.0	20233.0	1.35	270.0	65.00948186131568	1.2871877408540504	0.016293515707013297	0.026730000000000004	0.8229048336875402	20.0	2.0	0.0158730158730158	5.995204332975845e-14	42313.86019348804	4152703.291781461	7.742929193543359	5.0	21.0	2.0
1997	BOGC02031	0.265897559339611	-0.010584725470550655	0.356529304029304	67.12	0.0	1.99	30.89	0.6762648917185164	1.0	79.0	-701.0	20233.0	1.35	270.0	65.00948186131568	1.2871877408540504	0.016293515707013297	0.026730000000000004	0.8229048336875402	20.0	2.0	0.0158730158730158	1.7763568394002505e-15	162513.29371108624	3744200.742846164	5.782867192385522	6.0	22.0	2.0
1998	BOGC02031	0.2515638884652206	-0.009527357214285787	0.3051556563651829	67.12	0.0	1.99	30.89	0.6762648917185164	1.0	79.0	-701.0	20233.0	1.35	270.0	65.00948186131568	1.2871877408540504	0.016293515707013297	0.026730000000000004	0.8229048336875402	20.0	2.0	0.0158730158730158	7.416289804496047e-14	57723.77459356548	4046112.5485718697	7.46642625147769	7.0	23.0	2.0
2001	BOGC02031	0.2543185326307416	-0.012058619637324382	0.3764386299627509	67.12	0.0	1.99	30.89	0.6762648917185164	1.0	79.0	-701.0	20233.0	1.35	270.0	65.00948186131568	1.2871877408540504	0.016293515707013297	0.026730000000000004	0.8229048336875402	20.0	2.0	0.0158730158730158	1.2301271112846734e-13	117064.5509973589	4214554.234405349	7.837958943360412	2.0	18.0	3.0
2002	BOGC02031	0.2338586634688206	-0.01358246233058709	0.4031415412112463	67.12	0.0	1.99	30.89	0.6762648917185164	1.0	79.0	-701.0	20233.0	1.35	270.0	65.00948186131568	1.2871877408540504	0.016293515707013297	0.026730000000000004	0.8229048336875402	20.0	2.0	0.0158730158730158	1.8207657603852567e-14	102833.88940379723	4247634.752215406	7.111395643407869	3.0	19.0	3.0
2003	BOGC02031	0.2523659345246867	-0.014746133312385168	0.4142729253081078	67.12	0.0	1.99	30.89	0.6762648917185164	1.0	79.0	-701.0	20233.0	1.35	270.0	65.00948186131568	1.2871877408540504	0.016293515707013297	0.026730000000000004	0.8229048336875402	20.0	2.0	0.0158730158730158	5.284661597215746e-14	30243.27155376483	4068935.521334726	7.733919278101915	4.0	20.0	3.0
2004	BOGC02031	0.2549912946521818	-0.014563316203630832	0.3857144547309888	67.12	0.0	1.99	30.89	0.6762648917185164	1.0	79.0	-701.0	20233.0	1.35	270.0	65.00948186131568	1.2871877408540504	0.016293515707013297	0.026730000000000004	0.8229048336875402	20.0	2.0	0.0158730158730158	1.0547118733938988e-13	101707.78347307064	3749185.882807595	7.803537516301931	5.0	21.0	3.0
2005	BOGC02031	0.2299887441668569	-0.01311638087963559	0.3331128094661985	67.12	0.0	1.99	30.89	0.6762648917185164	1.0	79.0	-701.0	20233.0	1.35	270.0	65.00948186131568	1.2871877408540504	0.016293515707013297	0.026730000000000004	0.8229048336875402	20.0	2.0	0.0158730158730158	6.639133687258436e-14	47861.22692612693	3486305.576005172	7.785754736629702	6.0	22.0	3.0
2006	BOGC02031	0.2358026283396456	-0.011309902621849827	0.3119787001094854	67.12	0.0	1.99	30.89	0.6762648917185164	1.0	79.0	-701.0	20233.0	1.35	270.0	65.00948186131568	1.2871877408540504	0.016293515707013297	0.026730000000000004	0.8229048336875402	20.0	2.0	0.0158730158730158	3.1086244689504387e-15	132943.30503121897	3872314.647816116	6.2623742606301	7.0	23.0	3.0
2009	BOGC02031	0.2314457551837421	-0.013968571121109734	0.3996027586206896	67.12	0.0	1.99	30.89	0.6762648917185164	1.0	79.0	-701.0	20233.0	1.35	270.0	65.00948186131568	1.2871877408540504	0.016293515707013297	0.026730000000000004	0.8229048336875402	20.0	2.0	0.0158730158730158	8.415490526658688e-14	89963.2863760047	4239469.227802896	7.595275807006248	2.0	18.0	4.0
2010	BOGC02031	0.2253251748734368	-0.0164017442269835	0.4417911871683262	67.12	0.0	1.99	30.89	0.6762648917185164	1.0	79.0	-701.0	20233.0	1.35	270.0	65.00948186131568	1.2871877408540504	0.016293515707013297	0.026730000000000004	0.8229048336875402	20.0	2.0	0.0158730158730158	3.574918139293004e-13	31582.072068658817	4248156.241759272	9.054594216880858	3.0	19.0	4.0
2011	BOGC02031	0.2296202590000327	-0.01713430951595374	0.4372218623885207	67.12	0.0	1.99	30.89	0.6762648917185164	1.0	79.0	-701.0	20233.0	1.35	270.0	65.00948186131568	1.2871877408540504	0.016293515707013297	0.026730000000000004	0.8229048336875402	20.0	2.0	0.0158730158730158	3.657074643115266e-13	4245.990226081632	4106033.457841332	8.866121358789085	4.0	20.0	4.0
2012	BOGC02031	0.234685931011566	-0.015421794221846332	0.3765431260308528	67.12	0.0	1.99	30.89	0.6762648917185164	1.0	79.0	-701.0	20233.0	1.35	270.0	65.00948186131568	1.2871877408540504	0.016293515707013297	0.026730000000000004	0.8229048336875402	20.0	2.0	0.0158730158730158	3.0420110874729296e-14	55512.15342958216	3631096.451314886	7.296421528832974	5.0	21.0	4.0
2013	BOGC02031	0.2471544489877156	-0.015147961544761158	0.1788669950738916	67.12	0.0	1.99	30.89	0.6762648917185164	1.0	79.0	-701.0	20233.0	1.35	270.0	65.00948186131568	1.2871877408540504	0.016293515707013297	0.026730000000000004	0.8229048336875402	20.0	2.0	0.0158730158730158	9.880984919163893e-14	123263.50201652404	921726.0462211736	6.624845583888487	6.0	22.0	4.0
2014	BOGC02031	0.2698090128608388	-0.010661514944004224	0.2679800528719058	67.12	0.0	1.99	30.89	0.6762648917185164	1.0	79.0	-701.0	20233.0	1.35	270.0	65.00948186131568	1.2871877408540504	0.016293515707013297	0.026730000000000004	0.8229048336875402	20.0	2.0	0.0158730158730158	2.55351295663786e-14	39366.1729325423	3292736.248405855	7.168094354302443	7.0	23.0	4.0
2017	BOGC02031	0.2271732445228008	-0.01546262547206038	0.4442996488490051	67.12	0.0	1.99	30.89	0.6762648917185164	1.0	79.0	-701.0	20233.0	1.35	270.0	65.00948186131568	1.2871877408540504	0.016293515707013297	0.026730000000000004	0.8229048336875402	20.0	2.0	0.0158730158730158	4.7295500849031675e-14	95148.1409217081	4420488.377077184	7.591796680292356	2.0	18.0	5.0
2018	BOGC02031	0.2255188264484091	-0.017237429054511644	0.4689920630803548	67.12	0.0	1.99	30.89	0.6762648917185164	1.0	79.0	-701.0	20233.0	1.35	270.0	65.00948186131568	1.2871877408540504	0.016293515707013297	0.026730000000000004	0.8229048336875402	20.0	2.0	0.0158730158730158	1.2612133559741778e-13	61795.91405253149	4482140.543028325	7.942419618836018	3.0	19.0	5.0
2019	BOGC02031	0.2129842043287478	-0.018554443191589044	0.4602135413993121	67.12	0.0	1.99	30.89	0.6762648917185164	1.0	79.0	-701.0	20233.0	1.35	270.0	65.00948186131568	1.2871877408540504	0.016293515707013297	0.026730000000000004	0.8229048336875402	20.0	2.0	0.0158730158730158	1.0746958878371517e-13	75820.20222773877	4256561.877446029	8.06337344384288	4.0	20.0	5.0
2020	BOGC02031	0.2379523755428745	-0.016026874837385994	0.4039304380000925	67.12	0.0	1.99	30.89	0.6762648917185164	1.0	79.0	-701.0	20233.0	1.35	270.0	65.00948186131568	1.2871877408540504	0.016293515707013297	0.026730000000000004	0.8229048336875402	20.0	2.0	0.0158730158730158	2.717825964282383e-13	62487.14345957751	4157661.570076752	8.362886738556334	5.0	21.0	5.0
2021	BOGC02031	0.2388758754035678	-0.012697811441685787	0.2951695988740324	67.12	0.0	1.99	30.89	0.6762648917185164	1.0	79.0	-701.0	20233.0	1.35	270.0	65.00948186131568	1.2871877408540504	0.016293515707013297	0.026730000000000004	0.8229048336875402	20.0	2.0	0.0158730158730158	2.0872192862952943e-14	91236.6303063017	3140016.926688089	6.93738338916976	6.0	22.0	5.0
2022	BOGC02031	0.2413468392834977	-0.010572935889160645	0.2553971878380002	67.12	0.0	1.99	30.89	0.6762648917185164	1.0	79.0	-701.0	20233.0	1.35	270.0	65.00948186131568	1.2871877408540504	0.016293515707013297	0.026730000000000004	0.8229048336875402	20.0	2.0	0.0158730158730158	1.0591527654923993e-13	69166.38295439981	3301406.051227816	7.519042814401457	7.0	23.0	5.0
2025	BOGC02031	0.2200453903280091	-0.016218534132182823	0.4660705475282735	67.12	0.0	1.99	30.89	0.6762648917185164	1.0	79.0	-701.0	20233.0	1.35	270.0	65.00948186131568	1.2871877408540504	0.016293515707013297	0.026730000000000004	0.8229048336875402	20.0	2.0	0.0158730158730158	1.3382628338831637e-12	9108.225618170707	5155259.163367364	9.786082174883216	2.0	18.0	6.0
2026	BOGC02031	0.222212538463929	-0.016985210609974825	0.4897450400651326	67.12	0.0	1.99	30.89	0.6762648917185164	1.0	79.0	-701.0	20233.0	1.35	270.0	65.00948186131568	1.2871877408540504	0.016293515707013297	0.026730000000000004	0.8229048336875402	20.0	2.0	0.0158730158730158	2.7089441800853823e-14	107265.58452578416	4906344.038232992	7.251415135857707	3.0	19.0	6.0
2027	BOGC02031	0.2312384612543624	-0.016557288104122297	0.4633905052582689	67.12	0.0	1.99	30.89	0.6762648917185164	1.0	79.0	-701.0	20233.0	1.35	270.0	65.00948186131568	1.2871877408540504	0.016293515707013297	0.026730000000000004	0.8229048336875402	20.0	2.0	0.0158730158730158	7.549516567451064e-15	201032.6144441521	4521746.876204907	6.483575091459219	4.0	20.0	6.0
2028	BOGC02031	0.2320097685345851	-0.014555849468750503	0.3757040979244279	67.12	0.0	1.99	30.89	0.6762648917185164	1.0	79.0	-701.0	20233.0	1.35	270.0	65.00948186131568	1.2871877408540504	0.016293515707013297	0.026730000000000004	0.8229048336875402	20.0	2.0	0.0158730158730158	3.1086244689504387e-15	136453.94925099198	3898961.946854869	6.221899749720588	5.0	21.0	6.0
2029	BOGC02031	0.2531081984884353	-0.013219579015402756	0.1577448445738249	67.12	0.0	1.99	30.89	0.6762648917185164	1.0	79.0	-701.0	20233.0	1.35	270.0	65.00948186131568	1.2871877408540504	0.016293515707013297	0.026730000000000004	0.8229048336875402	20.0	2.0	0.0158730158730158	5.012019688166447e-10	38364.56913264286	950531.042645584	14.998739171470817	6.0	22.0	6.0
2030	BOGC02031	0.2426460828699376	-0.011607078670087204	0.0514063824425557	67.12	0.0	1.99	30.89	0.6762648917185164	1.0	79.0	-701.0	20233.0	1.35	270.0	65.00948186131568	1.2871877408540504	0.016293515707013297	0.026730000000000004	0.8229048336875402	20.0	2.0	0.0158730158730158	5.5955240441107896e-14	94845.37893955648	284372.2005878231	5.072508200282456	7.0	23.0	6.0
2033	BOGC02031	0.231259487237939	-0.014399441022309759	0.480721185753263	67.12	0.0	1.99	30.89	0.6762648917185164	1.0	79.0	-701.0	20233.0	1.35	270.0	65.00948186131568	1.2871877408540504	0.016293515707013297	0.026730000000000004	0.8229048336875402	20.0	2.0	0.0158730158730158	1.3788969965844444e-13	84.9624814947002	6147912.7241280405	8.570627199053616	2.0	18.0	7.0
2034	BOGC02031	0.2320042709797876	-0.014878137325348581	0.4937168472170339	67.12	0.0	1.99	30.89	0.6762648917185164	1.0	79.0	-701.0	20233.0	1.35	270.0	65.00948186131568	1.2871877408540504	0.016293515707013297	0.026730000000000004	0.8229048336875402	20.0	2.0	0.0158730158730158	5.169198402654729e-13	40756.43283973917	5793222.611347874	9.30418273049746	3.0	19.0	7.0
2035	BOGC02031	0.2286815635123768	-0.013965152142506635	0.4449681928846305	67.12	0.0	1.99	30.89	0.6762648917185164	1.0	79.0	-701.0	20233.0	1.35	270.0	65.00948186131568	1.2871877408540504	0.016293515707013297	0.026730000000000004	0.8229048336875402	20.0	2.0	0.0158730158730158	2.6867397195928788e-14	61362.82826307848	5376083.445104815	7.339426412694541	4.0	20.0	7.0
2036	BOGC02031	0.226543319366749	-0.013035347156881608	0.3701951569740878	67.12	0.0	1.99	30.89	0.6762648917185164	1.0	79.0	-701.0	20233.0	1.35	270.0	65.00948186131568	1.2871877408540504	0.016293515707013297	0.026730000000000004	0.8229048336875402	20.0	2.0	0.0158730158730158	6.683542608243442e-14	75313.32762988895	4546547.75824607	7.733504847897029	5.0	21.0	7.0
2037	BOGC02031	0.262554589174037	-0.010978811877813865	0.3289669707247999	67.12	0.0	1.99	30.89	0.6762648917185164	1.0	79.0	-701.0	20233.0	1.35	270.0	65.00948186131568	1.2871877408540504	0.016293515707013297	0.026730000000000004	0.8229048336875402	20.0	2.0	0.0158730158730158	2.606803661819868e-13	2540.780308368796	4769840.290377038	8.543969013115364	6.0	22.0	7.0
2038	BOGC02031	0.239163046825191	-0.009444790845951118	0.3049801916012389	67.12	0.0	1.99	30.89	0.6762648917185164	1.0	79.0	-701.0	20233.0	1.35	270.0	65.00948186131568	1.2871877408540504	0.016293515707013297	0.026730000000000004	0.8229048336875402	20.0	2.0	0.0158730158730158	7.993605777301127e-14	30150.64914402288	5226644.1548759965	7.956725188859444	7.0	23.0	7.0
2057	BOGC02032	0.238858693055373	-0.015134285630348757	0.4227668520276685	45.85	0.0	0.0	54.15	0.6666666666666666	1.0	79.0	-701.0	20233.0	1.35	270.0	65.00948186131568	0.6435938704270252	0.008146757853506648	0.013365000000000002	0.8229048336875402	10.0	3.0	0.046875	3.889155664182909e-11	8194.662781679797	3552653.192691633	9.491109814725483	2.0	10.0	2.0
2058	BOGC02032	0.2278100737583723	-0.016980141089977124	0.4409167964020066	45.85	0.0	0.0	54.15	0.6666666666666666	1.0	79.0	-701.0	20233.0	1.35	270.0	65.00948186131568	0.6435938704270252	0.008146757853506648	0.013365000000000002	0.8229048336875402	10.0	3.0	0.046875	2.2190027593183004e-11	8712.196963855948	3214171.1972578764	9.05144671665198	3.0	11.0	2.0
2060	BOGC02032	0.2149324228885784	-0.020001024828142606	0.4973305722891566	45.85	0.0	0.0	54.15	0.6666666666666666	1.0	79.0	-701.0	20233.0	1.35	270.0	65.00948186131568	0.6435938704270252	0.008146757853506648	0.013365000000000002	0.8229048336875402	10.0	3.0	0.046875	4.388800434185214e-11	6259.5468808268615	3241781.0582277426	9.587937319941569	5.0	13.0	2.0
2061	BOGC02032	0.2187977591549865	-0.021225490751308463	0.5015894298359802	45.85	0.0	0.0	54.15	0.6666666666666666	1.0	79.0	-701.0	20233.0	1.35	270.0	65.00948186131568	0.6435938704270252	0.008146757853506648	0.013365000000000002	0.8229048336875402	10.0	3.0	0.046875	1.3903322937380835e-11	7776.781052459825	3634428.9592212825	8.727959737239043	6.0	14.0	2.0
2062	BOGC02032	0.2244471377541816	-0.01989385753330747	0.4810304	45.85	0.0	0.0	54.15	0.6666666666666666	1.0	79.0	-701.0	20233.0	1.35	270.0	65.00948186131568	0.6435938704270252	0.008146757853506648	0.013365000000000002	0.8229048336875402	10.0	3.0	0.046875	6.59206023101433e-11	5102.441524851288	4100468.3682624577	9.741740761631618	7.0	15.0	2.0
2065	BOGC02032	0.2327615127116293	-0.02107238338765695	0.487150353793547	45.85	0.0	0.0	54.15	0.6666666666666666	1.0	79.0	-701.0	20233.0	1.35	270.0	65.00948186131568	0.6435938704270252	0.008146757853506648	0.013365000000000002	0.8229048336875402	10.0	3.0	0.046875	2.5185631358226598e-11	8475.594615031669	3635142.1591644334	9.779488012419852	2.0	10.0	3.0
2066	BOGC02032	0.237563327766409	-0.023488225808887396	0.4847619984264358	45.85	0.0	0.0	54.15	0.6666666666666666	1.0	79.0	-701.0	20233.0	1.35	270.0	65.00948186131568	0.6435938704270252	0.008146757853506648	0.013365000000000002	0.8229048336875402	10.0	3.0	0.046875	5.396016966585648e-11	8584.279564960441	2778146.8465190083	10.288808857039186	3.0	11.0	3.0
2067	BOGC02032	0.2199932493768647	-0.025173860857425606	0.569175991861648	45.85	0.0	0.0	54.15	0.6666666666666666	1.0	79.0	-701.0	20233.0	1.35	270.0	65.00948186131568	0.6435938704270252	0.008146757853506648	0.013365000000000002	0.8229048336875402	10.0	3.0	0.046875	9.944933765382302e-12	7756.901232447434	4023355.67420112	8.834513431658351	4.0	12.0	3.0
2068	BOGC02032	0.2169522004758963	-0.02879251567066894	0.5957534433383336	45.85	0.0	0.0	54.15	0.6666666666666666	1.0	79.0	-701.0	20233.0	1.35	270.0	65.00948186131568	0.6435938704270252	0.008146757853506648	0.013365000000000002	0.8229048336875402	10.0	3.0	0.046875	1.993161191649051e-11	12038.75088506834	4281019.556821961	9.272360579690163	5.0	13.0	3.0
2069	BOGC02032	0.2185149176936601	-0.027796689029259906	0.5885839591468909	45.85	0.0	0.0	54.15	0.6666666666666666	1.0	79.0	-701.0	20233.0	1.35	270.0	65.00948186131568	0.6435938704270252	0.008146757853506648	0.013365000000000002	0.8229048336875402	10.0	3.0	0.046875	1.6221024523588312e-11	8391.069727942126	4178129.719416119	8.964248644804437	6.0	14.0	3.0
2070	BOGC02032	0.2213462973663507	-0.026737198648344833	0.5451888111888112	45.85	0.0	0.0	54.15	0.6666666666666666	1.0	79.0	-701.0	20233.0	1.35	270.0	65.00948186131568	0.6435938704270252	0.008146757853506648	0.013365000000000002	0.8229048336875402	10.0	3.0	0.046875	1.9149348773339625e-11	9253.850075108265	3722539.5390997534	9.112350778418676	7.0	15.0	3.0
2073	BOGC02032	0.2290392081012748	-0.024637081216738688	0.5393421472823657	45.85	0.0	0.0	54.15	0.6666666666666666	1.0	79.0	-701.0	20233.0	1.35	270.0	65.00948186131568	0.6435938704270252	0.008146757853506648	0.013365000000000002	0.8229048336875402	10.0	3.0	0.046875	2.6896262994569042e-12	15922.990037609	3518306.4880388	8.281230906224305	2.0	10.0	4.0
2074	BOGC02032	0.2247068532252728	-0.028294720245778334	0.5943542139708828	45.85	0.0	0.0	54.15	0.6666666666666666	1.0	79.0	-701.0	20233.0	1.35	270.0	65.00948186131568	0.6435938704270252	0.008146757853506648	0.013365000000000002	0.8229048336875402	10.0	3.0	0.046875	5.225375687700762e-12	16088.413601345055	3877136.758087976	8.810920143783147	3.0	11.0	4.0
2075	BOGC02032	0.2181915486005783	-0.03083565012555673	0.644446279854085	45.85	0.0	0.0	54.15	0.6666666666666666	1.0	79.0	-701.0	20233.0	1.35	270.0	65.00948186131568	0.6435938704270252	0.008146757853506648	0.013365000000000002	0.8229048336875402	10.0	3.0	0.046875	4.131139874630208e-12	17042.090239005604	4277509.577223678	8.347496250609185	4.0	12.0	4.0
2076	BOGC02032	0.2175051674941902	-0.031454799641555134	0.6611306216196192	45.85	0.0	0.0	54.15	0.6666666666666666	1.0	79.0	-701.0	20233.0	1.35	270.0	65.00948186131568	0.6435938704270252	0.008146757853506648	0.013365000000000002	0.8229048336875402	10.0	3.0	0.046875	1.1774803354569484e-11	18467.889884021817	4470902.411718191	9.152760422945844	5.0	13.0	4.0
2077	BOGC02032	0.2150652261986915	-0.030324768265323192	0.6520825926432381	45.85	0.0	0.0	54.15	0.6666666666666666	1.0	79.0	-701.0	20233.0	1.35	270.0	65.00948186131568	0.6435938704270252	0.008146757853506648	0.013365000000000002	0.8229048336875402	10.0	3.0	0.046875	8.817391261572993e-12	13395.312248309923	4538880.785313427	9.121912425344076	6.0	14.0	4.0
2078	BOGC02032	0.2324858553633047	-0.02778214854554556	0.5663826726342711	45.85	0.0	0.0	54.15	0.6666666666666666	1.0	79.0	-701.0	20233.0	1.35	270.0	65.00948186131568	0.6435938704270252	0.008146757853506648	0.013365000000000002	0.8229048336875402	10.0	3.0	0.046875	1.4055201447149555e-11	12474.369037729362	3969565.6687782393	9.307333683909516	7.0	15.0	4.0
2081	BOGC02032	0.2389830258564926	-0.027526943407056595	0.5702966372586625	45.85	0.0	0.0	54.15	0.6666666666666666	1.0	79.0	-701.0	20233.0	1.35	270.0	65.00948186131568	0.6435938704270252	0.008146757853506648	0.013365000000000002	0.8229048336875402	10.0	3.0	0.046875	2.5972557438080912e-12	22193.23741448065	4043999.075037924	8.47330860874412	2.0	10.0	5.0
2082	BOGC02032	0.2265161614114876	-0.0302551311379129	0.6423344370860927	45.85	0.0	0.0	54.15	0.6666666666666666	1.0	79.0	-701.0	20233.0	1.35	270.0	65.00948186131568	0.6435938704270252	0.008146757853506648	0.013365000000000002	0.8229048336875402	10.0	3.0	0.046875	3.197886400130301e-12	17326.979351306447	4370875.326393673	8.729894747036402	3.0	11.0	5.0
2083	BOGC02032	0.218208826607146	-0.033428965045311364	0.6940363843092666	45.85	0.0	0.0	54.15	0.6666666666666666	1.0	79.0	-701.0	20233.0	1.35	270.0	65.00948186131568	0.6435938704270252	0.008146757853506648	0.013365000000000002	0.8229048336875402	10.0	3.0	0.046875	5.306421968498398e-12	19556.10046122658	4718842.984972717	8.907842263483584	4.0	12.0	5.0
2084	BOGC02032	0.2215965872631935	-0.033271888522591886	0.7023580451703457	45.85	0.0	0.0	54.15	0.6666666666666666	1.0	79.0	-701.0	20233.0	1.35	270.0	65.00948186131568	0.6435938704270252	0.008146757853506648	0.013365000000000002	0.8229048336875402	10.0	3.0	0.046875	5.611067166455541e-12	21044.413989201872	4748084.993621198	8.858497363171486	5.0	13.0	5.0
2085	BOGC02032	0.2274988186252886	-0.0314082307950646	0.6690712000382026	45.85	0.0	0.0	54.15	0.6666666666666666	1.0	79.0	-701.0	20233.0	1.35	270.0	65.00948186131568	0.6435938704270252	0.008146757853506648	0.013365000000000002	0.8229048336875402	10.0	3.0	0.046875	5.0877080326472416e-12	22435.19159339513	4645951.375364325	8.66893155346878	6.0	14.0	5.0
2086	BOGC02032	0.2376310166340301	-0.028840066982275297	0.5691395375589555	45.85	0.0	0.0	54.15	0.6666666666666666	1.0	79.0	-701.0	20233.0	1.35	270.0	65.00948186131568	0.6435938704270252	0.008146757853506648	0.013365000000000002	0.8229048336875402	10.0	3.0	0.046875	1.8902657217267915e-12	18181.783190129863	4126006.78209829	8.140638796761442	7.0	15.0	5.0
2089	BOGC02032	0.2420659182662736	-0.030350823240195102	0.5729742947091726	45.85	0.0	0.0	54.15	0.6666666666666666	1.0	79.0	-701.0	20233.0	1.35	270.0	65.00948186131568	0.6435938704270252	0.008146757853506648	0.013365000000000002	0.8229048336875402	10.0	3.0	0.046875	1.2164935725422764e-11	22451.217718266747	3704968.229619377	9.452319173598518	2.0	10.0	6.0
2090	BOGC02032	0.2246974643493742	-0.03358222960338143	0.6863444650983911	45.85	0.0	0.0	54.15	0.6666666666666666	1.0	79.0	-701.0	20233.0	1.35	270.0	65.00948186131568	0.6435938704270252	0.008146757853506648	0.013365000000000002	0.8229048336875402	10.0	3.0	0.046875	2.6894042548519792e-12	23230.9366743344	4780936.167842829	8.496964493025084	3.0	11.0	6.0
2091	BOGC02032	0.2293024659505713	-0.03398802699482539	0.6929027651564326	45.85	0.0	0.0	54.15	0.6666666666666666	1.0	79.0	-701.0	20233.0	1.35	270.0	65.00948186131568	0.6435938704270252	0.008146757853506648	0.013365000000000002	0.8229048336875402	10.0	3.0	0.046875	7.565281734400742e-12	12928.821457869337	4850927.340516851	9.375625422882877	4.0	12.0	6.0
2092	BOGC02032	0.2317725206813809	-0.03360659473825411	0.6699811582352733	45.85	0.0	0.0	54.15	0.6666666666666666	1.0	79.0	-701.0	20233.0	1.35	270.0	65.00948186131568	0.6435938704270252	0.008146757853506648	0.013365000000000002	0.8229048336875402	10.0	3.0	0.046875	5.1383342025701495e-12	16334.463281975077	4658361.018755629	8.987275247411505	5.0	13.0	6.0
2093	BOGC02032	0.2435471798888817	-0.0319686681957408	0.6099	45.85	0.0	0.0	54.15	0.6666666666666666	1.0	79.0	-701.0	20233.0	1.35	270.0	65.00948186131568	0.6435938704270252	0.008146757853506648	0.013365000000000002	0.8229048336875402	10.0	3.0	0.046875	4.966027589148325e-12	19030.27874172736	4368341.02036197	8.84551877189308	6.0	14.0	6.0
2094	BOGC02032	0.2383724447536896	-0.03108511766776921	0.6088702460850112	45.85	0.0	0.0	54.15	0.6666666666666666	1.0	79.0	-701.0	20233.0	1.35	270.0	65.00948186131568	0.6435938704270252	0.008146757853506648	0.013365000000000002	0.8229048336875402	10.0	3.0	0.046875	5.7329696545593825e-12	18081.26176561231	4553290.641598115	9.11015090912881	7.0	15.0	6.0
2097	BOGC02032	0.2387487309687748	-0.03009998024682044	0.6356319539942493	45.85	0.0	0.0	54.15	0.6666666666666666	1.0	79.0	-701.0	20233.0	1.35	270.0	65.00948186131568	0.6435938704270252	0.008146757853506648	0.013365000000000002	0.8229048336875402	10.0	3.0	0.046875	5.926370505449086e-12	20004.05885382861	5418976.878751204	9.141679172633213	2.0	10.0	7.0
2098	BOGC02032	0.2403086696615053	-0.03176820601350607	0.6516108786610879	45.85	0.0	0.0	54.15	0.6666666666666666	1.0	79.0	-701.0	20233.0	1.35	270.0	65.00948186131568	0.6435938704270252	0.008146757853506648	0.013365000000000002	0.8229048336875402	10.0	3.0	0.046875	1.340039190722564e-12	33214.234473888384	5103137.882163261	8.385860927443998	3.0	11.0	7.0
2099	BOGC02032	0.250500372243387	-0.03142080634854726	0.6084830059777967	45.85	0.0	0.0	54.15	0.6666666666666666	1.0	79.0	-701.0	20233.0	1.35	270.0	65.00948186131568	0.6435938704270252	0.008146757853506648	0.013365000000000002	0.8229048336875402	10.0	3.0	0.046875	2.926325848306988e-12	30986.443577685208	4638772.526142055	8.761796486806984	4.0	12.0	7.0
2100	BOGC02032	0.2604740972679121	-0.030245778070010176	0.5497864715544274	45.85	0.0	0.0	54.15	0.6666666666666666	1.0	79.0	-701.0	20233.0	1.35	270.0	65.00948186131568	0.6435938704270252	0.008146757853506648	0.013365000000000002	0.8229048336875402	10.0	3.0	0.046875	4.29056790096638e-12	21876.23004967776	4099815.7718065735	8.894191937609307	5.0	13.0	7.0
2101	BOGC02032	0.2712258379436848	-0.030182821705387535	0.2990748239757761	45.85	0.0	0.0	54.15	0.6666666666666666	1.0	79.0	-701.0	20233.0	1.35	270.0	65.00948186131568	0.6435938704270252	0.008146757853506648	0.013365000000000002	0.8229048336875402	10.0	3.0	0.046875	6.905587213168475e-14	42001.55212519263	861192.9570475577	6.431079799864373	6.0	14.0	7.0
2102	BOGC02032	0.2555931474304166	-0.029587408546587677	0.5650767631047771	45.85	0.0	0.0	54.15	0.6666666666666666	1.0	79.0	-701.0	20233.0	1.35	270.0	65.00948186131568	0.6435938704270252	0.008146757853506648	0.013365000000000002	0.8229048336875402	10.0	3.0	0.046875	8.446576771348191e-13	25118.34995555517	4226081.84605242	7.901228814956022	7.0	15.0	7.0
