# Supplementary material for: Bayesian Optimization of Spray Parameters for the Deposition of Ga2O3–Cu2O Heterojunctions
Source: ACS Appl Energy Mater. 2025 Mar 24;8(7):4362–9. doi: 10.1021/acsaem.4c03284 (PMC12001286; doi:10.1021/acsaem.4c03284)
Supplement: Supplementary file 2 — ae4c03284_si_002.zip [file ae4c03284_si_002.zip › training_data_single_8x8.csv]

	name	ff	jsc	voc	Cu2O wt%	CuO wt%	Cu wt%	In2O3 wt%	Cu factor	Cu2O fraction	cycles	height	speed	flow rate	temperature	volume	amount cu	cu per cycle	cu per min	volume per cycle	concentration	ceramic plate count	outlier ratio	I0_sd	Rs_sd	Rsh_sd	n_sd	x cu	x ga	y
1	BOGC01000	0.0	-0.33052248621296104	0.0009720103269177	37.39	25.9	0.0	36.7	0.598462105651235	0.5907726339074103	67	250	33333	1.0	280	24.79	0.61975	0.00925	0.025	0.37	25.0	1	0.1587301587301587	6.466588597930922e-08	1e-12	134962.984970244	15.161909930808005	2	18	1
2	BOGC01000	0.2559875427104511	-0.16368615503277595	0.1992306112107807	37.39	25.9	0.0	36.7	0.598462105651235	0.5907726339074103	67	250	33333	1.0	280	24.79	0.61975	0.00925	0.025	0.37	25.0	1	0.1587301587301587	1.3006364429912765e-08	1e-12	167607.80244292697	12.244066585518423	3	19	1
3	BOGC01000	0.2547846511355211	-0.1462340377011523	0.1130753674578541	37.39	25.9	0.0	36.7	0.598462105651235	0.5907726339074103	67	250	33333	1.0	280	24.79	0.61975	0.00925	0.025	0.37	25.0	1	0.1587301587301587	2.9499092057960747e-10	1e-12	89679.36976318875	10.123308507847934	4	20	1
4	BOGC01000	0.252820074846787	-0.15408943578131232	0.2454231579727967	37.39	25.9	0.0	36.7	0.598462105651235	0.5907726339074103	67	250	33333	1.0	280	24.79	0.61975	0.00925	0.025	0.37	25.0	1	0.1587301587301587	1.176326147600548e-09	1e-12	171173.24127366097	11.129493090011794	5	21	1
5	BOGC01000	0.2347111211957607	-0.19561312740900075	0.4054556433252163	37.39	25.9	0.0	36.7	0.598462105651235	0.5907726339074103	67	250	33333	1.0	280	24.79	0.61975	0.00925	0.025	0.37	25.0	1	0.1587301587301587	6.63304744463744e-10	1e-12	155173.95071055784	10.654754153706472	6	22	1
6	BOGC01000	0.2388006540963039	-0.19615662711107995	0.373976410941308	37.39	25.9	0.0	36.7	0.598462105651235	0.5907726339074103	67	250	33333	1.0	280	24.79	0.61975	0.00925	0.025	0.37	25.0	1	0.1587301587301587	2.724975800560969e-11	1e-12	141893.79517617187	8.456212048294994	7	23	1
9	BOGC01000	0.2546612213175934	-0.20228367255946528	0.0906155339374696	37.39	25.9	0.0	36.7	0.598462105651235	0.5907726339074103	67	250	33333	1.0	280	24.79	0.61975	0.00925	0.025	0.37	25.0	1	0.1587301587301587	5.607193820367229e-09	1e-12	231903.7907153234	12.574380551444907	2	18	2
10	BOGC01000	0.2432714229544262	-0.20060955200208463	0.3640846438787241	37.39	25.9	0.0	36.7	0.598462105651235	0.5907726339074103	67	250	33333	1.0	280	24.79	0.61975	0.00925	0.025	0.37	25.0	1	0.1587301587301587	1.897854984278524e-09	1e-12	240429.1412924495	11.561232720773935	3	19	2
11	BOGC01000	0.2446714520602536	-0.20581072232530834	0.368431615714562	37.39	25.9	0.0	36.7	0.598462105651235	0.5907726339074103	67	250	33333	1.0	280	24.79	0.61975	0.00925	0.025	0.37	25.0	1	0.1587301587301587	4.106131656911316e-09	1e-12	149582.0598874095	12.063525218601372	4	20	2
12	BOGC01000	0.2538151800301767	-0.2021767803548626	0.2446619876952418	37.39	25.9	0.0	36.7	0.598462105651235	0.5907726339074103	67	250	33333	1.0	280	24.79	0.61975	0.00925	0.025	0.37	25.0	1	0.1587301587301587	5.0255417605171715e-09	1e-12	205464.90516329173	12.421367539462556	5	21	2
13	BOGC01000	0.2338849015187751	-0.23313779302919965	0.4585954932660956	37.39	25.9	0.0	36.7	0.598462105651235	0.5907726339074103	67	250	33333	1.0	280	24.79	0.61975	0.00925	0.025	0.37	25.0	1	0.1587301587301587	1.132768168154996e-08	1e-12	202343.06826053475	13.73763785366399	6	22	2
14	BOGC01000	0.2360042098496599	-0.25426668781031936	0.4461677178308011	37.39	25.9	0.0	36.7	0.598462105651235	0.5907726339074103	67	250	33333	1.0	280	24.79	0.61975	0.00925	0.025	0.37	25.0	1	0.1587301587301587	5.5788706987414116e-11	1e-12	172243.30625904715	8.78258471153366	7	23	2
15	BOGC01000	0.2485417873179862	-0.25580876505613187	0.3536253165129318	37.39	25.9	0.0	36.7	0.598462105651235	0.5907726339074103	67	250	33333	1.0	280	24.79	0.61975	0.00925	0.025	0.37	25.0	1	0.1587301587301587	2.3812285476765283e-11	1e-12	142401.4446505765	7.96435573899447	8	24	2
16	BOGC01000	0.2493185513205283	-0.20753121523615634	0.2610437690846212	37.39	25.9	0.0	36.7	0.598462105651235	0.5907726339074103	67	250	33333	1.0	280	24.79	0.61975	0.00925	0.025	0.37	25.0	1	0.1587301587301587	9.454859117852266e-11	1e-12	186552.6569337045	8.799555676431567	1	17	3
17	BOGC01000	0.257440048292316	-0.2213293483089712	0.2170271386100949	37.39	25.9	0.0	36.7	0.598462105651235	0.5907726339074103	67	250	33333	1.0	280	24.79	0.61975	0.00925	0.025	0.37	25.0	1	0.1587301587301587	6.519669248916671e-10	1e-12	233099.3515866069	10.532392997056856	2	18	3
18	BOGC01000	0.2489726521104189	-0.2288947226869371	0.3416576232893202	37.39	25.9	0.0	36.7	0.598462105651235	0.5907726339074103	67	250	33333	1.0	280	24.79	0.61975	0.00925	0.025	0.37	25.0	1	0.1587301587301587	1.3280949673344368e-08	1e-12	206713.8330220614	13.774243973728158	3	19	3
19	BOGC01000	0.2464287555636857	-0.2529745496899749	0.3780199492709646	37.39	25.9	0.0	36.7	0.598462105651235	0.5907726339074103	67	250	33333	1.0	280	24.79	0.61975	0.00925	0.025	0.37	25.0	1	0.1587301587301587	1.1280668177349185e-08	1e-12	189572.0927652861	13.311932886603763	4	20	3
20	BOGC01000	0.2327933464596726	-0.2615648316767785	0.4594287251843568	37.39	25.9	0.0	36.7	0.598462105651235	0.5907726339074103	67	250	33333	1.0	280	24.79	0.61975	0.00925	0.025	0.37	25.0	1	0.1587301587301587	6.361296600587707e-09	1e-12	210778.20793074867	12.74709024611539	5	21	3
21	BOGC01000	0.2383212078338397	-0.28073076115646245	0.4341625072058265	37.39	25.9	0.0	36.7	0.598462105651235	0.5907726339074103	67	250	33333	1.0	280	24.79	0.61975	0.00925	0.025	0.37	25.0	1	0.1587301587301587	1.9259971395513278e-10	1e-12	220284.83748514627	9.864742799989676	6	22	3
22	BOGC01000	0.2360117889883891	-0.28245164705335685	0.4693389358005737	37.39	25.9	0.0	36.7	0.598462105651235	0.5907726339074103	67	250	33333	1.0	280	24.79	0.61975	0.00925	0.025	0.37	25.0	1	0.1587301587301587	4.369044903640429e-09	1e-12	165778.275900892	12.155205148648363	7	23	3
23	BOGC01000	0.243316360069478	-0.29689584918634393	0.4061595407253179	37.39	25.9	0.0	36.7	0.598462105651235	0.5907726339074103	67	250	33333	1.0	280	24.79	0.61975	0.00925	0.025	0.37	25.0	1	0.1587301587301587	1.0601879818494808e-08	1e-12	22203.907797695	12.053260622756769	8	24	3
24	BOGC01000	0.0	-0.3090905991901183	0.0014453112438231	37.39	25.9	0.0	36.7	0.598462105651235	0.5907726339074103	67	250	33333	1.0	280	24.79	0.61975	0.00925	0.025	0.37	25.0	1	0.1587301587301587	6.001865227034386e-09	1e-12	66370.58370408604	11.729950145295009	1	17	4
25	BOGC01000	0.2498144902427816	-0.2188130586542979	0.2959103506698599	37.39	25.9	0.0	36.7	0.598462105651235	0.5907726339074103	67	250	33333	1.0	280	24.79	0.61975	0.00925	0.025	0.37	25.0	1	0.1587301587301587	9.051534410886576e-09	1e-12	83217.91768400333	12.715471819218616	2	18	4
26	BOGC01000	0.0	-0.3166217837820531	0.002335614113257	37.39	25.9	0.0	36.7	0.598462105651235	0.5907726339074103	67	250	33333	1.0	280	24.79	0.61975	0.00925	0.025	0.37	25.0	1	0.1587301587301587	8.37193869784869e-10	1e-12	252617.48478752773	10.659559019386078	3	19	4
27	BOGC01000	0.2464368530971648	-0.2775338196695396	0.4086989172519497	37.39	25.9	0.0	36.7	0.598462105651235	0.5907726339074103	67	250	33333	1.0	280	24.79	0.61975	0.00925	0.025	0.37	25.0	1	0.1587301587301587	4.448475043883349e-07	1e-12	227453.09979202528	19.009069629209645	4	20	4
28	BOGC01000	0.2392730262267427	-0.2931703414671025	0.4252855763724126	37.39	25.9	0.0	36.7	0.598462105651235	0.5907726339074103	67	250	33333	1.0	280	24.79	0.61975	0.00925	0.025	0.37	25.0	1	0.1587301587301587	1.3547452049067488e-10	1e-12	245601.55321205696	9.41266762439727	5	21	4
29	BOGC01000	0.2413958314421641	-0.30640178866110457	0.4428064530776666	37.39	25.9	0.0	36.7	0.598462105651235	0.5907726339074103	67	250	33333	1.0	280	24.79	0.61975	0.00925	0.025	0.37	25.0	1	0.1587301587301587	4.306122391994904e-08	1e-12	72914.33132100916	14.801412603975717	6	22	4
30	BOGC01000	0.247532352607725	-0.29865878459019596	0.3919860799721382	37.39	25.9	0.0	36.7	0.598462105651235	0.5907726339074103	67	250	33333	1.0	280	24.79	0.61975	0.00925	0.025	0.37	25.0	1	0.1587301587301587	5.2948228024263244e-09	1e-12	37149.4923864413	12.522957905100569	7	23	4
31	BOGC01000	0.2503203965529443	-0.2957711231217375	0.2590125075512109	37.39	25.9	0.0	36.7	0.598462105651235	0.5907726339074103	67	250	33333	1.0	280	24.79	0.61975	0.00925	0.025	0.37	25.0	1	0.1587301587301587	1.9442796039825797e-08	1e-12	33698.924771079226	12.644956498002015	8	24	4
32	BOGC01000	0.245376107149072	-0.21366926429383895	0.0974749728394046	37.39	25.9	0.0	36.7	0.598462105651235	0.5907726339074103	67	250	33333	1.0	280	24.79	0.61975	0.00925	0.025	0.37	25.0	1	0.1587301587301587	1.7245058003823033e-07	1e-12	25042.71440929283	16.123716479935965	1	17	5
33	BOGC01000	0.0	-0.2731602779598943	0.0039465114608767	37.39	25.9	0.0	36.7	0.598462105651235	0.5907726339074103	67	250	33333	1.0	280	24.79	0.61975	0.00925	0.025	0.37	25.0	1	0.1587301587301587	1.155102680172604e-10	1e-12	166116.44663738046	9.13288323038912	2	18	5
34	BOGC01000	0.2480481612859094	-0.2606770761981112	0.3438685597229514	37.39	25.9	0.0	36.7	0.598462105651235	0.5907726339074103	67	250	33333	1.0	280	24.79	0.61975	0.00925	0.025	0.37	25.0	1	0.1587301587301587	4.063315683922042e-09	1e-12	173165.06432732102	11.915895870560924	3	19	5
35	BOGC01000	0.25078247590533	-0.28528311151718955	0.379990520743238	37.39	25.9	0.0	36.7	0.598462105651235	0.5907726339074103	67	250	33333	1.0	280	24.79	0.61975	0.00925	0.025	0.37	25.0	1	0.1587301587301587	1.52843759870791e-09	1e-12	192150.5132065145	11.1186982295202	4	20	5
36	BOGC01000	0.2393507870725383	-0.30601823427988306	0.4508099149978096	37.39	25.9	0.0	36.7	0.598462105651235	0.5907726339074103	67	250	33333	1.0	280	24.79	0.61975	0.00925	0.025	0.37	25.0	1	0.1587301587301587	8.997722500403428e-08	1e-12	138266.19864145588	15.902154725299024	5	21	5
38	BOGC01000	0.2438720463961593	-0.316250411968268	0.4439249468446549	37.39	25.9	0.0	36.7	0.598462105651235	0.5907726339074103	67	250	33333	1.0	280	24.79	0.61975	0.00925	0.025	0.37	25.0	1	0.1587301587301587	1.9369909454169946e-08	1e-12	66657.63974292354	13.530852801166226	7	23	5
39	BOGC01000	0.2456609179415346	-0.320701371929041	0.3911943326674339	37.39	25.9	0.0	36.7	0.598462105651235	0.5907726339074103	67	250	33333	1.0	280	24.79	0.61975	0.00925	0.025	0.37	25.0	1	0.1587301587301587	1.4668872783119014e-09	1e-12	29627.31486437449	10.207541021878342	8	24	5
40	BOGC01000	0.0	-0.3134134456997865	0.0015829552024856	37.39	25.9	0.0	36.7	0.598462105651235	0.5907726339074103	67	250	33333	1.0	280	24.79	0.61975	0.00925	0.025	0.37	25.0	1	0.1587301587301587	1.4067902398551269e-10	1e-12	50313.58973430829	8.77178818369977	1	17	6
41	BOGC01000	0.0	-0.6796025595058818	0.0006364449207567	37.39	25.9	0.0	36.7	0.598462105651235	0.5907726339074103	67	250	33333	1.0	280	24.79	0.61975	0.00925	0.025	0.37	25.0	1	0.1587301587301587	9.170529446933529e-09	72.99100213131837	210046.35098795823	11.667520654389229	2	18	6
42	BOGC01000	0.2503029663088684	-0.2537978554570436	0.3331228144369408	37.39	25.9	0.0	36.7	0.598462105651235	0.5907726339074103	67	250	33333	1.0	280	24.79	0.61975	0.00925	0.025	0.37	25.0	1	0.1587301587301587	2.0959214142024507e-08	1e-12	150303.54470732115	13.55903520967856	3	19	6
44	BOGC01000	0.2564482884579326	-0.29155791971899625	0.2548255923309919	37.39	25.9	0.0	36.7	0.598462105651235	0.5907726339074103	67	250	33333	1.0	280	24.79	0.61975	0.00925	0.025	0.37	25.0	1	0.1587301587301587	2.0248314802628897e-08	1e-12	162851.0884513022	14.043550386211834	5	21	6
45	BOGC01000	0.240092502337311	-0.32582315907090525	0.4639258701936404	37.39	25.9	0.0	36.7	0.598462105651235	0.5907726339074103	67	250	33333	1.0	280	24.79	0.61975	0.00925	0.025	0.37	25.0	1	0.1587301587301587	4.155576993625232e-09	1e-12	151651.4319649681	12.293447079307608	6	22	6
47	BOGC01000	0.2463978058927973	-0.35959873780908275	0.411754690551818	37.39	25.9	0.0	36.7	0.598462105651235	0.5907726339074103	67	250	33333	1.0	280	24.79	0.61975	0.00925	0.025	0.37	25.0	1	0.1587301587301587	2.579897184773472e-09	1e-12	33796.98912367402	10.48801723122375	8	24	6
49	BOGC01000	0.2508714730340359	-0.27898079429213946	0.3341244176354675	37.39	25.9	0.0	36.7	0.598462105651235	0.5907726339074103	67	250	33333	1.0	280	24.79	0.61975	0.00925	0.025	0.37	25.0	1	0.1587301587301587	3.596571707120688e-09	1e-12	105303.19746578942	11.004829257760775	2	18	7
50	BOGC01000	0.2513633750062661	-0.29174576704914373	0.1134725214111613	37.39	25.9	0.0	36.7	0.598462105651235	0.5907726339074103	67	250	33333	1.0	280	24.79	0.61975	0.00925	0.025	0.37	25.0	1	0.1587301587301587	2.4268335119259632e-08	1e-12	55366.75775821133	13.34265266805851	3	19	7
51	BOGC01000	0.2589126972984089	-0.26886140359905225	0.2565427992126876	37.39	25.9	0.0	36.7	0.598462105651235	0.5907726339074103	67	250	33333	1.0	280	24.79	0.61975	0.00925	0.025	0.37	25.0	1	0.1587301587301587	6.975118704843908e-09	1e-12	120161.89889876868	12.34211263096375	4	20	7
54	BOGC01000	0.2453771636637424	-0.33866633605112983	0.4222927872148445	37.39	25.9	0.0	36.7	0.598462105651235	0.5907726339074103	67	250	33333	1.0	280	24.79	0.61975	0.00925	0.025	0.37	25.0	1	0.1587301587301587	5.6959104099973956e-11	1e-12	117873.83817748504	8.596994416470164	7	23	7
55	BOGC01000	0.2489363261741067	-0.3356466312711034	0.3863964794025653	37.39	25.9	0.0	36.7	0.598462105651235	0.5907726339074103	67	250	33333	1.0	280	24.79	0.61975	0.00925	0.025	0.37	25.0	1	0.1587301587301587	3.5973446443904322e-12	0.0025535129576378	104753.16058731145	6.857710120685302	8	24	7
56	BOGC01000	0.0	-0.3262809878148838	0.001791496325728	37.39	25.9	0.0	36.7	0.598462105651235	0.5907726339074103	67	250	33333	1.0	280	24.79	0.61975	0.00925	0.025	0.37	25.0	1	0.1587301587301587	4.675815290511309e-12	1e-12	76064.50714821099	6.88734128322576	1	17	8
57	BOGC01000	0.251048482686611	-0.2710078933841258	0.2928470966696176	37.39	25.9	0.0	36.7	0.598462105651235	0.5907726339074103	67	250	33333	1.0	280	24.79	0.61975	0.00925	0.025	0.37	25.0	1	0.1587301587301587	7.101208510107426e-12	1e-12	160771.50246745028	7.262123082246381	2	18	8
58	BOGC01000	0.2586016258256511	-0.2799491119103052	0.1912088209580957	37.39	25.9	0.0	36.7	0.598462105651235	0.5907726339074103	67	250	33333	1.0	280	24.79	0.61975	0.00925	0.025	0.37	25.0	1	0.1587301587301587	7.592593220806519e-12	1e-12	97543.46349149031	7.388362632425563	3	19	8
60	BOGC01000	0.2573395191870393	-0.24692138561830027	0.1804203779262436	37.39	25.9	0.0	36.7	0.598462105651235	0.5907726339074103	67	250	33333	1.0	280	24.79	0.61975	0.00925	0.025	0.37	25.0	1	0.1587301587301587	1.980422270619897e-08	1e-12	13665.381932696564	12.982140846091257	5	21	8
62	BOGC01000	0.2488668718299153	-0.28705783650243155	0.3498792885644964	37.39	25.9	0.0	36.7	0.598462105651235	0.5907726339074103	67	250	33333	1.0	280	24.79	0.61975	0.00925	0.025	0.37	25.0	1	0.1587301587301587	2.862776682377444e-11	1e-12	93455.9281339448	7.887570664446288	7	23	8
66	BOGC01001	0.2511475392853574	-0.2529639390667239	0.2512858273514437	50.79	28.26	0.0	20.95	0.6070841239721696	0.6425047438330171	55	6534	33432	0.97	295	19.681046706748024	0.6927728440775305	0.012595869892318735	0.034144	0.35783721284996406	35.0	2	0.34375	1.436815177946471e-08	1e-12	71335.52288867171	12.589295468998076	3	11	1
68	BOGC01001	0.2477300010107325	-0.2950920432336733	0.2975211532188656	50.79	28.26	0.0	20.95	0.6070841239721696	0.6425047438330171	55	6534	33432	0.97	295	19.681046706748024	0.6927728440775305	0.012595869892318735	0.034144	0.35783721284996406	35.0	2	0.34375	7.56916751498693e-11	1e-12	97377.55900949122	8.54131479803894	5	13	1
69	BOGC01001	0.2507051566756201	-0.3082617916184009	0.2878033626251549	50.79	28.26	0.0	20.95	0.6070841239721696	0.6425047438330171	55	6534	33432	0.97	295	19.681046706748024	0.6927728440775305	0.012595869892318735	0.034144	0.35783721284996406	35.0	2	0.34375	5.3993485238379435e-09	1e-12	77426.51498486189	11.622973282222862	6	14	1
70	BOGC01001	0.2511546411995703	-0.28364789657839595	0.2500766335129161	50.79	28.26	0.0	20.95	0.6070841239721696	0.6425047438330171	55	6534	33432	0.97	295	19.681046706748024	0.6927728440775305	0.012595869892318735	0.034144	0.35783721284996406	35.0	2	0.34375	4.446590207152212e-09	1e-12	69551.47290125325	11.081064637657883	7	15	1
71	BOGC01001	0.2503633936977812	-0.25500235768905566	0.2487526524675884	50.79	28.26	0.0	20.95	0.6070841239721696	0.6425047438330171	55	6534	33432	0.97	295	19.681046706748024	0.6927728440775305	0.012595869892318735	0.034144	0.35783721284996406	35.0	2	0.34375	1.5267342945435303e-11	1e-12	80737.09435431262	7.2533343785410995	8	16	1
72	BOGC01001	0.2512627485333571	-0.22164452311813063	0.200410067826783	50.79	28.26	0.0	20.95	0.6070841239721696	0.6425047438330171	55	6534	33432	0.97	295	19.681046706748024	0.6927728440775305	0.012595869892318735	0.034144	0.35783721284996406	35.0	2	0.34375	6.043832101454427e-12	1e-12	73453.27672883568	7.174338401070516	1	9	2
73	BOGC01001	0.2504493162036755	-0.243432848484998	0.1484843370169909	50.79	28.26	0.0	20.95	0.6070841239721696	0.6425047438330171	55	6534	33432	0.97	295	19.681046706748024	0.6927728440775305	0.012595869892318735	0.034144	0.35783721284996406	35.0	2	0.34375	1.407850414025802e-08	1e-12	23452.58679984863	12.61333303463729	2	10	2
75	BOGC01001	0.2584489470693411	-0.3135215168625282	0.2077727215959589	50.79	28.26	0.0	20.95	0.6070841239721696	0.6425047438330171	55	6534	33432	0.97	295	19.681046706748024	0.6927728440775305	0.012595869892318735	0.034144	0.35783721284996406	35.0	2	0.34375	2.126249136757963e-07	1e-12	25853.88021189353	16.539412312423543	4	12	2
76	BOGC01001	0.2514695705951121	-0.3384490147675074	0.2926001903212741	50.79	28.26	0.0	20.95	0.6070841239721696	0.6425047438330171	55	6534	33432	0.97	295	19.681046706748024	0.6927728440775305	0.012595869892318735	0.034144	0.35783721284996406	35.0	2	0.34375	7.834763948721957e-10	1e-12	77469.0261910433	10.161381802988563	5	13	2
77	BOGC01001	0.2529032894705451	-0.3377408539120144	0.3195330666391853	50.79	28.26	0.0	20.95	0.6070841239721696	0.6425047438330171	55	6534	33432	0.97	295	19.681046706748024	0.6927728440775305	0.012595869892318735	0.034144	0.35783721284996406	35.0	2	0.34375	3.880187726679196e-09	1e-12	85998.10233329074	11.613317825899188	6	14	2
78	BOGC01001	0.2509847489286331	-0.28991523804532227	0.2704405024041702	50.79	28.26	0.0	20.95	0.6070841239721696	0.6425047438330171	55	6534	33432	0.97	295	19.681046706748024	0.6927728440775305	0.012595869892318735	0.034144	0.35783721284996406	35.0	2	0.34375	1.6106036504481835e-09	1e-12	84001.4387236286	10.445026757966144	7	15	2
79	BOGC01001	0.2443077879182187	-0.30224831913740596	0.0955292803848419	50.79	28.26	0.0	20.95	0.6070841239721696	0.6425047438330171	55	6534	33432	0.97	295	19.681046706748024	0.6927728440775305	0.012595869892318735	0.034144	0.35783721284996406	35.0	2	0.34375	1.2887269029704385e-10	1e-12	15814.628092951509	8.336273445648027	8	16	2
80	BOGC01001	0.2523740846361346	-0.23709044668322185	0.2018816058547577	50.79	28.26	0.0	20.95	0.6070841239721696	0.6425047438330171	55	6534	33432	0.97	295	19.681046706748024	0.6927728440775305	0.012595869892318735	0.034144	0.35783721284996406	35.0	2	0.34375	1.0115530635346204e-10	1e-12	67793.44518893654	8.277132934899956	1	9	3
82	BOGC01001	0.2508480828678852	-0.2752776867775391	0.2664873783454988	50.79	28.26	0.0	20.95	0.6070841239721696	0.6425047438330171	55	6534	33432	0.97	295	19.681046706748024	0.6927728440775305	0.012595869892318735	0.034144	0.35783721284996406	35.0	2	0.34375	3.0464695210952186e-08	1e-12	97794.39243998611	14.043271993331787	3	11	3
83	BOGC01001	0.2518338367432296	-0.31384219347633635	0.2789060326030527	50.79	28.26	0.0	20.95	0.6070841239721696	0.6425047438330171	55	6534	33432	0.97	295	19.681046706748024	0.6927728440775305	0.012595869892318735	0.034144	0.35783721284996406	35.0	2	0.34375	7.183689199052877e-10	1e-12	80199.07711273518	10.527575307724216	4	12	3
85	BOGC01001	0.2545545313999702	-0.341528846412623	0.2910141307673575	50.79	28.26	0.0	20.95	0.6070841239721696	0.6425047438330171	55	6534	33432	0.97	295	19.681046706748024	0.6927728440775305	0.012595869892318735	0.034144	0.35783721284996406	35.0	2	0.34375	1.9060114819779983e-08	1e-12	73754.33899058534	13.071751510461644	6	14	3
86	BOGC01001	0.2516530733615232	-0.3379023711770575	0.2561753309366221	50.79	28.26	0.0	20.95	0.6070841239721696	0.6425047438330171	55	6534	33432	0.97	295	19.681046706748024	0.6927728440775305	0.012595869892318735	0.034144	0.35783721284996406	35.0	2	0.34375	9.549792068241914e-10	1e-12	70845.24633147483	10.232646886460875	7	15	3
87	BOGC01001	0.2512360378414585	-0.30098801288681454	0.226139589298359	50.79	28.26	0.0	20.95	0.6070841239721696	0.6425047438330171	55	6534	33432	0.97	295	19.681046706748024	0.6927728440775305	0.012595869892318735	0.034144	0.35783721284996406	35.0	2	0.34375	2.371839391557273e-09	91.98747319416712	64674.67505635298	9.919548961175122	8	16	3
88	BOGC01001	0.2430596257803625	-0.2451199375819076	0.0984469658462238	50.79	28.26	0.0	20.95	0.6070841239721696	0.6425047438330171	55	6534	33432	0.97	295	19.681046706748024	0.6927728440775305	0.012595869892318735	0.034144	0.35783721284996406	35.0	2	0.34375	1.512585612317707e-10	131.9809816990879	30710.67234359272	8.207968665133377	1	9	4
89	BOGC01001	0.251600902578935	-0.25794700213423244	0.2478446740157954	50.79	28.26	0.0	20.95	0.6070841239721696	0.6425047438330171	55	6534	33432	0.97	295	19.681046706748024	0.6927728440775305	0.012595869892318735	0.034144	0.35783721284996406	35.0	2	0.34375	4.008233966956709e-09	1e-12	105197.2132616567	11.680267908809288	2	10	4
91	BOGC01001	0.2534138455246356	-0.33616576583830987	0.2535417673110802	50.79	28.26	0.0	20.95	0.6070841239721696	0.6425047438330171	55	6534	33432	0.97	295	19.681046706748024	0.6927728440775305	0.012595869892318735	0.034144	0.35783721284996406	35.0	2	0.34375	3.0139935880413304e-08	1e-12	68276.35043129761	14.274805100831806	4	12	4
92	BOGC01001	0.254768311492598	-0.3611954401153358	0.2346105002745356	50.79	28.26	0.0	20.95	0.6070841239721696	0.6425047438330171	55	6534	33432	0.97	295	19.681046706748024	0.6927728440775305	0.012595869892318735	0.034144	0.35783721284996406	35.0	2	0.34375	4.389350438671613e-09	1e-12	63966.69707921159	11.974249993117985	5	13	4
94	BOGC01001	0.2522803001983689	-0.33084945060351056	0.3012432911085633	50.79	28.26	0.0	20.95	0.6070841239721696	0.6425047438330171	55	6534	33432	0.97	295	19.681046706748024	0.6927728440775305	0.012595869892318735	0.034144	0.35783721284996406	35.0	2	0.34375	8.360312442334815e-11	1e-12	98224.76519174136	8.8305172744897	7	15	4
95	BOGC01001	0.2522246582558086	-0.3138531970856337	0.2770580998713862	50.79	28.26	0.0	20.95	0.6070841239721696	0.6425047438330171	55	6534	33432	0.97	295	19.681046706748024	0.6927728440775305	0.012595869892318735	0.034144	0.35783721284996406	35.0	2	0.34375	1.8174350913113813e-11	1e-12	86010.14147468127	7.59660086195032	8	16	4
96	BOGC01001	0.2461196552072128	-0.19259813846153026	0.1045772175252521	50.79	28.26	0.0	20.95	0.6070841239721696	0.6425047438330171	55	6534	33432	0.97	295	19.681046706748024	0.6927728440775305	0.012595869892318735	0.034144	0.35783721284996406	35.0	2	0.34375	3.9864038736681096e-09	1e-12	34710.25353228154	11.649814923229302	1	9	5
97	BOGC01001	0.252048015804912	-0.2554330703958372	0.1587521707251186	50.79	28.26	0.0	20.95	0.6070841239721696	0.6425047438330171	55	6534	33432	0.97	295	19.681046706748024	0.6927728440775305	0.012595869892318735	0.034144	0.35783721284996406	35.0	2	0.34375	3.071434373502768e-08	1e-12	48093.35842526337	14.60299727202852	2	10	5
98	BOGC01001	0.2477863052627351	-0.3066183239726343	0.0910993615781632	50.79	28.26	0.0	20.95	0.6070841239721696	0.6425047438330171	55	6534	33432	0.97	295	19.681046706748024	0.6927728440775305	0.012595869892318735	0.034144	0.35783721284996406	35.0	2	0.34375	4.509051687584531e-07	112.23255658166052	17287.142784655676	19.390665086968934	3	11	5
99	BOGC01001	0.2549491838938283	-0.35877268113968974	0.2020989536754989	50.79	28.26	0.0	20.95	0.6070841239721696	0.6425047438330171	55	6534	33432	0.97	295	19.681046706748024	0.6927728440775305	0.012595869892318735	0.034144	0.35783721284996406	35.0	2	0.34375	1.8205361218548436e-08	1e-12	46019.67741366007	13.82718410476626	4	12	5
101	BOGC01001	0.2523632243772839	-0.3374893428423611	0.2211156128895794	50.79	28.26	0.0	20.95	0.6070841239721696	0.6425047438330171	55	6534	33432	0.97	295	19.681046706748024	0.6927728440775305	0.012595869892318735	0.034144	0.35783721284996406	35.0	2	0.34375	3.398389569753135e-09	1e-12	59246.18490591413	11.65721026423324	6	14	5
105	BOGC01001	0.2573986572594438	-0.34604936490359695	0.272791112488105	50.79	28.26	0.0	20.95	0.6070841239721696	0.6425047438330171	55	6534	33432	0.97	295	19.681046706748024	0.6927728440775305	0.012595869892318735	0.034144	0.35783721284996406	35.0	2	0.34375	2.0318053906009932e-09	1e-12	66481.90831881933	11.103310491539233	2	10	6
106	BOGC01001	0.2543897718661252	-0.34246100931452594	0.2884541204929554	50.79	28.26	0.0	20.95	0.6070841239721696	0.6425047438330171	55	6534	33432	0.97	295	19.681046706748024	0.6927728440775305	0.012595869892318735	0.034144	0.35783721284996406	35.0	2	0.34375	2.0720032800625177e-08	1e-12	83513.00314299078	13.686271423438908	3	11	6
107	BOGC01001	0.2549895245658473	-0.37515705538342536	0.2776889242138069	50.79	28.26	0.0	20.95	0.6070841239721696	0.6425047438330171	55	6534	33432	0.97	295	19.681046706748024	0.6927728440775305	0.012595869892318735	0.034144	0.35783721284996406	35.0	2	0.34375	1.0850241149995554e-08	1e-12	66721.40489299642	13.262468470600515	4	12	6
108	BOGC01001	0.2543392621336211	-0.3528963607888652	0.2006590813709489	50.79	28.26	0.0	20.95	0.6070841239721696	0.6425047438330171	55	6534	33432	0.97	295	19.681046706748024	0.6927728440775305	0.012595869892318735	0.034144	0.35783721284996406	35.0	2	0.34375	1.0676951767152332e-08	1e-12	48109.34961946256	12.881430323595453	5	13	6
110	BOGC01001	0.2544507472815715	-0.3466588862614602	0.2379589789015313	50.79	28.26	0.0	20.95	0.6070841239721696	0.6425047438330171	55	6534	33432	0.97	295	19.681046706748024	0.6927728440775305	0.012595869892318735	0.034144	0.35783721284996406	35.0	2	0.34375	7.242927368977803e-09	1e-12	62497.818361621736	12.202560613578587	7	15	6
111	BOGC01001	0.2528489884753208	-0.34056603059910584	0.1913429714053316	50.79	28.26	0.0	20.95	0.6070841239721696	0.6425047438330171	55	6534	33432	0.97	295	19.681046706748024	0.6927728440775305	0.012595869892318735	0.034144	0.35783721284996406	35.0	2	0.34375	4.193858593737332e-10	1e-12	46759.468245561045	9.275294888724549	8	16	6
112	BOGC01001	0.2543440334439413	-0.3110150518590133	0.1632703322509771	50.79	28.26	0.0	20.95	0.6070841239721696	0.6425047438330171	55	6534	33432	0.97	295	19.681046706748024	0.6927728440775305	0.012595869892318735	0.034144	0.35783721284996406	35.0	2	0.34375	3.031589490554154e-08	1e-12	33705.75930134951	13.468796208571357	1	9	7
113	BOGC01001	0.2530462969642971	-0.3535844793559952	0.2584253194482407	50.79	28.26	0.0	20.95	0.6070841239721696	0.6425047438330171	55	6534	33432	0.97	295	19.681046706748024	0.6927728440775305	0.012595869892318735	0.034144	0.35783721284996406	35.0	2	0.34375	2.1378000925054156e-08	190.0863910719873	71675.65818439827	13.0519375595941	2	10	7
117	BOGC01001	0.2548086378332772	-0.35818280908414324	0.2058352532933393	50.79	28.26	0.0	20.95	0.6070841239721696	0.6425047438330171	55	6534	33432	0.97	295	19.681046706748024	0.6927728440775305	0.012595869892318735	0.034144	0.35783721284996406	35.0	2	0.34375	1.1047976977707208e-08	1e-12	47921.54125393341	13.025571013711316	6	14	7
120	BOGC01001	0.2532516259139972	-0.3036005841228395	0.2514780585181491	50.79	28.26	0.0	20.95	0.6070841239721696	0.6425047438330171	55	6534	33432	0.97	295	19.681046706748024	0.6927728440775305	0.012595869892318735	0.034144	0.35783721284996406	35.0	2	0.34375	5.599087860019836e-10	1e-12	77144.10118944471	9.897454078169176	1	9	8
121	BOGC01001	0.2541795049116284	-0.38793224577763424	0.2637472419628205	50.79	28.26	0.0	20.95	0.6070841239721696	0.6425047438330171	55	6534	33432	0.97	295	19.681046706748024	0.6927728440775305	0.012595869892318735	0.034144	0.35783721284996406	35.0	2	0.34375	9.09298125684188e-09	1e-12	63563.19424525562	12.776022947383092	2	10	8
124	BOGC01001	0.255471037797939	-0.3846425595837767	0.3221747807823398	50.79	28.26	0.0	20.95	0.6070841239721696	0.6425047438330171	55	6534	33432	0.97	295	19.681046706748024	0.6927728440775305	0.012595869892318735	0.034144	0.35783721284996406	35.0	2	0.34375	2.3106754509782945e-08	1e-12	93475.88375100117	14.11642114141156	5	13	8
125	BOGC01001	0.255343542844792	-0.4051843332116742	0.2594528583104957	50.79	28.26	0.0	20.95	0.6070841239721696	0.6425047438330171	55	6534	33432	0.97	295	19.681046706748024	0.6927728440775305	0.012595869892318735	0.034144	0.35783721284996406	35.0	2	0.34375	4.907656079300438e-07	1e-12	57653.41711512245	21.16304375424592	6	14	8
128	BOGC01002	0.0	-0.0004373541709645178	0.0086789362863604	0.0	64.27	0.0	35.73	0.5	0.0	108	6257	36582	0.75	331	27.308239298015415	0.4396626526980483	0.004070950487944891	0.012074999999999999	0.2528540675742168	16.25	4	0.109375	3.06588088250237e-11	449.7087702226576	1556068.3793578534	7.757898389382074	1	9	1
129	BOGC01002	0.0	-0.000557490005328658	0.0033476891128128	0.0	64.27	0.0	35.73	0.5	0.0	108	6257	36582	0.75	331	27.308239298015415	0.4396626526980483	0.004070950487944891	0.012074999999999999	0.2528540675742168	16.25	4	0.109375	4.055156210824862e-11	685.6808454358553	130474.2211405976	7.802464484772727	2	10	1
130	BOGC01002	0.0	-0.03562874373826769	0.0004704571511182	0.0	64.27	0.0	35.73	0.5	0.0	108	6257	36582	0.75	331	27.308239298015415	0.4396626526980483	0.004070950487944891	0.012074999999999999	0.2528540675742168	16.25	4	0.109375	1.820543715780332e-12	824.2611038156166	534077.1060779302	6.539578882494061	3	11	1
131	BOGC01002	0.0	-0.0006367552908741206	0.0081899514759401	0.0	64.27	0.0	35.73	0.5	0.0	108	6257	36582	0.75	331	27.308239298015415	0.4396626526980483	0.004070950487944891	0.012074999999999999	0.2528540675742168	16.25	4	0.109375	1.1040057756872557e-12	653.7709817955327	739713.0706523504	6.327407113247077	4	12	1
132	BOGC01002	0.0	-0.0006401742694772432	0.0066817063166529	0.0	64.27	0.0	35.73	0.5	0.0	108	6257	36582	0.75	331	27.308239298015415	0.4396626526980483	0.004070950487944891	0.012074999999999999	0.2528540675742168	16.25	4	0.109375	9.057199434892028e-13	1036.2664615293236	565716.3425850302	6.102697801535051	5	13	1
133	BOGC01002	0.0	-0.0007405036071061758	0.0042471233926498	0.0	64.27	0.0	35.73	0.5	0.0	108	6257	36582	0.75	331	27.308239298015415	0.4396626526980483	0.004070950487944891	0.012074999999999999	0.2528540675742168	16.25	4	0.109375	7.66053886991358e-14	710.0564580753154	354460.7644619049	5.488276239728674	6	14	1
134	BOGC01002	0.0	-0.0006644608071406324	0.0108799588172838	0.0	64.27	0.0	35.73	0.5	0.0	108	6257	36582	0.75	331	27.308239298015415	0.4396626526980483	0.004070950487944891	0.012074999999999999	0.2528540675742168	16.25	4	0.109375	1.796784943053353e-11	569.2482596408876	1695689.6335280696	7.445219413998011	7	15	1
135	BOGC01002	0.0	-0.0007880942173171588	0.003117242451327	0.0	64.27	0.0	35.73	0.5	0.0	108	6257	36582	0.75	331	27.308239298015415	0.4396626526980483	0.004070950487944891	0.012074999999999999	0.2528540675742168	16.25	4	0.109375	2.0830004388017187e-12	509.92421396500833	212536.3929073549	6.390768296790229	8	16	1
136	BOGC01002	0.0	-0.0005183485951138465	0.004908089603334	0.0	64.27	0.0	35.73	0.5	0.0	108	6257	36582	0.75	331	27.308239298015415	0.4396626526980483	0.004070950487944891	0.012074999999999999	0.2528540675742168	16.25	4	0.109375	4.447553436648377e-13	270.8082647018283	584945.0581015118	6.009189046359493	1	9	2
137	BOGC01002	0.0	-0.0007828675029009287	0.008384788601974	0.0	64.27	0.0	35.73	0.5	0.0	108	6257	36582	0.75	331	27.308239298015415	0.4396626526980483	0.004070950487944891	0.012074999999999999	0.2528540675742168	16.25	4	0.109375	1.4110024260105547e-10	80.98927084532292	718558.5597584635	8.924947074136604	2	10	2
138	BOGC01002	0.0	-0.000669608924347621	0.0103076131998427	0.0	64.27	0.0	35.73	0.5	0.0	108	6257	36582	0.75	331	27.308239298015415	0.4396626526980483	0.004070950487944891	0.012074999999999999	0.2528540675742168	16.25	4	0.109375	7.024825166013216e-12	847.1028878354058	1200405.7517369774	7.280671667072447	3	11	2
140	BOGC01002	0.0	-0.0008720753354186159	0.0039908999352564	0.0	64.27	0.0	35.73	0.5	0.0	108	6257	36582	0.75	331	27.308239298015415	0.4396626526980483	0.004070950487944891	0.012074999999999999	0.2528540675742168	16.25	4	0.109375	1.851852005074761e-13	752.2648060032121	343370.7099108555	5.753096344192655	5	13	2
141	BOGC01002	0.0	-0.0007402678154783628	0.0030566395949794	0.0	64.27	0.0	35.73	0.5	0.0	108	6257	36582	0.75	331	27.308239298015415	0.4396626526980483	0.004070950487944891	0.012074999999999999	0.2528540675742168	16.25	4	0.109375	9.825940061602978e-11	375.1446375765976	411713.9589667069	8.176169470915465	6	14	2
142	BOGC01002	0.0	-0.0007236838043230964	0.0053187955809083	0.0	64.27	0.0	35.73	0.5	0.0	108	6257	36582	0.75	331	27.308239298015415	0.4396626526980483	0.004070950487944891	0.012074999999999999	0.2528540675742168	16.25	4	0.109375	3.751843280497269e-11	526.0861746236866	763383.7623050855	7.689811304779308	7	15	2
143	BOGC01002	0.0	-0.0006437897411035028	0.0028780997724857	0.0	64.27	0.0	35.73	0.5	0.0	108	6257	36582	0.75	331	27.308239298015415	0.4396626526980483	0.004070950487944891	0.012074999999999999	0.2528540675742168	16.25	4	0.109375	3.093081346605686e-13	724.3327049266678	285561.308136836	5.825376065096597	8	16	2
144	BOGC01002	0.0	-0.0005107639644196193	0.0056109827962095	0.0	64.27	0.0	35.73	0.5	0.0	108	6257	36582	0.75	331	27.308239298015415	0.4396626526980483	0.004070950487944891	0.012074999999999999	0.2528540675742168	16.25	4	0.109375	2.171374191561881e-12	618.3716871888133	607723.627588348	6.7146623649238855	1	9	3
145	BOGC01002	0.0	-0.0005652318304414348	0.0104546610939487	0.0	64.27	0.0	35.73	0.5	0.0	108	6257	36582	0.75	331	27.308239298015415	0.4396626526980483	0.004070950487944891	0.012074999999999999	0.2528540675742168	16.25	4	0.109375	1.0015543949748462e-11	810.3360205069531	1132599.5442951368	7.414979305227819	2	10	3
146	BOGC01002	0.0	-0.0007222690545563071	0.005747478695958	0.0	64.27	0.0	35.73	0.5	0.0	108	6257	36582	0.75	331	27.308239298015415	0.4396626526980483	0.004070950487944891	0.012074999999999999	0.2528540675742168	16.25	4	0.109375	2.0434764991250628e-11	567.4651304410371	476413.3804697715	7.792647659802583	3	11	3
147	BOGC01002	0.0	-0.0008826466600649938	0.0083245306795648	0.0	64.27	0.0	35.73	0.5	0.0	108	6257	36582	0.75	331	27.308239298015415	0.4396626526980483	0.004070950487944891	0.012074999999999999	0.2528540675742168	16.25	4	0.109375	1.6009638059699682e-11	782.0349368081746	734632.9912664087	7.719890213311466	4	12	3
148	BOGC01002	0.0	-0.0007627859159332761	0.0067319864735975	0.0	64.27	0.0	35.73	0.5	0.0	108	6257	36582	0.75	331	27.308239298015415	0.4396626526980483	0.004070950487944891	0.012074999999999999	0.2528540675742168	16.25	4	0.109375	5.125899704694348e-12	573.5474317702948	925397.2942327016	7.010261280458682	5	13	3
149	BOGC01002	0.0	-0.0007221511587423893	0.0080434211678193	0.0	64.27	0.0	35.73	0.5	0.0	108	6257	36582	0.75	331	27.308239298015415	0.4396626526980483	0.004070950487944891	0.012074999999999999	0.2528540675742168	16.25	4	0.109375	4.796163466380676e-14	584.4612016581162	1386052.172464841	5.305945040906815	6	14	3
150	BOGC01002	0.0	-0.0009000166433129406	0.0045842507706473	0.0	64.27	0.0	35.73	0.5	0.0	108	6257	36582	0.75	331	27.308239298015415	0.4396626526980483	0.004070950487944891	0.012074999999999999	0.2528540675742168	16.25	4	0.109375	1.2256862191861728e-13	878.8132443982032	336132.4815024789	5.626533817141904	7	15	3
151	BOGC01002	0.0	-0.000819218712186771	0.005721971370929	0.0	64.27	0.0	35.73	0.5	0.0	108	6257	36582	0.75	331	27.308239298015415	0.4396626526980483	0.004070950487944891	0.012074999999999999	0.2528540675742168	16.25	4	0.109375	4.580780199603396e-13	478.6911422804973	1193689.3020680463	5.889811102849791	8	16	3
152	BOGC01002	0.0	-0.0006826167624812375	0.0041289310418598	0.0	64.27	0.0	35.73	0.5	0.0	108	6257	36582	0.75	331	27.308239298015415	0.4396626526980483	0.004070950487944891	0.012074999999999999	0.2528540675742168	16.25	4	0.109375	5.014655357626907e-12	245.0873948234299	348406.9617051472	6.923900703995418	1	9	4
153	BOGC01002	0.0	-0.0006936203717785876	0.0024277353287071	0.0	64.27	0.0	35.73	0.5	0.0	108	6257	36582	0.75	331	27.308239298015415	0.4396626526980483	0.004070950487944891	0.012074999999999999	0.2528540675742168	16.25	4	0.109375	2.1741275446629515e-11	1061.2526968323275	270547.90422900213	7.61994521341791	2	10	4
154	BOGC01002	0.0	-0.0006400563736633256	0.0088718814685695	0.0	64.27	0.0	35.73	0.5	0.0	108	6257	36582	0.75	331	27.308239298015415	0.4396626526980483	0.004070950487944891	0.012074999999999999	0.2528540675742168	16.25	4	0.109375	2.395568188262587e-10	543.7436056965349	1216093.1204006106	9.608278205001875	3	11	4
155	BOGC01002	0.0	-0.000761253270352569	0.0045417990410428	0.0	64.27	0.0	35.73	0.5	0.0	108	6257	36582	0.75	331	27.308239298015415	0.4396626526980483	0.004070950487944891	0.012074999999999999	0.2528540675742168	16.25	4	0.109375	3.3815172884033018e-12	112.82863532358178	529591.7328356361	6.864666872608319	4	12	4
156	BOGC01002	0.0	-0.0007554763754714714	0.0054485934953588	0.0	64.27	0.0	35.73	0.5	0.0	108	6257	36582	0.75	331	27.308239298015415	0.4396626526980483	0.004070950487944891	0.012074999999999999	0.2528540675742168	16.25	4	0.109375	1.4446221996422537e-12	617.095319288553	808271.0237315244	6.515746232611083	5	13	4
157	BOGC01002	0.0	-0.0007895089670839482	0.0061955499360091	0.0	64.27	0.0	35.73	0.5	0.0	108	6257	36582	0.75	331	27.308239298015415	0.4396626526980483	0.004070950487944891	0.012074999999999999	0.2528540675742168	16.25	4	0.109375	7.388978318090267e-12	646.4075386070089	728978.3579472483	7.141877102706099	6	14	4
158	BOGC01002	0.0	-0.0007777586842985941	0.0035246974594609	0.0	64.27	0.0	35.73	0.5	0.0	108	6257	36582	0.75	331	27.308239298015415	0.4396626526980483	0.004070950487944891	0.012074999999999999	0.2528540675742168	16.25	4	0.109375	1.2714274078007293e-12	674.240940856664	314963.8664132132	6.411994249637193	7	15	4
159	BOGC01002	0.0	-0.06583577338410938	0.0005959029471455	0.0	64.27	0.0	35.73	0.5	0.0	108	6257	36582	0.75	331	27.308239298015415	0.4396626526980483	0.004070950487944891	0.012074999999999999	0.2528540675742168	16.25	4	0.109375	2.4424906541753444e-15	0.5262457136733242	1975637.8300966208	4.3458765378356485	8	16	4
161	BOGC01002	0.0	-0.0006535357950525682	0.0079375686124767	0.0	64.27	0.0	35.73	0.5	0.0	108	6257	36582	0.75	331	27.308239298015415	0.4396626526980483	0.004070950487944891	0.012074999999999999	0.2528540675742168	16.25	4	0.109375	1.2789769243681806e-13	1073.897915038203	695299.7729019461	5.7476349447175705	2	10	5
162	BOGC01002	0.0	-0.0008019666247527194	0.0071557059452636	0.0	64.27	0.0	35.73	0.5	0.0	108	6257	36582	0.75	331	27.308239298015415	0.4396626526980483	0.004070950487944891	0.012074999999999999	0.2528540675742168	16.25	4	0.109375	8.71525074330748e-13	1320.1407189633594	685700.3277079314	6.503960872991593	3	11	5
163	BOGC01002	0.0	-0.0007831818917379831	0.0037595502650493	0.0	64.27	0.0	35.73	0.5	0.0	108	6257	36582	0.75	331	27.308239298015415	0.4396626526980483	0.004070950487944891	0.012074999999999999	0.2528540675742168	16.25	4	0.109375	1.1834977442504169e-13	1317.8087510112855	345012.53640393174	5.821361062776357	4	12	5
165	BOGC01002	0.0	-0.0009313769298103434	0.0025805187169268	0.0	64.27	0.0	35.73	0.5	0.0	108	6257	36582	0.75	331	27.308239298015415	0.4396626526980483	0.004070950487944891	0.012074999999999999	0.2528540675742168	16.25	4	0.109375	1.5409895581797173e-13	851.1475413364177	225332.9652120571	5.813818460107963	6	14	5
166	BOGC01002	0.0	-0.0008283359884617053	0.0044901263234135	0.0	64.27	0.0	35.73	0.5	0.0	108	6257	36582	0.75	331	27.308239298015415	0.4396626526980483	0.004070950487944891	0.012074999999999999	0.2528540675742168	16.25	4	0.109375	1.0011991236069662e-12	630.6122291022131	442552.3111665542	6.2333487938719445	7	15	5
167	BOGC01002	0.0	-0.0008544302619382464	0.003663476444025	0.0	64.27	0.0	35.73	0.5	0.0	108	6257	36582	0.75	331	27.308239298015415	0.4396626526980483	0.004070950487944891	0.012074999999999999	0.2528540675742168	16.25	4	0.109375	1.6533441282717833e-12	367.35509079122255	295799.64700373524	6.310980623604932	8	16	5
168	BOGC01002	0.0	-0.0006815164015515248	0.0030759952818893	0.0	64.27	0.0	35.73	0.5	0.0	108	6257	36582	0.75	331	27.308239298015415	0.4396626526980483	0.004070950487944891	0.012074999999999999	0.2528540675742168	16.25	4	0.109375	5.1874060602585814e-12	608.1768977317391	310779.66014236235	7.038894219966277	1	9	6
169	BOGC01002	0.0	-0.0007886050991773945	0.0049059371447431	0.0	64.27	0.0	35.73	0.5	0.0	108	6257	36582	0.75	331	27.308239298015415	0.4396626526980483	0.004070950487944891	0.012074999999999999	0.2528540675742168	16.25	4	0.109375	3.2573943542502093e-13	676.1358695150942	349125.7708426105	5.9912443191567455	2	10	6
171	BOGC01002	0.0	-0.000850343207056383	0.0084615986234944	0.0	64.27	0.0	35.73	0.5	0.0	108	6257	36582	0.75	331	27.308239298015415	0.4396626526980483	0.004070950487944891	0.012074999999999999	0.2528540675742168	16.25	4	0.109375	1.3988810110276972e-13	458.61031638949714	1635109.9115838532	5.581488007528503	4	12	6
172	BOGC01002	0.0	-0.0009103914749361372	0.0034677045131352	0.0	64.27	0.0	35.73	0.5	0.0	108	6257	36582	0.75	331	27.308239298015415	0.4396626526980483	0.004070950487944891	0.012074999999999999	0.2528540675742168	16.25	4	0.109375	8.8034468603837e-11	306.1411124605239	361378.3931638631	8.349291390840847	5	13	6
173	BOGC01002	0.0	-0.0008356062303188781	0.0041257336890613	0.0	64.27	0.0	35.73	0.5	0.0	108	6257	36582	0.75	331	27.308239298015415	0.4396626526980483	0.004070950487944891	0.012074999999999999	0.2528540675742168	16.25	4	0.109375	8.570477660896358e-12	456.86587846205487	419012.0980287703	7.061721270004579	6	14	6
174	BOGC01002	0.0	-0.0009254821391153505	0.0030774860010323	0.0	64.27	0.0	35.73	0.5	0.0	108	6257	36582	0.75	331	27.308239298015415	0.4396626526980483	0.004070950487944891	0.012074999999999999	0.2528540675742168	16.25	4	0.109375	1.1151080059335072e-11	209.61632429816845	313592.3259232729	6.9369653583794255	7	15	6
175	BOGC01002	0.0	-0.0009151466060967634	0.0028468563185369	0.0	64.27	0.0	35.73	0.5	0.0	108	6257	36582	0.75	331	27.308239298015415	0.4396626526980483	0.004070950487944891	0.012074999999999999	0.2528540675742168	16.25	4	0.109375	3.752331778628104e-12	185.13607313863744	333156.74244270084	6.3524400873213605	8	16	6
177	BOGC01002	0.0	-0.0008451164926401529	0.0031609195402298	0.0	64.27	0.0	35.73	0.5	0.0	108	6257	36582	0.75	331	27.308239298015415	0.4396626526980483	0.004070950487944891	0.012074999999999999	0.2528540675742168	16.25	4	0.109375	3.071543019927958e-12	681.2942987544101	259388.19624885687	6.749369172626978	2	10	7
178	BOGC01002	0.0	-0.0009006454209870717	0.005454199290797	0.0	64.27	0.0	35.73	0.5	0.0	108	6257	36582	0.75	331	27.308239298015415	0.4396626526980483	0.004070950487944891	0.012074999999999999	0.2528540675742168	16.25	4	0.109375	1.1524114995609125e-13	834.9027580401024	379487.6987472939	5.600159086789507	3	11	7
179	BOGC01002	0.0	-0.0009874560386221299	0.0042241611189563	0.0	64.27	0.0	35.73	0.5	0.0	108	6257	36582	0.75	331	27.308239298015415	0.4396626526980483	0.004070950487944891	0.012074999999999999	0.2528540675742168	16.25	4	0.109375	2.559952250180686e-12	400.8837706237511	501944.9851015758	6.52163390804203	4	12	7
180	BOGC01002	0.0	-0.0012065850580576765	0.0065799427793791	0.0	64.27	0.0	35.73	0.5	0.0	108	6257	36582	0.75	331	27.308239298015415	0.4396626526980483	0.004070950487944891	0.012074999999999999	0.2528540675742168	16.25	4	0.109375	2.7555735471196385e-13	300.1987547435202	366360.93582950346	5.739053430690173	5	13	7
181	BOGC01002	0.0	-0.0009342850265532082	0.0052769546640031	0.0	64.27	0.0	35.73	0.5	0.0	108	6257	36582	0.75	331	27.308239298015415	0.4396626526980483	0.004070950487944891	0.012074999999999999	0.2528540675742168	16.25	4	0.109375	1.1530776333756876e-12	218.40651509563813	681429.8980630256	5.992578175584256	6	14	7
182	BOGC01002	0.0	-0.0009159325781894441	0.0051871717261639	0.0	64.27	0.0	35.73	0.5	0.0	108	6257	36582	0.75	331	27.308239298015415	0.4396626526980483	0.004070950487944891	0.012074999999999999	0.2528540675742168	16.25	4	0.109375	7.64102114914067e-11	140.85366206728722	683342.7534459861	7.721638033241749	7	15	7
184	BOGC01002	0.0	-0.0009069724963330369	0.0025232188834163	0.0	64.27	0.0	35.73	0.5	0.0	108	6257	36582	0.75	331	27.308239298015415	0.4396626526980483	0.004070950487944891	0.012074999999999999	0.2528540675742168	16.25	4	0.109375	4.423572619316474e-12	272.453670735474	187078.20188697183	6.625544321563373	1	9	8
185	BOGC01002	0.0	-0.0008857512498310174	0.0034029864267057	0.0	64.27	0.0	35.73	0.5	0.0	108	6257	36582	0.75	331	27.308239298015415	0.4396626526980483	0.004070950487944891	0.012074999999999999	0.2528540675742168	16.25	4	0.109375	6.752376435770202e-13	395.51378838709286	287457.6827488028	6.074028349929235	2	10	8
186	BOGC01002	0.0	-0.0010715550525375046	0.0043721638739677	0.0	64.27	0.0	35.73	0.5	0.0	108	6257	36582	0.75	331	27.308239298015415	0.4396626526980483	0.004070950487944891	0.012074999999999999	0.2528540675742168	16.25	4	0.109375	2.610511806722116e-11	228.3777056355528	469362.28118003433	7.311423023783821	3	11	8
187	BOGC01002	0.0	-0.0012209683473534954	0.0032688210507488	0.0	64.27	0.0	35.73	0.5	0.0	108	6257	36582	0.75	331	27.308239298015415	0.4396626526980483	0.004070950487944891	0.012074999999999999	0.2528540675742168	16.25	4	0.109375	3.1974423109204513e-13	390.79556257704087	209996.47775687263	5.71772798004828	4	12	8
188	BOGC01002	0.0	-0.0011444146655277161	0.0044085321545355	0.0	64.27	0.0	35.73	0.5	0.0	108	6257	36582	0.75	331	27.308239298015415	0.4396626526980483	0.004070950487944891	0.012074999999999999	0.2528540675742168	16.25	4	0.109375	1.32684085940582e-10	180.8783678392	365508.97582611215	8.114682269024762	5	13	8
189	BOGC01002	0.0	-0.0012225795901434438	0.003318382301961	0.0	64.27	0.0	35.73	0.5	0.0	108	6257	36582	0.75	331	27.308239298015415	0.4396626526980483	0.004070950487944891	0.012074999999999999	0.2528540675742168	16.25	4	0.109375	4.106270878878604e-12	200.57588923094823	593437.7001598524	6.40148101176684	6	14	8
190	BOGC01002	0.0	-0.0012412857259489387	0.0027286235076625	0.0	64.27	0.0	35.73	0.5	0.0	108	6257	36582	0.75	331	27.308239298015415	0.4396626526980483	0.004070950487944891	0.012074999999999999	0.2528540675742168	16.25	4	0.109375	1.5005108267018838e-10	104.482977825172	244378.5244952376	7.796619545436185	7	15	8
192	BOGC01003	0.2674248463883956	-0.5081859759556799	0.3584288380679944	76.4	8.17	0.0	15.43	0.650565606401009	0.903393638406054	75	-564	23405	1.27	272	50.19176468703268	1.9022678816385385	0.025363571755180513	0.048132999999999995	0.6692235291604357	37.69230769230769	3	0.0476190476190476	1.3708623347596928e-08	1e-12	60030.36344654506	15.559716118883497	1	17	1
194	BOGC01003	0.2707599214496985	-0.7366562737125769	0.4596750556496519	76.4	8.17	0.0	15.43	0.650565606401009	0.903393638406054	75	-564	23405	1.27	272	50.19176468703268	1.9022678816385385	0.025363571755180513	0.048132999999999995	0.6692235291604357	37.69230769230769	3	0.0476190476190476	3.528775716077348e-09	7715.913130645903	54360.64541164643	11.141474024769312	3	19	1
195	BOGC01003	0.2672962378846606	-0.8037507814030925	0.4941572221050264	76.4	8.17	0.0	15.43	0.650565606401009	0.903393638406054	75	-564	23405	1.27	272	50.19176468703268	1.9022678816385385	0.025363571755180513	0.048132999999999995	0.6692235291604357	37.69230769230769	3	0.0476190476190476	2.2648549702353197e-14	26499.63920520193	40823.73605979959	2.9184453914001147	4	20	1
196	BOGC01003	0.2673463274518446	-0.8339635486452106	0.4955087077117661	76.4	8.17	0.0	15.43	0.650565606401009	0.903393638406054	75	-564	23405	1.27	272	50.19176468703268	1.9022678816385385	0.025363571755180513	0.048132999999999995	0.6692235291604357	37.69230769230769	3	0.0476190476190476	5.9952043329758445e-15	26842.773503954475	39936.97549668569	2.6980883920373127	5	21	1
197	BOGC01003	0.2706964460442773	-0.8989044928018188	0.4975954361425009	76.4	8.17	0.0	15.43	0.650565606401009	0.903393638406054	75	-564	23405	1.27	272	50.19176468703268	1.9022678816385385	0.025363571755180513	0.048132999999999995	0.6692235291604357	37.69230769230769	3	0.0476190476190476	7.74222048693929e-08	2870.652271447228	59587.91277089773	16.411804550849745	6	22	1
198	BOGC01003	0.2668987057095563	-0.8528504580319977	0.513537701288998	76.4	8.17	0.0	15.43	0.650565606401009	0.903393638406054	75	-564	23405	1.27	272	50.19176468703268	1.9022678816385385	0.025363571755180513	0.048132999999999995	0.6692235291604357	37.69230769230769	3	0.0476190476190476	1.9770198811386308e-08	849.8500236875383	75746.77383375865	17.54144525282801	7	23	1
199	BOGC01003	0.2675734579809228	-0.6797597539244152	0.4138152826221617	76.4	8.17	0.0	15.43	0.650565606401009	0.903393638406054	75	-564	23405	1.27	272	50.19176468703268	1.9022678816385385	0.025363571755180513	0.048132999999999995	0.6692235291604357	37.69230769230769	3	0.0476190476190476	3.023795303036536e-08	1587.530662483517	61269.60454187208	15.373167020922846	8	24	1
200	BOGC01003	0.267528169420505	-0.7263010913916896	0.4200537950125723	76.4	8.17	0.0	15.43	0.650565606401009	0.903393638406054	75	-564	23405	1.27	272	50.19176468703268	1.9022678816385385	0.025363571755180513	0.048132999999999995	0.6692235291604357	37.69230769230769	3	0.0476190476190476	3.2622500700796315e-08	2178.5116488537437	57793.34027496169	15.090955058916268	1	17	2
201	BOGC01003	0.2662316806797482	-0.8367694690160317	0.4824543180808326	76.4	8.17	0.0	15.43	0.650565606401009	0.903393638406054	75	-564	23405	1.27	272	50.19176468703268	1.9022678816385385	0.025363571755180513	0.048132999999999995	0.6692235291604357	37.69230769230769	3	0.0476190476190476	1.284202433282644e-08	6186.110179662309	58356.6869730489	13.357960278978029	2	18	2
202	BOGC01003	0.2646627774366054	-0.9841274468096977	0.5567246549838943	76.4	8.17	0.0	15.43	0.650565606401009	0.903393638406054	75	-564	23405	1.27	272	50.19176468703268	1.9022678816385385	0.025363571755180513	0.048132999999999995	0.6692235291604357	37.69230769230769	3	0.0476190476190476	7.925007317055588e-09	5776.320699535377	66512.88722040426	12.737147289405645	3	19	2
203	BOGC01003	0.2632194864620439	-1.0486321764548756	0.5787669565114307	76.4	8.17	0.0	15.43	0.650565606401009	0.903393638406054	75	-564	23405	1.27	272	50.19176468703268	1.9022678816385385	0.025363571755180513	0.048132999999999995	0.6692235291604357	37.69230769230769	3	0.0476190476190476	1.3818953537025893e-08	6145.930819823066	67647.90658519964	13.27047845390243	4	20	2
204	BOGC01003	0.2638292063495666	-1.0639625621223447	0.573017597628951	76.4	8.17	0.0	15.43	0.650565606401009	0.903393638406054	75	-564	23405	1.27	272	50.19176468703268	1.9022678816385385	0.025363571755180513	0.048132999999999995	0.6692235291604357	37.69230769230769	3	0.0476190476190476	1.1148321821252694e-08	7228.079967891433	65235.5642188783	13.516534029611597	5	21	2
205	BOGC01003	0.2639911382875918	-1.0540632436152044	0.5670669706292873	76.4	8.17	0.0	15.43	0.650565606401009	0.903393638406054	75	-564	23405	1.27	272	50.19176468703268	1.9022678816385385	0.025363571755180513	0.048132999999999995	0.6692235291604357	37.69230769230769	3	0.0476190476190476	1.2677274563444031e-08	1e-12	74083.3466725667	16.067387991793392	6	22	2
206	BOGC01003	0.2624703339280122	-1.00761622279905	0.5579080850067327	76.4	8.17	0.0	15.43	0.650565606401009	0.903393638406054	75	-564	23405	1.27	272	50.19176468703268	1.9022678816385385	0.025363571755180513	0.048132999999999995	0.6692235291604357	37.69230769230769	3	0.0476190476190476	2.4013643962206288e-08	3985.542118556397	74596.59431999277	16.66559306593006	7	23	2
207	BOGC01003	0.2642970285101643	-0.8403849406422995	0.4922710549865765	76.4	8.17	0.0	15.43	0.650565606401009	0.903393638406054	75	-564	23405	1.27	272	50.19176468703268	1.9022678816385385	0.025363571755180513	0.048132999999999995	0.6692235291604357	37.69230769230769	3	0.0476190476190476	1.7505317195798398e-08	1666.8549318588086	72762.29780886852	15.69132082299458	8	24	2
208	BOGC01003	0.2746748118343594	-0.7865537120155393	0.3922430026201209	76.4	8.17	0.0	15.43	0.650565606401009	0.903393638406054	75	-564	23405	1.27	272	50.19176468703268	1.9022678816385385	0.025363571755180513	0.048132999999999995	0.6692235291604357	37.69230769230769	3	0.0476190476190476	2.779533139207757e-07	1855.4728864472745	35547.21592580916	18.126768198998224	1	17	3
209	BOGC01003	0.2669420966131128	-0.9689346062584452	0.5203717899578383	76.4	8.17	0.0	15.43	0.650565606401009	0.903393638406054	75	-564	23405	1.27	272	50.19176468703268	1.9022678816385385	0.025363571755180513	0.048132999999999995	0.6692235291604357	37.69230769230769	3	0.0476190476190476	2.4345146343307533e-08	3598.436104645942	56081.21274130215	16.116822987249456	2	18	3
210	BOGC01003	0.2632941983463888	-1.0755202817450125	0.5865017834045388	76.4	8.17	0.0	15.43	0.650565606401009	0.903393638406054	75	-564	23405	1.27	272	50.19176468703268	1.9022678816385385	0.025363571755180513	0.048132999999999995	0.6692235291604357	37.69230769230769	3	0.0476190476190476	6.217248937900877e-15	20451.017934686177	50868.37484641921	3.1044707140328507	3	19	3
211	BOGC01003	0.261239266241332	-1.13911721362316	0.609953315888638	76.4	8.17	0.0	15.43	0.650565606401009	0.903393638406054	75	-564	23405	1.27	272	50.19176468703268	1.9022678816385385	0.025363571755180513	0.048132999999999995	0.6692235291604357	37.69230769230769	3	0.0476190476190476	9.881769402753092e-09	3619.709698643448	75263.07447787994	14.142757380011068	4	20	3
212	BOGC01003	0.2627538419233362	-1.1608847107295717	0.6040139196846513	76.4	8.17	0.0	15.43	0.650565606401009	0.903393638406054	75	-564	23405	1.27	272	50.19176468703268	1.9022678816385385	0.025363571755180513	0.048132999999999995	0.6692235291604357	37.69230769230769	3	0.0476190476190476	1.4469127451732788e-08	4270.173326048622	74939.3408046963	14.373585754309488	5	21	3
213	BOGC01003	0.2635372817542564	-1.119727282097066	0.584546231247903	76.4	8.17	0.0	15.43	0.650565606401009	0.903393638406054	75	-564	23405	1.27	272	50.19176468703268	1.9022678816385385	0.025363571755180513	0.048132999999999995	0.6692235291604357	37.69230769230769	3	0.0476190476190476	4.1686398555285116e-08	2309.2739942498506	75422.16591524491	18.0683202278156	6	22	3
214	BOGC01003	0.2651816837945819	-1.0559810155213116	0.5567568026618355	76.4	8.17	0.0	15.43	0.650565606401009	0.903393638406054	75	-564	23405	1.27	272	50.19176468703268	1.9022678816385385	0.025363571755180513	0.048132999999999995	0.6692235291604357	37.69230769230769	3	0.0476190476190476	2.1936259475552333e-08	1e-12	74560.72412322175	18.71680405989338	7	23	3
215	BOGC01003	0.2673068219835979	-0.8924162931768528	0.4933784571800564	76.4	8.17	0.0	15.43	0.650565606401009	0.903393638406054	75	-564	23405	1.27	272	50.19176468703268	1.9022678816385385	0.025363571755180513	0.048132999999999995	0.6692235291604357	37.69230769230769	3	0.0476190476190476	4.6500739037114165e-08	1303.844310296399	70208.7340706919	17.200017156695473	8	24	3
216	BOGC01003	0.2634527893791556	-0.7378470214329674	0.3184553550282932	76.4	8.17	0.0	15.43	0.650565606401009	0.903393638406054	75	-564	23405	1.27	272	50.19176468703268	1.9022678816385385	0.025363571755180513	0.048132999999999995	0.6692235291604357	37.69230769230769	3	0.0476190476190476	6.123227969112578e-08	1883.6610049532972	30191.10164998609	15.24126767418366	1	17	4
217	BOGC01003	0.2656503736013724	-1.0033169554521615	0.452521294480131	76.4	8.17	0.0	15.43	0.650565606401009	0.903393638406054	75	-564	23405	1.27	272	50.19176468703268	1.9022678816385385	0.025363571755180513	0.048132999999999995	0.6692235291604357	37.69230769230769	3	0.0476190476190476	3.3750779948604765e-14	8045.694610547827	32329.38011716878	4.685560379065123	2	18	4
218	BOGC01003	0.2670571180332	-1.0950241792245432	0.5618939548935022	76.4	8.17	0.0	15.43	0.650565606401009	0.903393638406054	75	-564	23405	1.27	272	50.19176468703268	1.9022678816385385	0.025363571755180513	0.048132999999999995	0.6692235291604357	37.69230769230769	3	0.0476190476190476	1.5217140214573988e-08	1e-12	70899.9498040645	17.888738799215655	3	19	4
219	BOGC01003	0.2648928399816871	-1.1823260294175262	0.5952918033768346	76.4	8.17	0.0	15.43	0.650565606401009	0.903393638406054	75	-564	23405	1.27	272	50.19176468703268	1.9022678816385385	0.025363571755180513	0.048132999999999995	0.6692235291604357	37.69230769230769	3	0.0476190476190476	1.4888749566566162e-08	5542.633907396067	72074.40576899913	14.508070995518244	4	20	4
220	BOGC01003	0.2670992382263868	-1.2025373017804575	0.596308437528258	76.4	8.17	0.0	15.43	0.650565606401009	0.903393638406054	75	-564	23405	1.27	272	50.19176468703268	1.9022678816385385	0.025363571755180513	0.048132999999999995	0.6692235291604357	37.69230769230769	3	0.0476190476190476	6.549851550019525e-09	2893.2331530562305	75025.00862103318	15.033958321612676	5	21	4
221	BOGC01003	0.2655323149264	-1.1502701576181042	0.5825236454170801	76.4	8.17	0.0	15.43	0.650565606401009	0.903393638406054	75	-564	23405	1.27	272	50.19176468703268	1.9022678816385385	0.025363571755180513	0.048132999999999995	0.6692235291604357	37.69230769230769	3	0.0476190476190476	2.7878432451444723e-08	325.73960195847565	76219.10744003726	19.147759023720425	6	22	4
222	BOGC01003	0.2733782726763414	-1.0622687922626475	0.5054120560658643	76.4	8.17	0.0	15.43	0.650565606401009	0.903393638406054	75	-564	23405	1.27	272	50.19176468703268	1.9022678816385385	0.025363571755180513	0.048132999999999995	0.6692235291604357	37.69230769230769	3	0.0476190476190476	3.086480737657382e-08	4310.942491869697	53501.0555195294	14.642703330614191	7	23	4
223	BOGC01003	0.2674272520871089	-0.847993150499316	0.4189592991483024	76.4	8.17	0.0	15.43	0.650565606401009	0.903393638406054	75	-564	23405	1.27	272	50.19176468703268	1.9022678816385385	0.025363571755180513	0.048132999999999995	0.6692235291604357	37.69230769230769	3	0.0476190476190476	1.6653345369377348e-14	3633.1140318424114	48975.01878006762	4.312226144754722	8	24	4
224	BOGC01003	0.2650747748667407	-0.7596184483998424	0.311429294945948	76.4	8.17	0.0	15.43	0.650565606401009	0.903393638406054	75	-564	23405	1.27	272	50.19176468703268	1.9022678816385385	0.025363571755180513	0.048132999999999995	0.6692235291604357	37.69230769230769	3	0.0476190476190476	1.4519994717687726e-07	973.2037953291704	33312.691260788735	19.59452416242351	1	17	5
225	BOGC01003	0.2687377109585576	-0.9820328311827403	0.5014635827494229	76.4	8.17	0.0	15.43	0.650565606401009	0.903393638406054	75	-564	23405	1.27	272	50.19176468703268	1.9022678816385385	0.025363571755180513	0.048132999999999995	0.6692235291604357	37.69230769230769	3	0.0476190476190476	3.6150029636417e-08	2587.101421980265	60103.08708550862	17.518788380352035	2	18	5
226	BOGC01003	0.2693449921971456	-1.1171296443308016	0.5460969423591694	76.4	8.17	0.0	15.43	0.650565606401009	0.903393638406054	75	-564	23405	1.27	272	50.19176468703268	1.9022678816385385	0.025363571755180513	0.048132999999999995	0.6692235291604357	37.69230769230769	3	0.0476190476190476	1.6325986562648612e-08	2878.345561896368	59999.06679150082	14.67701886547577	3	19	5
227	BOGC01003	0.2692843844867316	-1.1947718975049078	0.57446345285746	76.4	8.17	0.0	15.43	0.650565606401009	0.903393638406054	75	-564	23405	1.27	272	50.19176468703268	1.9022678816385385	0.025363571755180513	0.048132999999999995	0.6692235291604357	37.69230769230769	3	0.0476190476190476	2.529819576047032e-08	2176.423652411331	67968.78766297625	16.063438742891467	4	20	5
228	BOGC01003	0.2681170815198238	-1.1993423252237667	0.5865237124345063	76.4	8.17	0.0	15.43	0.650565606401009	0.903393638406054	75	-564	23405	1.27	272	50.19176468703268	1.9022678816385385	0.025363571755180513	0.048132999999999995	0.6692235291604357	37.69230769230769	3	0.0476190476190476	1.5407878528606034e-08	115.00927987739928	75621.03914325085	17.224007146377478	5	21	5
229	BOGC01003	0.2682434735715945	-1.1733973864448297	0.574406823172562	76.4	8.17	0.0	15.43	0.650565606401009	0.903393638406054	75	-564	23405	1.27	272	50.19176468703268	1.9022678816385385	0.025363571755180513	0.048132999999999995	0.6692235291604357	37.69230769230769	3	0.0476190476190476	1.7596754275928106e-08	748.4943775892826	74291.19175099148	16.66687063393033	6	22	5
230	BOGC01003	0.2688464243834837	-1.0642966002617285	0.5388505749423259	76.4	8.17	0.0	15.43	0.650565606401009	0.903393638406054	75	-564	23405	1.27	272	50.19176468703268	1.9022678816385385	0.025363571755180513	0.048132999999999995	0.6692235291604357	37.69230769230769	3	0.0476190476190476	1.7109450745067534e-08	1e-12	72146.28815740379	17.79583206350683	7	23	5
231	BOGC01003	0.2664882326393623	-0.852512490032151	0.4303427640240478	76.4	8.17	0.0	15.43	0.650565606401009	0.903393638406054	75	-564	23405	1.27	272	50.19176468703268	1.9022678816385385	0.025363571755180513	0.048132999999999995	0.6692235291604357	37.69230769230769	3	0.0476190476190476	1.0075070555615184e-08	880.4809659146439	58314.77280773523	13.72278724084489	8	24	5
232	BOGC01003	0.2740354314175786	-0.819379836465775	0.3295540815701123	76.4	8.17	0.0	15.43	0.650565606401009	0.903393638406054	75	-564	23405	1.27	272	50.19176468703268	1.9022678816385385	0.025363571755180513	0.048132999999999995	0.6692235291604357	37.69230769230769	3	0.0476190476190476	1.0874790756787435e-07	1277.8125224599544	25654.54525838935	15.128744546031824	1	17	6
233	BOGC01003	0.2708856571392293	-0.929966109904017	0.3980552892742203	76.4	8.17	0.0	15.43	0.650565606401009	0.903393638406054	75	-564	23405	1.27	272	50.19176468703268	1.9022678816385385	0.025363571755180513	0.048132999999999995	0.6692235291604357	37.69230769230769	3	0.0476190476190476	3.028362050017108e-08	2869.140314221142	36074.1554884221	12.425016810887287	2	18	6
234	BOGC01003	0.2749721958344562	-1.0903162063894682	0.5164094524377945	76.4	8.17	0.0	15.43	0.650565606401009	0.903393638406054	75	-564	23405	1.27	272	50.19176468703268	1.9022678816385385	0.025363571755180513	0.048132999999999995	0.6692235291604357	37.69230769230769	3	0.0476190476190476	2.4022352551611448e-08	2325.377501666282	53677.65291728156	14.548186167255064	3	19	6
235	BOGC01003	0.2727559666527963	-1.1564361086850767	0.5478416866689699	76.4	8.17	0.0	15.43	0.650565606401009	0.903393638406054	75	-564	23405	1.27	272	50.19176468703268	1.9022678816385385	0.025363571755180513	0.048132999999999995	0.6692235291604357	37.69230769230769	3	0.0476190476190476	4.0915902221883016e-08	2537.6296064472126	61783.423086155526	16.43535227209398	4	20	6
236	BOGC01003	0.2759446170278392	-1.2002619125721865	0.53566570015883	76.4	8.17	0.0	15.43	0.650565606401009	0.903393638406054	75	-564	23405	1.27	272	50.19176468703268	1.9022678816385385	0.025363571755180513	0.048132999999999995	0.6692235291604357	37.69230769230769	3	0.0476190476190476	1.5064597547187478e-07	1098.4236853417435	62233.72957008842	21.81038799945434	5	21	6
237	BOGC01003	0.2721377998804718	-1.1610969231945918	0.552513037841881	76.4	8.17	0.0	15.43	0.650565606401009	0.903393638406054	75	-564	23405	1.27	272	50.19176468703268	1.9022678816385385	0.025363571755180513	0.048132999999999995	0.6692235291604357	37.69230769230769	3	0.0476190476190476	1.6646075851056708e-08	1e-12	70743.86101941658	17.112418138111067	6	22	6
238	BOGC01003	0.2694597637850914	-1.1246828361413312	0.4745137266442844	76.4	8.17	0.0	15.43	0.650565606401009	0.903393638406054	75	-564	23405	1.27	272	50.19176468703268	1.9022678816385385	0.025363571755180513	0.048132999999999995	0.6692235291604357	37.69230769230769	3	0.0476190476190476	1.8733975926110705e-08	2987.767810935794	51696.54687943621	14.706058098365862	7	23	6
239	BOGC01003	0.2696174780072056	-0.9198624386527833	0.4400183846896706	76.4	8.17	0.0	15.43	0.650565606401009	0.903393638406054	75	-564	23405	1.27	272	50.19176468703268	1.9022678816385385	0.025363571755180513	0.048132999999999995	0.6692235291604357	37.69230769230769	3	0.0476190476190476	2.23636853480258e-08	1e-12	60068.06315259612	15.887710417867652	8	24	6
240	BOGC01003	0.2702728556906104	-0.7491296508232017	0.3869158528399319	76.4	8.17	0.0	15.43	0.650565606401009	0.903393638406054	75	-564	23405	1.27	272	50.19176468703268	1.9022678816385385	0.025363571755180513	0.048132999999999995	0.6692235291604357	37.69230769230769	3	0.0476190476190476	5.4875220811823056e-08	478.3777818317968	54068.53756267396	17.062194906399426	1	17	7
241	BOGC01003	0.2718250066517849	-0.9772580507197883	0.442829206030838	76.4	8.17	0.0	15.43	0.650565606401009	0.903393638406054	75	-564	23405	1.27	272	50.19176468703268	1.9022678816385385	0.025363571755180513	0.048132999999999995	0.6692235291604357	37.69230769230769	3	0.0476190476190476	1.2907351254476398e-07	891.6467564290552	56155.78039082906	18.006858577122387	2	18	7
242	BOGC01003	0.2698115426574923	-0.8706959543960012	0.4325168380007089	76.4	8.17	0.0	15.43	0.650565606401009	0.903393638406054	75	-564	23405	1.27	272	50.19176468703268	1.9022678816385385	0.025363571755180513	0.048132999999999995	0.6692235291604357	37.69230769230769	3	0.0476190476190476	3.701868100947081e-08	2653.361974580549	55747.75743315977	14.74701192657728	3	19	7
243	BOGC01003	0.273155852817008	-1.05110012882585	0.4734094590647157	76.4	8.17	0.0	15.43	0.650565606401009	0.903393638406054	75	-564	23405	1.27	272	50.19176468703268	1.9022678816385385	0.025363571755180513	0.048132999999999995	0.6692235291604357	37.69230769230769	3	0.0476190476190476	5.8251326207070526e-08	2100.9827211315733	48878.29319823623	16.479676600422366	4	20	7
244	BOGC01003	0.272623531233335	-1.084763313554776	0.5284583996200249	76.4	8.17	0.0	15.43	0.650565606401009	0.903393638406054	75	-564	23405	1.27	272	50.19176468703268	1.9022678816385385	0.025363571755180513	0.048132999999999995	0.6692235291604357	37.69230769230769	3	0.0476190476190476	2.4116271868379613e-08	1950.872186018416	61820.47480954163	15.737689631725846	5	21	7
245	BOGC01003	0.2738487102049004	-1.1218572664681934	0.5103012249154673	76.4	8.17	0.0	15.43	0.650565606401009	0.903393638406054	75	-564	23405	1.27	272	50.19176468703268	1.9022678816385385	0.025363571755180513	0.048132999999999995	0.6692235291604357	37.69230769230769	3	0.0476190476190476	7.133520507629498e-08	126.88766704016628	59012.57824381287	18.953417200176013	6	22	7
246	BOGC01003	0.2725980775946893	-1.0564486689164485	0.4930180775885673	76.4	8.17	0.0	15.43	0.650565606401009	0.903393638406054	75	-564	23405	1.27	272	50.19176468703268	1.9022678816385385	0.025363571755180513	0.048132999999999995	0.6692235291604357	37.69230769230769	3	0.0476190476190476	1.76509731275587e-08	503.96553596954266	59409.24949979701	15.530275765102264	7	23	7
248	BOGC01003	0.2714484148756567	-0.6739553500200697	0.3720446367253477	76.4	8.17	0.0	15.43	0.650565606401009	0.903393638406054	75	-564	23405	1.27	272	50.19176468703268	1.9022678816385385	0.025363571755180513	0.048132999999999995	0.6692235291604357	37.69230769230769	3	0.0476190476190476	4.538794251551792e-08	1e-12	55631.19299083408	16.52246694864228	1	17	8
249	BOGC01003	0.2688795835469574	-0.6970236309398451	0.3840180971178268	76.4	8.17	0.0	15.43	0.650565606401009	0.903393638406054	75	-564	23405	1.27	272	50.19176468703268	1.9022678816385385	0.025363571755180513	0.048132999999999995	0.6692235291604357	37.69230769230769	3	0.0476190476190476	2.039649871221627e-08	580.3877378696153	64943.63843805589	16.054797814731486	2	18	8
251	BOGC01003	0.2689765761239271	-0.7914385285714644	0.3590698413893162	76.4	8.17	0.0	15.43	0.650565606401009	0.903393638406054	75	-564	23405	1.27	272	50.19176468703268	1.9022678816385385	0.025363571755180513	0.048132999999999995	0.6692235291604357	37.69230769230769	3	0.0476190476190476	1.7016531295155349e-07	9.601985873076591	39351.21871248073	19.47046341079217	4	20	8
252	BOGC01003	0.2747272606484512	-0.8978787992208882	0.397351633146313	76.4	8.17	0.0	15.43	0.650565606401009	0.903393638406054	75	-564	23405	1.27	272	50.19176468703268	1.9022678816385385	0.025363571755180513	0.048132999999999995	0.6692235291604357	37.69230769230769	3	0.0476190476190476	5.4374973634807595e-08	757.9981087246789	35122.69807478469	16.5332045627459	5	21	8
254	BOGC01003	0.275255108833225	-0.9144274416319912	0.4307443951187466	76.4	8.17	0.0	15.43	0.650565606401009	0.903393638406054	75	-564	23405	1.27	272	50.19176468703268	1.9022678816385385	0.025363571755180513	0.048132999999999995	0.6692235291604357	37.69230769230769	3	0.0476190476190476	4.7971941752322784e-08	83.67634363182319	48192.27777909055	16.222852763718574	7	23	8
255	BOGC01003	0.2671330394462321	-0.7244108285088255	0.3163064428828125	76.4	8.17	0.0	15.43	0.650565606401009	0.903393638406054	75	-564	23405	1.27	272	50.19176468703268	1.9022678816385385	0.025363571755180513	0.048132999999999995	0.6692235291604357	37.69230769230769	3	0.0476190476190476	3.0892412183902707e-08	1e-12	33259.773094443124	13.95998774937033	8	24	8
256	BOGC01004	0.2605919397518153	-0.02347981590749586	0.2674435848385841	57.13	36.12	0.0	6.75	0.6021090259159965	0.6126541554959786	121	860	38309	1.1	229	42.85025061995876	1.9496864032081234	0.01611311077031507	0.050050000000000004	0.35413430264428725	45.833333333333336	1	0.0	3.2672975436298657e-10	122043.55731570972	472077.6891324592	9.513051424695323	1	17	1
257	BOGC01004	0.2726217979858379	-0.03148875363595835	0.3174387573359806	57.13	36.12	0.0	6.75	0.6021090259159965	0.6126541554959786	121	860	38309	1.1	229	42.85025061995876	1.9496864032081234	0.01611311077031507	0.050050000000000004	0.35413430264428725	45.833333333333336	1	0.0	2.399542786690745e-10	78775.69002667784	492745.39498640696	8.949101874547765	2	18	1
258	BOGC01004	0.2472067892755758	-0.03572596848613059	0.3441755516984875	57.13	36.12	0.0	6.75	0.6021090259159965	0.6126541554959786	121	860	38309	1.1	229	42.85025061995876	1.9496864032081234	0.01611311077031507	0.050050000000000004	0.35413430264428725	45.833333333333336	1	0.0	2.5753199572875474e-10	80816.18785293898	546525.7042212399	9.652063789940344	3	19	1
259	BOGC01004	0.2492179585835361	-0.03957841069833772	0.31031634011205	57.13	36.12	0.0	6.75	0.6021090259159965	0.6126541554959786	121	860	38309	1.1	229	42.85025061995876	1.9496864032081234	0.01611311077031507	0.050050000000000004	0.35413430264428725	45.833333333333336	1	0.0	2.0749268969666448e-10	130016.70229328964	433974.6657754637	8.80612007984296	4	20	1
260	BOGC01004	0.2515221662675738	-0.040557731925800755	0.3047979604144964	57.13	36.12	0.0	6.75	0.6021090259159965	0.6126541554959786	121	860	38309	1.1	229	42.85025061995876	1.9496864032081234	0.01611311077031507	0.050050000000000004	0.35413430264428725	45.833333333333336	1	0.0	2.8203217539157777e-10	94853.90001229275	445342.04244682833	10.082572321188186	5	21	1
261	BOGC01004	0.2454800395134458	-0.042907002510782305	0.3107045548776876	57.13	36.12	0.0	6.75	0.6021090259159965	0.6126541554959786	121	860	38309	1.1	229	42.85025061995876	1.9496864032081234	0.01611311077031507	0.050050000000000004	0.35413430264428725	45.833333333333336	1	0.0	3.360296485510616e-10	114555.26788273218	438527.2095147469	9.087259229190185	6	22	1
262	BOGC01004	0.249255247577609	-0.04113895828832798	0.287572959391844	57.13	36.12	0.0	6.75	0.6021090259159965	0.6126541554959786	121	860	38309	1.1	229	42.85025061995876	1.9496864032081234	0.01611311077031507	0.050050000000000004	0.35413430264428725	45.833333333333336	1	0.0	3.197975217972271e-10	95384.0369466441	452943.0427580121	9.010110012736476	7	23	1
263	BOGC01004	0.248735798709098	-0.03319458816727808	0.2103857975034674	57.13	36.12	0.0	6.75	0.6021090259159965	0.6126541554959786	121	860	38309	1.1	229	42.85025061995876	1.9496864032081234	0.01611311077031507	0.050050000000000004	0.35413430264428725	45.833333333333336	1	0.0	8.44782022113577e-10	44414.55314641019	425271.4047239004	11.279899746039847	8	24	1
264	BOGC01004	0.2516586204390567	-0.03735843252259988	0.3042832067843408	57.13	36.12	0.0	6.75	0.6021090259159965	0.6126541554959786	121	860	38309	1.1	229	42.85025061995876	1.9496864032081234	0.01611311077031507	0.050050000000000004	0.35413430264428725	45.833333333333336	1	0.0	1.8292412029552447e-10	81468.48029522147	500113.83637716976	9.01339081306536	1	17	2
265	BOGC01004	0.2529152209303443	-0.05006799424707104	0.3482147896090962	57.13	36.12	0.0	6.75	0.6021090259159965	0.6126541554959786	121	860	38309	1.1	229	42.85025061995876	1.9496864032081234	0.01611311077031507	0.050050000000000004	0.35413430264428725	45.833333333333336	1	0.0	7.138585278454457e-10	63640.11712056694	435500.3458115349	9.859941573347646	2	18	2
266	BOGC01004	0.2443908073218049	-0.059819550000790075	0.3757286166334843	57.13	36.12	0.0	6.75	0.6021090259159965	0.6126541554959786	121	860	38309	1.1	229	42.85025061995876	1.9496864032081234	0.01611311077031507	0.050050000000000004	0.35413430264428725	45.833333333333336	1	0.0	6.494709214877047e-10	59420.15690596492	464771.34424806805	10.0419905342533	3	19	2
267	BOGC01004	0.250558938228511	-0.060974535990964175	0.3821820725026227	57.13	36.12	0.0	6.75	0.6021090259159965	0.6126541554959786	121	860	38309	1.1	229	42.85025061995876	1.9496864032081234	0.01611311077031507	0.050050000000000004	0.35413430264428725	45.833333333333336	1	0.0	4.810400966448468e-10	58591.29798002627	469490.3510321261	10.122291495649309	4	20	2
268	BOGC01004	0.2507818470789512	-0.06282903714361189	0.3824412765424245	57.13	36.12	0.0	6.75	0.6021090259159965	0.6126541554959786	121	860	38309	1.1	229	42.85025061995876	1.9496864032081234	0.01611311077031507	0.050050000000000004	0.35413430264428725	45.833333333333336	1	0.0	7.434051152443998e-10	97831.07557392868	435946.5813786127	10.398196358194532	5	21	2
269	BOGC01004	0.2512734306474661	-0.06407755381281337	0.3417795203421763	57.13	36.12	0.0	6.75	0.6021090259159965	0.6126541554959786	121	860	38309	1.1	229	42.85025061995876	1.9496864032081234	0.01611311077031507	0.050050000000000004	0.35413430264428725	45.833333333333336	1	0.0	5.227902555304809e-10	67621.05730917511	391623.96809822455	9.9512680731986	6	22	2
270	BOGC01004	0.2481257877684384	-0.06080240810267014	0.3102784630919292	57.13	36.12	0.0	6.75	0.6021090259159965	0.6126541554959786	121	860	38309	1.1	229	42.85025061995876	1.9496864032081234	0.01611311077031507	0.050050000000000004	0.35413430264428725	45.833333333333336	1	0.0	3.22810000952245e-10	48326.23767825339	359780.16624080425	8.58632544414931	7	23	2
271	BOGC01004	0.244173255834175	-0.05067948053516594	0.2457081025912415	57.13	36.12	0.0	6.75	0.6021090259159965	0.6126541554959786	121	860	38309	1.1	229	42.85025061995876	1.9496864032081234	0.01611311077031507	0.050050000000000004	0.35413430264428725	45.833333333333336	1	0.0	5.919496004480607e-10	44948.15680766706	325454.3023760129	10.176967653020014	8	24	2
272	BOGC01004	0.2489669363266713	-0.04223696130178373	0.2988466413181242	57.13	36.12	0.0	6.75	0.6021090259159965	0.6126541554959786	121	860	38309	1.1	229	42.85025061995876	1.9496864032081234	0.01611311077031507	0.050050000000000004	0.35413430264428725	45.833333333333336	1	0.0	1.5670065245387832e-10	86259.84115884222	458503.9791207462	9.2948201148646	1	17	3
273	BOGC01004	0.2537629302611646	-0.05787073219702234	0.3583559814292679	57.13	36.12	0.0	6.75	0.6021090259159965	0.6126541554959786	121	860	38309	1.1	229	42.85025061995876	1.9496864032081234	0.01611311077031507	0.050050000000000004	0.35413430264428725	45.833333333333336	1	0.0	6.278728648112518e-10	80863.79316152303	419634.0972994752	9.664157265825931	2	18	3
274	BOGC01004	0.2460362941776852	-0.06713734316956585	0.4131782542261349	57.13	36.12	0.0	6.75	0.6021090259159965	0.6126541554959786	121	860	38309	1.1	229	42.85025061995876	1.9496864032081234	0.01611311077031507	0.050050000000000004	0.35413430264428725	45.833333333333336	1	0.0	2.2515256326016695e-10	79890.53624202214	435301.952110892	9.209872301766572	3	19	3
275	BOGC01004	0.2455509947605548	-0.0716940163768026	0.4279675897693439	57.13	36.12	0.0	6.75	0.6021090259159965	0.6126541554959786	121	860	38309	1.1	229	42.85025061995876	1.9496864032081234	0.01611311077031507	0.050050000000000004	0.35413430264428725	45.833333333333336	1	0.0	3.9966918663481005e-10	63142.69351825885	470873.8434285569	11.27713661876776	4	20	3
276	BOGC01004	0.2522562671809558	-0.07433645455234893	0.4088331175016321	57.13	36.12	0.0	6.75	0.6021090259159965	0.6126541554959786	121	860	38309	1.1	229	42.85025061995876	1.9496864032081234	0.01611311077031507	0.050050000000000004	0.35413430264428725	45.833333333333336	1	0.0	7.433167414916396e-10	103006.28094928044	392669.7066276753	9.923184783824214	5	21	3
277	BOGC01004	0.2531286501658543	-0.07593944463534323	0.3599829179168771	57.13	36.12	0.0	6.75	0.6021090259159965	0.6126541554959786	121	860	38309	1.1	229	42.85025061995876	1.9496864032081234	0.01611311077031507	0.050050000000000004	0.35413430264428725	45.833333333333336	1	0.0	1.1102230246251563e-15	140377.11176806412	253544.9438917796	2.4866385759993874	6	22	3
278	BOGC01004	0.2543105367804812	-0.06964498713121982	0.3338176780617878	57.13	36.12	0.0	6.75	0.6021090259159965	0.6126541554959786	121	860	38309	1.1	229	42.85025061995876	1.9496864032081234	0.01611311077031507	0.050050000000000004	0.35413430264428725	45.833333333333336	1	0.0	2.6623236948353224e-10	50305.71820219265	352506.83747144404	8.711679067611449	7	23	3
279	BOGC01004	0.252933254388913	-0.05494062823555988	0.2647905773775189	57.13	36.12	0.0	6.75	0.6021090259159965	0.6126541554959786	121	860	38309	1.1	229	42.85025061995876	1.9496864032081234	0.01611311077031507	0.050050000000000004	0.35413430264428725	45.833333333333336	1	0.0	5.245648360130416e-10	46546.2113852233	344887.34837924724	9.700722692703255	8	24	3
280	BOGC01004	0.2474889630685972	-0.04457601424956061	0.249173195850106	57.13	36.12	0.0	6.75	0.6021090259159965	0.6126541554959786	121	860	38309	1.1	229	42.85025061995876	1.9496864032081234	0.01611311077031507	0.050050000000000004	0.35413430264428725	45.833333333333336	1	0.0	1.7752044279006896e-10	65161.32550205001	348762.8196253517	9.89743768439994	1	17	4
281	BOGC01004	0.2464733850079193	-0.060279736661046586	0.3612815275012427	57.13	36.12	0.0	6.75	0.6021090259159965	0.6126541554959786	121	860	38309	1.1	229	42.85025061995876	1.9496864032081234	0.01611311077031507	0.050050000000000004	0.35413430264428725	45.833333333333336	1	0.0	5.395655033879621e-10	116782.52792579614	354493.35102748865	10.097691904426805	2	18	4
282	BOGC01004	0.2517305533933008	-0.0706270592610072	0.4144545454545454	57.13	36.12	0.0	6.75	0.6021090259159965	0.6126541554959786	121	860	38309	1.1	229	42.85025061995876	1.9496864032081234	0.01611311077031507	0.050050000000000004	0.35413430264428725	45.833333333333336	1	0.0	1.142469452375394e-09	68662.26937018993	447419.4458640581	13.09335921209132	3	19	4
283	BOGC01004	0.2502986376587847	-0.0774567637602368	0.4348817841519755	57.13	36.12	0.0	6.75	0.6021090259159965	0.6126541554959786	121	860	38309	1.1	229	42.85025061995876	1.9496864032081234	0.01611311077031507	0.050050000000000004	0.35413430264428725	45.833333333333336	1	0.0	2.119906472586308e-10	92892.78174451354	418396.8888134032	9.35823570596236	4	20	4
284	BOGC01004	0.256300418034771	-0.08019626948922749	0.4241135827780625	57.13	36.12	0.0	6.75	0.6021090259159965	0.6126541554959786	121	860	38309	1.1	229	42.85025061995876	1.9496864032081234	0.01611311077031507	0.050050000000000004	0.35413430264428725	45.833333333333336	1	0.0	4.3822434570017776e-10	88646.7236838051	376055.0764801813	9.031175433567991	5	21	4
285	BOGC01004	0.2532023773118144	-0.07936353205704685	0.3981779708565108	57.13	36.12	0.0	6.75	0.6021090259159965	0.6126541554959786	121	860	38309	1.1	229	42.85025061995876	1.9496864032081234	0.01611311077031507	0.050050000000000004	0.35413430264428725	45.833333333333336	1	0.0	6.181721801112873e-13	93221.10322562694	356860.39235015336	4.673525843522706	6	22	4
286	BOGC01004	0.2488406918640635	-0.07361060932477098	0.346797732800114	57.13	36.12	0.0	6.75	0.6021090259159965	0.6126541554959786	121	860	38309	1.1	229	42.85025061995876	1.9496864032081234	0.01611311077031507	0.050050000000000004	0.35413430264428725	45.833333333333336	1	0.0	2.613043115218261e-10	41380.67383196997	360162.7574357864	8.729652216413276	7	23	4
287	BOGC01004	0.2459162881022996	-0.058728620736168344	0.2449526432243994	57.13	36.12	0.0	6.75	0.6021090259159965	0.6126541554959786	121	860	38309	1.1	229	42.85025061995876	1.9496864032081234	0.01611311077031507	0.050050000000000004	0.35413430264428725	45.833333333333336	1	0.0	1.249466308195224e-09	28920.005890054057	294774.3604985733	10.44315585888702	8	24	4
288	BOGC01004	0.2572664991980488	-0.04520793581206487	0.2484317855611683	57.13	36.12	0.0	6.75	0.6021090259159965	0.6126541554959786	121	860	38309	1.1	229	42.85025061995876	1.9496864032081234	0.01611311077031507	0.050050000000000004	0.35413430264428725	45.833333333333336	1	0.0	4.671287801016888e-10	37699.673993696335	334960.88860976486	10.47605757011864	1	17	5
289	BOGC01004	0.2499040871110321	-0.06115452360018493	0.3468920484990467	57.13	36.12	0.0	6.75	0.6021090259159965	0.6126541554959786	121	860	38309	1.1	229	42.85025061995876	1.9496864032081234	0.01611311077031507	0.050050000000000004	0.35413430264428725	45.833333333333336	1	0.0	1.4510754819951899e-09	84076.75294863636	356333.2588928933	11.157058854120178	2	18	5
290	BOGC01004	0.2525766754727382	-0.07159655583731189	0.4120768236181445	57.13	36.12	0.0	6.75	0.6021090259159965	0.6126541554959786	121	860	38309	1.1	229	42.85025061995876	1.9496864032081234	0.01611311077031507	0.050050000000000004	0.35413430264428725	45.833333333333336	1	0.0	1.5538315079055563e-09	53393.17177277536	441361.06247128034	12.243907409021883	3	19	5
291	BOGC01004	0.2507329393874145	-0.07817474926688807	0.4368502149613069	57.13	36.12	0.0	6.75	0.6021090259159965	0.6126541554959786	121	860	38309	1.1	229	42.85025061995876	1.9496864032081234	0.01611311077031507	0.050050000000000004	0.35413430264428725	45.833333333333336	1	0.0	2.7628166421322925e-10	75105.09680841437	429815.4261134812	10.312569662153408	4	20	5
292	BOGC01004	0.2459242998554765	-0.0818546706047548	0.4373476213661667	57.13	36.12	0.0	6.75	0.6021090259159965	0.6126541554959786	121	860	38309	1.1	229	42.85025061995876	1.9496864032081234	0.01611311077031507	0.050050000000000004	0.35413430264428725	45.833333333333336	1	0.0	3.6966185668063645e-10	76079.76793000403	401976.4374163832	9.237505292160778	5	21	5
293	BOGC01004	0.2493122180286507	-0.0825695122230354	0.4028353633724873	57.13	36.12	0.0	6.75	0.6021090259159965	0.6126541554959786	121	860	38309	1.1	229	42.85025061995876	1.9496864032081234	0.01611311077031507	0.050050000000000004	0.35413430264428725	45.833333333333336	1	0.0	1.288271711530342e-10	68634.19255154213	372598.630544975	7.998206771376845	6	22	5
294	BOGC01004	0.2533839295726101	-0.076269159928217	0.3570012403043373	57.13	36.12	0.0	6.75	0.6021090259159965	0.6126541554959786	121	860	38309	1.1	229	42.85025061995876	1.9496864032081234	0.01611311077031507	0.050050000000000004	0.35413430264428725	45.833333333333336	1	0.0	5.322771112759027e-10	42360.775942551496	390028.997059649	10.297180008109816	7	23	5
295	BOGC01004	0.2532515320273671	-0.05983802034496776	0.251984989629065	57.13	36.12	0.0	6.75	0.6021090259159965	0.6126541554959786	121	860	38309	1.1	229	42.85025061995876	1.9496864032081234	0.01611311077031507	0.050050000000000004	0.35413430264428725	45.833333333333336	1	0.0	1.4091932065696255e-09	22629.365437065728	343209.92816576804	12.11274005854454	8	24	5
296	BOGC01004	0.2466947562539879	-0.044422356705444234	0.3015801344563452	57.13	36.12	0.0	6.75	0.6021090259159965	0.6126541554959786	121	860	38309	1.1	229	42.85025061995876	1.9496864032081234	0.01611311077031507	0.050050000000000004	0.35413430264428725	45.833333333333336	1	0.0	2.113373032130994e-09	43664.35613079034	472440.4641524751	12.836818930177811	1	17	6
297	BOGC01004	0.2608584787775082	-0.06086921573054682	0.3540184496716584	57.13	36.12	0.0	6.75	0.6021090259159965	0.6126541554959786	121	860	38309	1.1	229	42.85025061995876	1.9496864032081234	0.01611311077031507	0.050050000000000004	0.35413430264428725	45.833333333333336	1	0.0	1.0177509945918928e-09	39070.11392190185	431118.5953681266	11.213235215406929	2	18	6
298	BOGC01004	0.2483971534456439	-0.07029655799604073	0.4004709494104967	57.13	36.12	0.0	6.75	0.6021090259159965	0.6126541554959786	121	860	38309	1.1	229	42.85025061995876	1.9496864032081234	0.01611311077031507	0.050050000000000004	0.35413430264428725	45.833333333333336	1	0.0	2.4241875173913735e-10	62391.6530662072	450905.945729698	9.13591186654156	3	19	6
299	BOGC01004	0.2544711705120524	-0.07751964152765013	0.4068142303742641	57.13	36.12	0.0	6.75	0.6021090259159965	0.6126541554959786	121	860	38309	1.1	229	42.85025061995876	1.9496864032081234	0.01611311077031507	0.050050000000000004	0.35413430264428725	45.833333333333336	1	0.0	1.9411294793769682e-10	51014.46010069566	421218.19170292414	9.202714612771286	4	20	6
300	BOGC01004	0.2531518301890701	-0.08022849434502684	0.4075950305228873	57.13	36.12	0.0	6.75	0.6021090259159965	0.6126541554959786	121	860	38309	1.1	229	42.85025061995876	1.9496864032081234	0.01611311077031507	0.050050000000000004	0.35413430264428725	45.833333333333336	1	0.0	1.7219070613805343e-10	67687.28638695265	377799.7182835035	8.0104163570356	5	21	6
301	BOGC01004	0.2524083651225883	-0.07971643352665432	0.3968669696790823	57.13	36.12	0.0	6.75	0.6021090259159965	0.6126541554959786	121	860	38309	1.1	229	42.85025061995876	1.9496864032081234	0.01611311077031507	0.050050000000000004	0.35413430264428725	45.833333333333336	1	0.0	5.412190695608388e-10	66039.10102098709	406934.5693650096	10.221145198335368	6	22	6
302	BOGC01004	0.2493557971210291	-0.07475812858006475	0.3637210139095359	57.13	36.12	0.0	6.75	0.6021090259159965	0.6126541554959786	121	860	38309	1.1	229	42.85025061995876	1.9496864032081234	0.01611311077031507	0.050050000000000004	0.35413430264428725	45.833333333333336	1	0.0	2.8979174615528786e-10	44286.10506090891	426439.2359776708	10.32582985429984	7	23	6
303	BOGC01004	0.2417953038620781	-0.059673359191554025	0.2900715113051464	57.13	36.12	0.0	6.75	0.6021090259159965	0.6126541554959786	121	860	38309	1.1	229	42.85025061995876	1.9496864032081234	0.01611311077031507	0.050050000000000004	0.35413430264428725	45.833333333333336	1	0.0	1.5783374607281075e-09	18539.093038505427	392335.1197947711	12.942488940916345	8	24	6
304	BOGC01004	0.2527560674138978	-0.04144470143237543	0.2861091847682428	57.13	36.12	0.0	6.75	0.6021090259159965	0.6126541554959786	121	860	38309	1.1	229	42.85025061995876	1.9496864032081234	0.01611311077031507	0.050050000000000004	0.35413430264428725	45.833333333333336	1	0.0	1.0216543167018701e-09	44966.73045029098	433103.6775996889	11.675579644853585	1	17	7
305	BOGC01004	0.2458507669141427	-0.0541369717708079	0.3425203390944338	57.13	36.12	0.0	6.75	0.6021090259159965	0.6126541554959786	121	860	38309	1.1	229	42.85025061995876	1.9496864032081234	0.01611311077031507	0.050050000000000004	0.35413430264428725	45.833333333333336	1	0.0	1.2427112672241947e-09	45402.42320993926	460739.7492604321	11.964640323003822	2	18	7
306	BOGC01004	0.2504415469176483	-0.06203913519048158	0.3619731309836811	57.13	36.12	0.0	6.75	0.6021090259159965	0.6126541554959786	121	860	38309	1.1	229	42.85025061995876	1.9496864032081234	0.01611311077031507	0.050050000000000004	0.35413430264428725	45.833333333333336	1	0.0	1.485304101933593e-09	39752.85195467749	467138.6626731585	12.193608238602184	3	19	7
307	BOGC01004	0.2522136599986105	-0.06742697388571364	0.3606014738565914	57.13	36.12	0.0	6.75	0.6021090259159965	0.6126541554959786	121	860	38309	1.1	229	42.85025061995876	1.9496864032081234	0.01611311077031507	0.050050000000000004	0.35413430264428725	45.833333333333336	1	0.0	2.715534463959557e-10	54612.23906433332	420767.8904255952	8.65518010243927	4	20	7
308	BOGC01004	0.2519542828289578	-0.07061841356798787	0.3636409516235137	57.13	36.12	0.0	6.75	0.6021090259159965	0.6126541554959786	121	860	38309	1.1	229	42.85025061995876	1.9496864032081234	0.01611311077031507	0.050050000000000004	0.35413430264428725	45.833333333333336	1	0.0	8.731479983481448e-10	58029.968608153125	415234.7264913372	11.741823689793886	5	21	7
309	BOGC01004	0.2490156711681226	-0.07149084259084819	0.3721662599675321	57.13	36.12	0.0	6.75	0.6021090259159965	0.6126541554959786	121	860	38309	1.1	229	42.85025061995876	1.9496864032081234	0.01611311077031507	0.050050000000000004	0.35413430264428725	45.833333333333336	1	0.0	4.1681347262567664e-10	57470.4276390392	442552.5238412799	9.6180030166706	6	22	7
310	BOGC01004	0.2557468843753919	-0.06897062307571157	0.3366593352185628	57.13	36.12	0.0	6.75	0.6021090259159965	0.6126541554959786	121	860	38309	1.1	229	42.85025061995876	1.9496864032081234	0.01611311077031507	0.050050000000000004	0.35413430264428725	45.833333333333336	1	0.0	8.218175029384155e-10	30816.338258965457	429463.04469528527	12.023373132175438	7	23	7
311	BOGC01004	0.2556498443094888	-0.0555100650166971	0.2737499880216568	57.13	36.12	0.0	6.75	0.6021090259159965	0.6126541554959786	121	860	38309	1.1	229	42.85025061995876	1.9496864032081234	0.01611311077031507	0.050050000000000004	0.35413430264428725	45.833333333333336	1	0.0	1.8473862439805087e-09	16868.899832545027	420062.0565105966	12.70634599840137	8	24	7
312	BOGC01004	0.2477843889774446	-0.03165207863681453	0.2101174228699491	57.13	36.12	0.0	6.75	0.6021090259159965	0.6126541554959786	121	860	38309	1.1	229	42.85025061995876	1.9496864032081234	0.01611311077031507	0.050050000000000004	0.35413430264428725	45.833333333333336	1	0.0	1.5965562205622062e-09	31713.545844969103	391264.6444079781	12.297266734801791	1	17	8
313	BOGC01004	0.2488700354230806	-0.041032066083725276	0.2797023873825213	57.13	36.12	0.0	6.75	0.6021090259159965	0.6126541554959786	121	860	38309	1.1	229	42.85025061995876	1.9496864032081234	0.01611311077031507	0.050050000000000004	0.35413430264428725	45.833333333333336	1	0.0	2.9810820478815003e-10	35915.72389494147	506067.2832686378	10.492821461770808	2	18	8
314	BOGC01004	0.2494924245215101	-0.04580016578388942	0.2938864915957753	57.13	36.12	0.0	6.75	0.6021090259159965	0.6126541554959786	121	860	38309	1.1	229	42.85025061995876	1.9496864032081234	0.01611311077031507	0.050050000000000004	0.35413430264428725	45.833333333333336	1	0.0	3.5288993949222913e-10	54950.46151438032	415522.34910697583	9.095339668022964	3	19	8
315	BOGC01004	0.2463588311204077	-0.04824178808975933	0.2670854973653893	57.13	36.12	0.0	6.75	0.6021090259159965	0.6126541554959786	121	860	38309	1.1	229	42.85025061995876	1.9496864032081234	0.01611311077031507	0.050050000000000004	0.35413430264428725	45.833333333333336	1	0.0	1.163649843149983e-09	57611.65505768773	410451.5931961738	11.950045359269485	4	20	8
316	BOGC01004	0.2511636557556425	-0.04960309175425854	0.2737558203231991	57.13	36.12	0.0	6.75	0.6021090259159965	0.6126541554959786	121	860	38309	1.1	229	42.85025061995876	1.9496864032081234	0.01611311077031507	0.050050000000000004	0.35413430264428725	45.833333333333336	1	0.0	3.166067408244544e-10	67099.15451041936	415228.71019067377	10.095123212265996	5	21	8
317	BOGC01004	0.2518893858050871	-0.05239368566927258	0.3033464255910987	57.13	36.12	0.0	6.75	0.6021090259159965	0.6126541554959786	121	860	38309	1.1	229	42.85025061995876	1.9496864032081234	0.01611311077031507	0.050050000000000004	0.35413430264428725	45.833333333333336	1	0.0	7.454852291033375e-10	48530.96152723779	468328.1963140473	11.042633209311674	6	22	8
318	BOGC01004	0.2506007031507828	-0.05258546285988334	0.284228195574481	57.13	36.12	0.0	6.75	0.6021090259159965	0.6126541554959786	121	860	38309	1.1	229	42.85025061995876	1.9496864032081234	0.01611311077031507	0.050050000000000004	0.35413430264428725	45.833333333333336	1	0.0	4.182959312259982e-09	32797.70927067105	427416.5353059493	14.193008822605178	7	23	8
319	BOGC01004	0.2465623911573592	-0.04355307157095457	0.2264151311088496	57.13	36.12	0.0	6.75	0.6021090259159965	0.6126541554959786	121	860	38309	1.1	229	42.85025061995876	1.9496864032081234	0.01611311077031507	0.050050000000000004	0.35413430264428725	45.833333333333336	1	0.0	2.083406558384126e-09	14639.86543104312	420731.39834774233	12.887839344575417	8	24	8
321	BOGC01005	0.2498379855207884	-0.24692256457643927	0.2227334542553433	43.88	26.48	0.0	29.64	0.6039416335038847	0.6236498010233087	31	8176	29404	1.49	310	19.37392769351109	0.517283869416746	0.016686576432798257	0.039783	0.6249654094680996	26.25	1	0.2258064516129032	1.737374688559612e-10	4045.84155067056	40678.12687563205	7.490131264142724	2	10	1
322	BOGC01005	0.2474755541218964	-0.2616579693697595	0.3022920337481937	43.88	26.48	0.0	29.64	0.6039416335038847	0.6236498010233087	31	8176	29404	1.49	310	19.37392769351109	0.517283869416746	0.016686576432798257	0.039783	0.6249654094680996	26.25	1	0.2258064516129032	1.1482882422697573e-08	1e-12	91411.28460249376	15.288437774684631	3	11	1
323	BOGC01005	0.2402414946629738	-0.2906870626403213	0.0998988481089715	43.88	26.48	0.0	29.64	0.6039416335038847	0.6236498010233087	31	8176	29404	1.49	310	19.37392769351109	0.517283869416746	0.016686576432798257	0.039783	0.6249654094680996	26.25	1	0.2258064516129032	3.7553071763341e-11	2359.444417621149	12337.348786012511	6.075818587862272	4	12	1
324	BOGC01005	0.2498917074874444	-0.3124561316909181	0.3070840007486873	43.88	26.48	0.0	29.64	0.6039416335038847	0.6236498010233087	31	8176	29404	1.49	310	19.37392769351109	0.517283869416746	0.016686576432798257	0.039783	0.6249654094680996	26.25	1	0.2258064516129032	1.3678434829245134e-08	4205.897352616007	73058.75026408421	13.890994343678472	5	13	1
325	BOGC01005	0.2460293871411152	-0.3371026445727689	0.3686671895424837	43.88	26.48	0.0	29.64	0.6039416335038847	0.6236498010233087	31	8176	29404	1.49	310	19.37392769351109	0.517283869416746	0.016686576432798257	0.039783	0.6249654094680996	26.25	1	0.2258064516129032	1.3139793697547475e-09	3484.875110704167	103937.81269426768	11.567207689925162	6	14	1
326	BOGC01005	0.2503261407077402	-0.3228545424769022	0.3353883143104372	43.88	26.48	0.0	29.64	0.6039416335038847	0.6236498010233087	31	8176	29404	1.49	310	19.37392769351109	0.517283869416746	0.016686576432798257	0.039783	0.6249654094680996	26.25	1	0.2258064516129032	1.1190739890309942e-08	3622.534217040397	77323.84783719681	13.322602719811734	7	15	1
327	BOGC01005	0.2472456460059511	-0.2704671445843709	0.2970942843185149	43.88	26.48	0.0	29.64	0.6039416335038847	0.6236498010233087	31	8176	29404	1.49	310	19.37392769351109	0.517283869416746	0.016686576432798257	0.039783	0.6249654094680996	26.25	1	0.2258064516129032	1.8424514136583525e-08	1e-12	97163.83072522948	15.67560592127384	8	16	1
328	BOGC01005	0.2472250283274375	-0.20220507535019858	0.296785063516326	43.88	26.48	0.0	29.64	0.6039416335038847	0.6236498010233087	31	8176	29404	1.49	310	19.37392769351109	0.517283869416746	0.016686576432798257	0.039783	0.6249654094680996	26.25	1	0.2258064516129032	1.2272463045803761e-08	3377.2121210695623	124235.74634543028	14.042970377982163	1	9	2
330	BOGC01005	0.2500419178609578	-0.27499237890790096	0.3264641515753211	43.88	26.48	0.0	29.64	0.6039416335038847	0.6236498010233087	31	8176	29404	1.49	310	19.37392769351109	0.517283869416746	0.016686576432798257	0.039783	0.6249654094680996	26.25	1	0.2258064516129032	1.1295959057022742e-08	5549.613657507281	100086.30456198826	13.594464000862288	3	11	2
332	BOGC01005	0.2495560276165838	-0.3572592918752596	0.3376762876458819	43.88	26.48	0.0	29.64	0.6039416335038847	0.6236498010233087	31	8176	29404	1.49	310	19.37392769351109	0.517283869416746	0.016686576432798257	0.039783	0.6249654094680996	26.25	1	0.2258064516129032	4.771107064982516e-09	5420.990933924231	81945.65274727036	11.613365630226946	5	13	2
333	BOGC01005	0.246748384168111	-0.3696540717766176	0.4061375860621803	43.88	26.48	0.0	29.64	0.6039416335038847	0.6236498010233087	31	8176	29404	1.49	310	19.37392769351109	0.517283869416746	0.016686576432798257	0.039783	0.6249654094680996	26.25	1	0.2258064516129032	4.07281275371929e-09	7119.662581711596	112964.41310233982	12.815680921947056	6	14	2
335	BOGC01005	0.2545137577096197	-0.291894708760704	0.2507868939157191	43.88	26.48	0.0	29.64	0.6039416335038847	0.6236498010233087	31	8176	29404	1.49	310	19.37392769351109	0.517283869416746	0.016686576432798257	0.039783	0.6249654094680996	26.25	1	0.2258064516129032	1.914053038287733e-07	1059.9821020917952	58556.920627490246	19.196119953642054	8	16	2
337	BOGC01005	0.2488547301863786	-0.2626372905972226	0.3580040184950266	43.88	26.48	0.0	29.64	0.6039416335038847	0.6236498010233087	31	8176	29404	1.49	310	19.37392769351109	0.517283869416746	0.016686576432798257	0.039783	0.6249654094680996	26.25	1	0.2258064516129032	1.0231710589891918e-08	6461.263357682157	125369.17918602834	13.500623495001705	2	10	3
338	BOGC01005	0.2500125424202546	-0.3149853898851205	0.3535810073323943	43.88	26.48	0.0	29.64	0.6039416335038847	0.6236498010233087	31	8176	29404	1.49	310	19.37392769351109	0.517283869416746	0.016686576432798257	0.039783	0.6249654094680996	26.25	1	0.2258064516129032	1.0034792996549411e-08	3506.365753302988	103158.24369975226	14.090244712699562	3	11	3
339	BOGC01005	0.2486459962728526	-0.34384117630924915	0.380369397196959	43.88	26.48	0.0	29.64	0.6039416335038847	0.6236498010233087	31	8176	29404	1.49	310	19.37392769351109	0.517283869416746	0.016686576432798257	0.039783	0.6249654094680996	26.25	1	0.2258064516129032	8.508236115645218e-09	6047.642664430698	108322.54177069232	13.928515512254403	4	12	3
340	BOGC01005	0.249570993587736	-0.3742229275512908	0.383286331809015	43.88	26.48	0.0	29.64	0.6039416335038847	0.6236498010233087	31	8176	29404	1.49	310	19.37392769351109	0.517283869416746	0.016686576432798257	0.039783	0.6249654094680996	26.25	1	0.2258064516129032	6.656765583201718e-09	3076.163990201054	106456.26862836552	13.908832246582165	5	13	3
341	BOGC01005	0.2488537092327459	-0.35207659189621365	0.3951310916223903	43.88	26.48	0.0	29.64	0.6039416335038847	0.6236498010233087	31	8176	29404	1.49	310	19.37392769351109	0.517283869416746	0.016686576432798257	0.039783	0.6249654094680996	26.25	1	0.2258064516129032	6.4297367430299354e-09	1910.2057158271189	118423.7268027451	14.684972050926392	6	14	3
343	BOGC01005	0.2485055205966231	-0.2587703079013011	0.2958769054852713	43.88	26.48	0.0	29.64	0.6039416335038847	0.6236498010233087	31	8176	29404	1.49	310	19.37392769351109	0.517283869416746	0.016686576432798257	0.039783	0.6249654094680996	26.25	1	0.2258064516129032	1.607689248395161e-08	458.7467627992236	118680.90791358818	16.13754286268765	8	16	3
344	BOGC01005	0.2552969125264739	-0.200615839778826	0.1926925589469847	43.88	26.48	0.0	29.64	0.6039416335038847	0.6236498010233087	31	8176	29404	1.49	310	19.37392769351109	0.517283869416746	0.016686576432798257	0.039783	0.6249654094680996	26.25	1	0.2258064516129032	1.3439750068400258e-07	2485.526839901554	57201.91169573253	16.63266889476719	1	9	4
345	BOGC01005	0.2500615650887095	-0.25447339847069084	0.3053188430028423	43.88	26.48	0.0	29.64	0.6039416335038847	0.6236498010233087	31	8176	29404	1.49	310	19.37392769351109	0.517283869416746	0.016686576432798257	0.039783	0.6249654094680996	26.25	1	0.2258064516129032	4.510354312259324e-09	8603.921353156353	102782.90289328342	12.409619751230348	2	10	4
346	BOGC01005	0.2546157753857574	-0.31692634796796154	0.3182200169569909	43.88	26.48	0.0	29.64	0.6039416335038847	0.6236498010233087	31	8176	29404	1.49	310	19.37392769351109	0.517283869416746	0.016686576432798257	0.039783	0.6249654094680996	26.25	1	0.2258064516129032	7.718270467194088e-11	6733.473667530633	82744.02329930544	5.486425760405956	3	11	4
347	BOGC01005	0.2507638471071446	-0.33352096974648554	0.3682586727612277	43.88	26.48	0.0	29.64	0.6039416335038847	0.6236498010233087	31	8176	29404	1.49	310	19.37392769351109	0.517283869416746	0.016686576432798257	0.039783	0.6249654094680996	26.25	1	0.2258064516129032	3.0323386024377892e-09	3294.3475170021948	110094.92263378698	12.9085671173932	4	12	4
349	BOGC01005	0.2525081025863304	-0.33961186047860814	0.3264982909372462	43.88	26.48	0.0	29.64	0.6039416335038847	0.6236498010233087	31	8176	29404	1.49	310	19.37392769351109	0.517283869416746	0.016686576432798257	0.039783	0.6249654094680996	26.25	1	0.2258064516129032	1.3045966529290354e-08	8569.248088896587	78619.77393702207	13.91589523447342	6	14	4
350	BOGC01005	0.2505058470868961	-0.2992718428224762	0.3596566050452532	43.88	26.48	0.0	29.64	0.6039416335038847	0.6236498010233087	31	8176	29404	1.49	310	19.37392769351109	0.517283869416746	0.016686576432798257	0.039783	0.6249654094680996	26.25	1	0.2258064516129032	5.2180844090088385e-09	3599.3898417352466	131925.4363362098	12.892000609021524	7	15	4
354	BOGC01005	0.2531341232782307	-0.2665809055721791	0.2678692980337585	43.88	26.48	0.0	29.64	0.6039416335038847	0.6236498010233087	31	8176	29404	1.49	310	19.37392769351109	0.517283869416746	0.016686576432798257	0.039783	0.6249654094680996	26.25	1	0.2258064516129032	2.8968345944235807e-08	6767.275351204917	71114.28321131562	14.121767401218284	3	11	5
355	BOGC01005	0.2552530908478534	-0.31114945308685926	0.2738957563484913	43.88	26.48	0.0	29.64	0.6039416335038847	0.6236498010233087	31	8176	29404	1.49	310	19.37392769351109	0.517283869416746	0.016686576432798257	0.039783	0.6249654094680996	26.25	1	0.2258064516129032	1.4576577722635877e-08	5017.556037323347	64389.40221386083	12.55673455906454	4	12	5
356	BOGC01005	0.2552485076507607	-0.3158350257172935	0.2803704149365966	43.88	26.48	0.0	29.64	0.6039416335038847	0.6236498010233087	31	8176	29404	1.49	310	19.37392769351109	0.517283869416746	0.016686576432798257	0.039783	0.6249654094680996	26.25	1	0.2258064516129032	7.984988048548304e-08	4652.668861293564	66641.65406851462	16.99952288278221	5	13	5
357	BOGC01005	0.2523736123828152	-0.3357185477175823	0.3321683185600403	43.88	26.48	0.0	29.64	0.6039416335038847	0.6236498010233087	31	8176	29404	1.49	310	19.37392769351109	0.517283869416746	0.016686576432798257	0.039783	0.6249654094680996	26.25	1	0.2258064516129032	7.904960686033746e-09	9830.595448789838	84213.7313440986	12.606157309727642	6	14	5
358	BOGC01005	0.2487734292960098	-0.34608551961985967	0.4294393942081801	43.88	26.48	0.0	29.64	0.6039416335038847	0.6236498010233087	31	8176	29404	1.49	310	19.37392769351109	0.517283869416746	0.016686576432798257	0.039783	0.6249654094680996	26.25	1	0.2258064516129032	1.8848660410242246e-09	3891.665267818923	143566.84234368667	11.30151783473155	7	15	5
359	BOGC01005	0.2516996925984149	-0.2762919837631258	0.318132937615968	43.88	26.48	0.0	29.64	0.6039416335038847	0.6236498010233087	31	8176	29404	1.49	310	19.37392769351109	0.517283869416746	0.016686576432798257	0.039783	0.6249654094680996	26.25	1	0.2258064516129032	1.2382238123720413e-08	3222.976885375318	109390.7012588324	13.65334186512823	8	16	5
360	BOGC01005	0.2547635142660263	-0.2442938809125146	0.241783039855209	43.88	26.48	0.0	29.64	0.6039416335038847	0.6236498010233087	31	8176	29404	1.49	310	19.37392769351109	0.517283869416746	0.016686576432798257	0.039783	0.6249654094680996	26.25	1	0.2258064516129032	1.1244228437234938e-08	4604.499281857245	66201.88835988942	12.138691598281698	1	9	6
361	BOGC01005	0.2532255701332208	-0.3072191996374782	0.3020229143610812	43.88	26.48	0.0	29.64	0.6039416335038847	0.6236498010233087	31	8176	29404	1.49	310	19.37392769351109	0.517283869416746	0.016686576432798257	0.039783	0.6249654094680996	26.25	1	0.2258064516129032	9.681414780970954e-09	1692.4006640550724	123917.38861404928	13.691924438541053	2	10	6
362	BOGC01005	0.2518773473059905	-0.3571433609915911	0.4372558279498915	43.88	26.48	0.0	29.64	0.6039416335038847	0.6236498010233087	31	8176	29404	1.49	310	19.37392769351109	0.517283869416746	0.016686576432798257	0.039783	0.6249654094680996	26.25	1	0.2258064516129032	3.0464519795714295e-13	3182.072161322936	136931.4094619893	5.828510236799954	3	11	6
363	BOGC01005	0.2545232502646261	-0.3858922552111172	0.2921668294243894	43.88	26.48	0.0	29.64	0.6039416335038847	0.6236498010233087	31	8176	29404	1.49	310	19.37392769351109	0.517283869416746	0.016686576432798257	0.039783	0.6249654094680996	26.25	1	0.2258064516129032	1.082263367813141e-08	6688.276932287353	61818.47001703503	13.017787820509778	4	12	6
364	BOGC01005	0.2557441149785825	-0.3836007535749465	0.3907891104964333	43.88	26.48	0.0	29.64	0.6039416335038847	0.6236498010233087	31	8176	29404	1.49	310	19.37392769351109	0.517283869416746	0.016686576432798257	0.039783	0.6249654094680996	26.25	1	0.2258064516129032	7.79473863232738e-09	6642.910610477061	109173.13628130563	12.834756725977622	5	13	6
365	BOGC01005	0.2526490829798961	-0.37345346087256975	0.3773286330884416	43.88	26.48	0.0	29.64	0.6039416335038847	0.6236498010233087	31	8176	29404	1.49	310	19.37392769351109	0.517283869416746	0.016686576432798257	0.039783	0.6249654094680996	26.25	1	0.2258064516129032	3.1525086985340063e-09	5606.745567821037	103429.25657992312	12.128128195497496	6	14	6
366	BOGC01005	0.2536031206164911	-0.3551627113180705	0.2501004007469194	43.88	26.48	0.0	29.64	0.6039416335038847	0.6236498010233087	31	8176	29404	1.49	310	19.37392769351109	0.517283869416746	0.016686576432798257	0.039783	0.6249654094680996	26.25	1	0.2258064516129032	8.479963620189324e-09	3709.352158765001	49430.13454600933	11.419225622651286	7	15	6
367	BOGC01005	0.2528472195698781	-0.30418063152722774	0.2961284267774224	43.88	26.48	0.0	29.64	0.6039416335038847	0.6236498010233087	31	8176	29404	1.49	310	19.37392769351109	0.517283869416746	0.016686576432798257	0.039783	0.6249654094680996	26.25	1	0.2258064516129032	1.4610920251456605e-08	2169.8323693364337	94059.6238932102	14.529450605869398	8	16	6
368	BOGC01005	0.2571953465742462	-0.2950590324057813	0.2722852022205143	43.88	26.48	0.0	29.64	0.6039416335038847	0.6236498010233087	31	8176	29404	1.49	310	19.37392769351109	0.517283869416746	0.016686576432798257	0.039783	0.6249654094680996	26.25	1	0.2258064516129032	2.2982657776893237e-08	1e-12	69064.40042911607	15.34048456103804	1	9	7
369	BOGC01005	0.2527136247846765	-0.35468051743921925	0.4178544222147275	43.88	26.48	0.0	29.64	0.6039416335038847	0.6236498010233087	31	8176	29404	1.49	310	19.37392769351109	0.517283869416746	0.016686576432798257	0.039783	0.6249654094680996	26.25	1	0.2258064516129032	5.390425217299821e-09	4652.366769608563	127099.13836324235	12.254847469624371	2	10	7
370	BOGC01005	0.2586802377442126	-0.3819529630826703	0.3102348484505614	43.88	26.48	0.0	29.64	0.6039416335038847	0.6236498010233087	31	8176	29404	1.49	310	19.37392769351109	0.517283869416746	0.016686576432798257	0.039783	0.6249654094680996	26.25	1	0.2258064516129032	4.8051411516425446e-08	2368.3258132400915	78971.68080982895	15.51432271718416	3	11	7
371	BOGC01005	0.2551212206548795	-0.3803566537624637	0.3886719224010905	43.88	26.48	0.0	29.64	0.6039416335038847	0.6236498010233087	31	8176	29404	1.49	310	19.37392769351109	0.517283869416746	0.016686576432798257	0.039783	0.6249654094680996	26.25	1	0.2258064516129032	1.1618340955976691e-08	3772.703482951557	106132.92718907566	14.83394455398711	4	12	7
372	BOGC01005	0.2572821869318128	-0.41029315181400944	0.3885919185523259	43.88	26.48	0.0	29.64	0.6039416335038847	0.6236498010233087	31	8176	29404	1.49	310	19.37392769351109	0.517283869416746	0.016686576432798257	0.039783	0.6249654094680996	26.25	1	0.2258064516129032	1.9095836023552686e-14	602.6798504699126	107212.48083440847	5.012326585839686	5	13	7
373	BOGC01005	0.2577126348618457	-0.3473977000285672	0.2424270244008633	43.88	26.48	0.0	29.64	0.6039416335038847	0.6236498010233087	31	8176	29404	1.49	310	19.37392769351109	0.517283869416746	0.016686576432798257	0.039783	0.6249654094680996	26.25	1	0.2258064516129032	2.112667996101436e-08	2534.085885574911	43772.068378223565	13.030502893799015	6	14	7
376	BOGC01005	0.2538657875380323	-0.29231638278841987	0.2992376306223365	43.88	26.48	0.0	29.64	0.6039416335038847	0.6236498010233087	31	8176	29404	1.49	310	19.37392769351109	0.517283869416746	0.016686576432798257	0.039783	0.6249654094680996	26.25	1	0.2258064516129032	7.112442856893608e-09	3736.0312621359535	96894.23013324884	13.198822690278256	1	9	8
380	BOGC01005	0.2549111600417008	-0.3487354245302863	0.2994116361632521	43.88	26.48	0.0	29.64	0.6039416335038847	0.6236498010233087	31	8176	29404	1.49	310	19.37392769351109	0.517283869416746	0.016686576432798257	0.039783	0.6249654094680996	26.25	1	0.2258064516129032	1.5417531695760543e-09	1e-12	74803.68785322805	12.337207417848486	5	13	8
382	BOGC01005	0.2545664008769205	-0.33831579249780036	0.3395502917229026	43.88	26.48	0.0	29.64	0.6039416335038847	0.6236498010233087	31	8176	29404	1.49	310	19.37392769351109	0.517283869416746	0.016686576432798257	0.039783	0.6249654094680996	26.25	1	0.2258064516129032	1.2913920932611236e-07	6464.587531951339	115284.44875232068	18.007358977344452	7	15	8
383	BOGC01005	0.2529582441600365	-0.2919701620816001	0.2968659243501584	43.88	26.48	0.0	29.64	0.6039416335038847	0.6236498010233087	31	8176	29404	1.49	310	19.37392769351109	0.517283869416746	0.016686576432798257	0.039783	0.6249654094680996	26.25	1	0.2258064516129032	9.054003768937946e-09	3138.525439538854	104232.65510965508	14.362501581357748	8	16	8
384	BOGC01006	0.2530026473029541	-0.0744016902360403	0.226416686362562	92.79	0.0	0.0	7.21	0.6666666666666666	1.0	144	8370	31765	0.83	251	46.405328481032576	1.5035326427854554	0.010441198908232328	0.026891999999999996	0.32225922556272624	32.30769230769231	2	0.0625	1.2066273713529085e-07	885.7022337771535	198630.30655681517	22.11756481141084	1	9	1
385	BOGC01006	0.2496071382386916	-0.08193680468843849	0.2580348178297897	92.79	0.0	0.0	7.21	0.6666666666666666	1.0	144	8370	31765	0.83	251	46.405328481032576	1.5035326427854554	0.010441198908232328	0.026891999999999996	0.32225922556272624	32.30769230769231	2	0.0625	1.0420831597635073e-07	177.91162987279662	235903.40340260288	21.29872732037671	2	10	1
386	BOGC01006	0.2527698518025463	-0.07989760009401403	0.2511037774689929	92.79	0.0	0.0	7.21	0.6666666666666666	1.0	144	8370	31765	0.83	251	46.405328481032576	1.5035326427854554	0.010441198908232328	0.026891999999999996	0.32225922556272624	32.30769230769231	2	0.0625	4.438217748869988e-08	4234.62243048789	222281.82035335607	15.696382361731878	3	11	1
387	BOGC01006	0.2522554967652642	-0.0800799456195128	0.2238155648769876	92.79	0.0	0.0	7.21	0.6666666666666666	1.0	144	8370	31765	0.83	251	46.405328481032576	1.5035326427854554	0.010441198908232328	0.026891999999999996	0.32225922556272624	32.30769230769231	2	0.0625	4.552272092617216e-08	1e-12	203637.806964188	18.873747658083403	4	12	1
388	BOGC01006	0.2503379161604167	-0.08599517158892436	0.2222007444525399	92.79	0.0	0.0	7.21	0.6666666666666666	1.0	144	8370	31765	0.83	251	46.405328481032576	1.5035326427854554	0.010441198908232328	0.026891999999999996	0.32225922556272624	32.30769230769231	2	0.0625	6.488475623456226e-08	5860.056662143621	192479.9052590241	19.107219901725923	5	13	1
389	BOGC01006	0.2533596315376789	-0.09748293969534474	0.2381359483459	92.79	0.0	0.0	7.21	0.6666666666666666	1.0	144	8370	31765	0.83	251	46.405328481032576	1.5035326427854554	0.010441198908232328	0.026891999999999996	0.32225922556272624	32.30769230769231	2	0.0625	9.887700569422009e-08	5808.17738349282	174559.51043031018	19.102016365230867	6	14	1
390	BOGC01006	0.2466729854104234	-0.10034466408474517	0.2458671526437767	92.79	0.0	0.0	7.21	0.6666666666666666	1.0	144	8370	31765	0.83	251	46.405328481032576	1.5035326427854554	0.010441198908232328	0.026891999999999996	0.32225922556272624	32.30769230769231	2	0.0625	9.340119033751648e-08	2390.840303512221	215582.16463765196	21.178186396782728	7	15	1
391	BOGC01006	0.2479406117848285	-0.10777838813718932	0.2302006049790535	92.79	0.0	0.0	7.21	0.6666666666666666	1.0	144	8370	31765	0.83	251	46.405328481032576	1.5035326427854554	0.010441198908232328	0.026891999999999996	0.32225922556272624	32.30769230769231	2	0.0625	1.0169310082908113e-07	1538.731697614538	175754.3408119862	19.52270199372611	8	16	1
392	BOGC01006	0.2549135125506251	-0.09662151428178174	0.2087633647767225	92.79	0.0	0.0	7.21	0.6666666666666666	1.0	144	8370	31765	0.83	251	46.405328481032576	1.5035326427854554	0.010441198908232328	0.026891999999999996	0.32225922556272624	32.30769230769231	2	0.0625	3.23546283098608e-08	1420.9599052961162	172808.38268128966	14.9231848305315	1	9	2
393	BOGC01006	0.2536903168259713	-0.10152794507025528	0.2566574719947624	92.79	0.0	0.0	7.21	0.6666666666666666	1.0	144	8370	31765	0.83	251	46.405328481032576	1.5035326427854554	0.010441198908232328	0.026891999999999996	0.32225922556272624	32.30769230769231	2	0.0625	7.32001430581164e-08	1e-12	215182.80649708337	18.712177797991984	2	10	2
394	BOGC01006	0.2493908357371699	-0.09941485909912016	0.2958746571258199	92.79	0.0	0.0	7.21	0.6666666666666666	1.0	144	8370	31765	0.83	251	46.405328481032576	1.5035326427854554	0.010441198908232328	0.026891999999999996	0.32225922556272624	32.30769230769231	2	0.0625	2.4781492857783863e-08	1280.7194749164817	302950.1403450101	16.235009796135028	3	11	2
395	BOGC01006	0.2518810230326497	-0.10154641541443296	0.2854902688888404	92.79	0.0	0.0	7.21	0.6666666666666666	1.0	144	8370	31765	0.83	251	46.405328481032576	1.5035326427854554	0.010441198908232328	0.026891999999999996	0.32225922556272624	32.30769230769231	2	0.0625	5.8434869387724575e-08	309.9664414030211	277434.1284157832	19.552142981096324	4	12	2
396	BOGC01006	0.2519411545617059	-0.1027135839720434	0.2712103731789657	92.79	0.0	0.0	7.21	0.6666666666666666	1.0	144	8370	31765	0.83	251	46.405328481032576	1.5035326427854554	0.010441198908232328	0.026891999999999996	0.32225922556272624	32.30769230769231	2	0.0625	4.276867637820203e-08	1e-12	256218.9287733897	19.058266405107364	5	13	2
397	BOGC01006	0.2503974791900992	-0.09802015162068262	0.238037730726154	92.79	0.0	0.0	7.21	0.6666666666666666	1.0	144	8370	31765	0.83	251	46.405328481032576	1.5035326427854554	0.010441198908232328	0.026891999999999996	0.32225922556272624	32.30769230769231	2	0.0625	3.418782235087292e-08	1e-12	238305.02590951565	17.402976754540912	6	14	2
398	BOGC01006	0.2528870554916015	-0.10680024586786528	0.2427444470859937	92.79	0.0	0.0	7.21	0.6666666666666666	1.0	144	8370	31765	0.83	251	46.405328481032576	1.5035326427854554	0.010441198908232328	0.026891999999999996	0.32225922556272624	32.30769230769231	2	0.0625	9.080931473448572e-08	961.4070095587134	210105.5280114789	18.802730159546016	7	15	2
399	BOGC01006	0.250822469087281	-0.11643940761233297	0.2195169033842463	92.79	0.0	0.0	7.21	0.6666666666666666	1.0	144	8370	31765	0.83	251	46.405328481032576	1.5035326427854554	0.010441198908232328	0.026891999999999996	0.32225922556272624	32.30769230769231	2	0.0625	7.015126168852248e-08	1e-12	164177.7674626982	18.127721831186825	8	16	2
401	BOGC01006	0.2507133440314876	-0.08871109815513506	0.2148492641938628	92.79	0.0	0.0	7.21	0.6666666666666666	1.0	144	8370	31765	0.83	251	46.405328481032576	1.5035326427854554	0.010441198908232328	0.026891999999999996	0.32225922556272624	32.30769230769231	2	0.0625	9.70178803960664e-09	633.0599933157554	220058.61944878992	13.592905138133116	2	10	3
402	BOGC01006	0.2523612383901013	-0.10137271558195357	0.2660475237831741	92.79	0.0	0.0	7.21	0.6666666666666666	1.0	144	8370	31765	0.83	251	46.405328481032576	1.5035326427854554	0.010441198908232328	0.026891999999999996	0.32225922556272624	32.30769230769231	2	0.0625	2.5167451900287574e-08	2012.410016405398	268540.4505750676	15.618835536420082	3	11	3
403	BOGC01006	0.2546303837064126	-0.11009661282451054	0.2881025081275377	92.79	0.0	0.0	7.21	0.6666666666666666	1.0	144	8370	31765	0.83	251	46.405328481032576	1.5035326427854554	0.010441198908232328	0.026891999999999996	0.32225922556272624	32.30769230769231	2	0.0625	6.554774811817765e-08	212.0558728613285	296858.41993576137	19.65869662677096	4	12	3
404	BOGC01006	0.2513386261890374	-0.11057959267545439	0.2776743348062736	92.79	0.0	0.0	7.21	0.6666666666666666	1.0	144	8370	31765	0.83	251	46.405328481032576	1.5035326427854554	0.010441198908232328	0.026891999999999996	0.32225922556272624	32.30769230769231	2	0.0625	5.4547469430232816e-08	509.212894073131	252513.5799129899	19.62427353001649	5	13	3
405	BOGC01006	0.2528584298682003	-0.10747146603500288	0.2431107716335178	92.79	0.0	0.0	7.21	0.6666666666666666	1.0	144	8370	31765	0.83	251	46.405328481032576	1.5035326427854554	0.010441198908232328	0.026891999999999996	0.32225922556272624	32.30769230769231	2	0.0625	1.1505992270066657e-07	1656.508541447722	229094.56691467192	19.978424030629217	6	14	3
406	BOGC01006	0.2556502926133702	-0.10587594268688894	0.2343854810509985	92.79	0.0	0.0	7.21	0.6666666666666666	1.0	144	8370	31765	0.83	251	46.405328481032576	1.5035326427854554	0.010441198908232328	0.026891999999999996	0.32225922556272624	32.30769230769231	2	0.0625	9.269772971443049e-08	267.243838170118	210144.1435902784	18.773182966548667	7	15	3
407	BOGC01006	0.2508165256203937	-0.11098633323340953	0.222552373878244	92.79	0.0	0.0	7.21	0.6666666666666666	1.0	144	8370	31765	0.83	251	46.405328481032576	1.5035326427854554	0.010441198908232328	0.026891999999999996	0.32225922556272624	32.30769230769231	2	0.0625	8.452761335320248e-08	469.3291311141944	191183.85161549	17.0523939618531	8	16	3
409	BOGC01006	0.2478850529748634	-0.0865331694863549	0.1439603648946209	92.79	0.0	0.0	7.21	0.6666666666666666	1.0	144	8370	31765	0.83	251	46.405328481032576	1.5035326427854554	0.010441198908232328	0.026891999999999996	0.32225922556272624	32.30769230769231	2	0.0625	4.5236885348742823e-08	1158.6671622154663	120158.78330821871	16.774693542537296	2	10	4
410	BOGC01006	0.2521927062664121	-0.10416330949696762	0.2570464682993592	92.79	0.0	0.0	7.21	0.6666666666666666	1.0	144	8370	31765	0.83	251	46.405328481032576	1.5035326427854554	0.010441198908232328	0.026891999999999996	0.32225922556272624	32.30769230769231	2	0.0625	7.701547000138477e-08	644.1767119724783	258436.49750216343	18.841408170258443	3	11	4
411	BOGC01006	0.2518233855584612	-0.11147127801458506	0.2891930582175656	92.79	0.0	0.0	7.21	0.6666666666666666	1.0	144	8370	31765	0.83	251	46.405328481032576	1.5035326427854554	0.010441198908232328	0.026891999999999996	0.32225922556272624	32.30769230769231	2	0.0625	4.60922129352781e-08	2280.881372662692	303792.51552688703	18.454985642521347	4	12	4
412	BOGC01006	0.2534345645799641	-0.11942452962028209	0.2792811339560566	92.79	0.0	0.0	7.21	0.6666666666666666	1.0	144	8370	31765	0.83	251	46.405328481032576	1.5035326427854554	0.010441198908232328	0.026891999999999996	0.32225922556272624	32.30769230769231	2	0.0625	4.103365802698988e-08	2414.9182098476285	255540.08364656963	16.413135095533903	5	13	4
413	BOGC01006	0.256356042460117	-0.11228279420026371	0.2605544024217214	92.79	0.0	0.0	7.21	0.6666666666666666	1.0	144	8370	31765	0.83	251	46.405328481032576	1.5035326427854554	0.010441198908232328	0.026891999999999996	0.32225922556272624	32.30769230769231	2	0.0625	1.3689806799277449e-07	903.3399028801635	232726.9357684067	19.59506443335783	6	14	4
414	BOGC01006	0.2533799743278149	-0.11038742249879732	0.2387795991955597	92.79	0.0	0.0	7.21	0.6666666666666666	1.0	144	8370	31765	0.83	251	46.405328481032576	1.5035326427854554	0.010441198908232328	0.026891999999999996	0.32225922556272624	32.30769230769231	2	0.0625	5.8848542039413594e-08	794.8779412458872	213437.50115054645	17.300306140232145	7	15	4
415	BOGC01006	0.2514807164927263	-0.10995042201527448	0.2018951798850785	92.79	0.0	0.0	7.21	0.6666666666666666	1.0	144	8370	31765	0.83	251	46.405328481032576	1.5035326427854554	0.010441198908232328	0.026891999999999996	0.32225922556272624	32.30769230769231	2	0.0625	6.491709525491275e-08	1e-12	177635.61763271684	17.621072316287524	8	16	4
417	BOGC01006	0.2529515213291377	-0.09367844178079031	0.2053250175834046	92.79	0.0	0.0	7.21	0.6666666666666666	1.0	144	8370	31765	0.83	251	46.405328481032576	1.5035326427854554	0.010441198908232328	0.026891999999999996	0.32225922556272624	32.30769230769231	2	0.0625	4.890035532056913e-08	988.949144797858	198074.61660503253	16.800317370817453	2	10	5
418	BOGC01006	0.2511735203027754	-0.103395414762432	0.2564217431499439	92.79	0.0	0.0	7.21	0.6666666666666666	1.0	144	8370	31765	0.83	251	46.405328481032576	1.5035326427854554	0.010441198908232328	0.026891999999999996	0.32225922556272624	32.30769230769231	2	0.0625	7.213138486505954e-08	1612.0745849335103	252890.48079908933	18.11640752037279	3	11	5
419	BOGC01006	0.2541963888932505	-0.10578830679855657	0.2818705022091027	92.79	0.0	0.0	7.21	0.6666666666666666	1.0	144	8370	31765	0.83	251	46.405328481032576	1.5035326427854554	0.010441198908232328	0.026891999999999996	0.32225922556272624	32.30769230769231	2	0.0625	4.288144817010675e-08	3259.961967039261	290966.66092566703	17.412091936630897	4	12	5
420	BOGC01006	0.2563535198038814	-0.11846014186257972	0.274210869800108	92.79	0.0	0.0	7.21	0.6666666666666666	1.0	144	8370	31765	0.83	251	46.405328481032576	1.5035326427854554	0.010441198908232328	0.026891999999999996	0.32225922556272624	32.30769230769231	2	0.0625	8.879158497343553e-08	3600.180875640292	243939.63232953096	17.519550255942814	5	13	5
421	BOGC01006	0.2527303506591655	-0.11629046590077256	0.2781909018958881	92.79	0.0	0.0	7.21	0.6666666666666666	1.0	144	8370	31765	0.83	251	46.405328481032576	1.5035326427854554	0.010441198908232328	0.026891999999999996	0.32225922556272624	32.30769230769231	2	0.0625	9.525933597487325e-08	2334.329951558801	262156.86826316733	18.996334328249738	6	14	5
422	BOGC01006	0.2525972650148894	-0.11914708147157069	0.2561362827851622	92.79	0.0	0.0	7.21	0.6666666666666666	1.0	144	8370	31765	0.83	251	46.405328481032576	1.5035326427854554	0.010441198908232328	0.026891999999999996	0.32225922556272624	32.30769230769231	2	0.0625	8.21559995589638e-08	2561.095169273387	224489.0285181276	18.82002073518389	7	15	5
423	BOGC01006	0.2544408037822126	-0.11327508396725573	0.2107865979237009	92.79	0.0	0.0	7.21	0.6666666666666666	1.0	144	8370	31765	0.83	251	46.405328481032576	1.5035326427854554	0.010441198908232328	0.026891999999999996	0.32225922556272624	32.30769230769231	2	0.0625	4.730350711135146e-08	1855.021247720857	180122.5769542501	15.877291055214451	8	16	5
424	BOGC01006	0.2492113954602696	-0.09288971878579899	0.2139740001473079	92.79	0.0	0.0	7.21	0.6666666666666666	1.0	144	8370	31765	0.83	251	46.405328481032576	1.5035326427854554	0.010441198908232328	0.026891999999999996	0.32225922556272624	32.30769230769231	2	0.0625	3.79601932110063e-08	1231.8309705605666	232895.8748313052	15.744841915294884	1	9	6
425	BOGC01006	0.2506195244675601	-0.09775920888591719	0.2491616172850849	92.79	0.0	0.0	7.21	0.6666666666666666	1.0	144	8370	31765	0.83	251	46.405328481032576	1.5035326427854554	0.010441198908232328	0.026891999999999996	0.32225922556272624	32.30769230769231	2	0.0625	7.343997365794054e-08	1423.7264145400284	262177.0352523345	19.48506544067411	2	10	6
426	BOGC01006	0.2532878730852653	-0.09684787424446983	0.2441947103015334	92.79	0.0	0.0	7.21	0.6666666666666666	1.0	144	8370	31765	0.83	251	46.405328481032576	1.5035326427854554	0.010441198908232328	0.026891999999999996	0.32225922556272624	32.30769230769231	2	0.0625	4.450870960681642e-08	1990.355658065824	260668.08275563395	17.22236992219538	3	11	6
427	BOGC01006	0.2532021581224515	-0.10189027820497476	0.2601617745889156	92.79	0.0	0.0	7.21	0.6666666666666666	1.0	144	8370	31765	0.83	251	46.405328481032576	1.5035326427854554	0.010441198908232328	0.026891999999999996	0.32225922556272624	32.30769230769231	2	0.0625	8.79390413821568e-08	3096.3609454204297	251277.04941500133	18.420493971258377	4	12	6
428	BOGC01006	0.2550364740310074	-0.1125174068699248	0.2720030191106129	92.79	0.0	0.0	7.21	0.6666666666666666	1.0	144	8370	31765	0.83	251	46.405328481032576	1.5035326427854554	0.010441198908232328	0.026891999999999996	0.32225922556272624	32.30769230769231	2	0.0625	8.165162701523344e-08	6498.457438830485	259800.73399241787	17.696136648101334	5	13	6
429	BOGC01006	0.2538006580447243	-0.11732441218867594	0.2772962282559969	92.79	0.0	0.0	7.21	0.6666666666666666	1.0	144	8370	31765	0.83	251	46.405328481032576	1.5035326427854554	0.010441198908232328	0.026891999999999996	0.32225922556272624	32.30769230769231	2	0.0625	8.449385036080059e-08	2036.2014296893003	264452.617985753	19.07239668247511	6	14	6
430	BOGC01006	0.2527963824346642	-0.12231219108874053	0.2634951961585532	92.79	0.0	0.0	7.21	0.6666666666666666	1.0	144	8370	31765	0.83	251	46.405328481032576	1.5035326427854554	0.010441198908232328	0.026891999999999996	0.32225922556272624	32.30769230769231	2	0.0625	5.4211518607516496e-08	1633.656543376106	238512.5231948552	17.465625018852556	7	15	6
431	BOGC01006	0.2505777638028021	-0.11843892061607773	0.221440180905943	92.79	0.0	0.0	7.21	0.6666666666666666	1.0	144	8370	31765	0.83	251	46.405328481032576	1.5035326427854554	0.010441198908232328	0.026891999999999996	0.32225922556272624	32.30769230769231	2	0.0625	1.196295509320322e-07	458.16300753287567	173960.00267578405	18.73307252969108	8	16	6
432	BOGC01006	0.2516485602024775	-0.0951784695196452	0.2461488189137694	92.79	0.0	0.0	7.21	0.6666666666666666	1.0	144	8370	31765	0.83	251	46.405328481032576	1.5035326427854554	0.010441198908232328	0.026891999999999996	0.32225922556272624	32.30769230769231	2	0.0625	1.3078740512817433e-07	137.8457903378215	263870.81614273274	20.10477933713906	1	9	7
433	BOGC01006	0.251171431710373	-0.10239015645591096	0.256137075203223	92.79	0.0	0.0	7.21	0.6666666666666666	1.0	144	8370	31765	0.83	251	46.405328481032576	1.5035326427854554	0.010441198908232328	0.026891999999999996	0.32225922556272624	32.30769230769231	2	0.0625	3.006843352082456e-08	1903.064927866184	261671.94614320743	15.911456266507422	2	10	7
434	BOGC01006	0.2527053954237338	-0.0889649671410665	0.2318362980082578	92.79	0.0	0.0	7.21	0.6666666666666666	1.0	144	8370	31765	0.83	251	46.405328481032576	1.5035326427854554	0.010441198908232328	0.026891999999999996	0.32225922556272624	32.30769230769231	2	0.0625	4.836959011100817e-08	3337.008558368382	235916.5031722853	16.957291570624964	3	11	7
435	BOGC01006	0.2423454734051289	-0.09317227575311277	0.09716866903228	92.79	0.0	0.0	7.21	0.6666666666666666	1.0	144	8370	31765	0.83	251	46.405328481032576	1.5035326427854554	0.010441198908232328	0.026891999999999996	0.32225922556272624	32.30769230769231	2	0.0625	3.8039007277390624e-08	4277.84851986246	248316.1101797412	14.034698528184032	4	12	7
436	BOGC01006	0.2501974048230849	-0.09332671926932183	0.2335407318490573	92.79	0.0	0.0	7.21	0.6666666666666666	1.0	144	8370	31765	0.83	251	46.405328481032576	1.5035326427854554	0.010441198908232328	0.026891999999999996	0.32225922556272624	32.30769230769231	2	0.0625	2.7197323948513485e-08	3411.848525924911	264366.6702473917	15.877794214750182	5	13	7
437	BOGC01006	0.2503956720995512	-0.1097653255874514	0.258728749599049	92.79	0.0	0.0	7.21	0.6666666666666666	1.0	144	8370	31765	0.83	251	46.405328481032576	1.5035326427854554	0.010441198908232328	0.026891999999999996	0.32225922556272624	32.30769230769231	2	0.0625	6.859086654209534e-08	1333.2793757925297	251244.46582067184	18.359221409821306	6	14	7
438	BOGC01006	0.2498169977445873	-0.11891011088563157	0.2600162982328413	92.79	0.0	0.0	7.21	0.6666666666666666	1.0	144	8370	31765	0.83	251	46.405328481032576	1.5035326427854554	0.010441198908232328	0.026891999999999996	0.32225922556272624	32.30769230769231	2	0.0625	4.426051192218949e-08	4690.84343590609	205229.79743961152	15.264262240084465	7	15	7
439	BOGC01006	0.2504638925596457	-0.11851791081139074	0.2268502292809798	92.79	0.0	0.0	7.21	0.6666666666666666	1.0	144	8370	31765	0.83	251	46.405328481032576	1.5035326427854554	0.010441198908232328	0.026891999999999996	0.32225922556272624	32.30769230769231	2	0.0625	1.3065944082235606e-07	805.7342015810331	199914.85078792635	19.09064593485124	8	16	7
440	BOGC01006	0.2512866919248435	-0.0740719749431665	0.1978980891719745	92.79	0.0	0.0	7.21	0.6666666666666666	1.0	144	8370	31765	0.83	251	46.405328481032576	1.5035326427854554	0.010441198908232328	0.026891999999999996	0.32225922556272624	32.30769230769231	2	0.0625	4.039033929537084e-08	980.761583058155	253005.40397319477	17.112037401640066	1	9	8
441	BOGC01006	0.2535571761657206	-0.07918433041991878	0.2243394792068182	92.79	0.0	0.0	7.21	0.6666666666666666	1.0	144	8370	31765	0.83	251	46.405328481032576	1.5035326427854554	0.010441198908232328	0.026891999999999996	0.32225922556272624	32.30769230769231	2	0.0625	3.636870515855151e-08	4178.590418124629	244771.2636544639	16.352465138876227	2	10	8
442	BOGC01006	0.2402339445411423	-0.06789344832271149	0.1933432807807807	92.79	0.0	0.0	7.21	0.6666666666666666	1.0	144	8370	31765	0.83	251	46.405328481032576	1.5035326427854554	0.010441198908232328	0.026891999999999996	0.32225922556272624	32.30769230769231	2	0.0625	4.382665697022503e-08	6343.97145926613	255696.54763539595	16.548355937486722	3	11	8
444	BOGC01006	0.2493620844799586	-0.07144840009784417	0.158080931836281	92.79	0.0	0.0	7.21	0.6666666666666666	1.0	144	8370	31765	0.83	251	46.405328481032576	1.5035326427854554	0.010441198908232328	0.026891999999999996	0.32225922556272624	32.30769230769231	2	0.0625	6.614717551478577e-08	3903.2652110471145	193676.48948841332	17.903739740609698	5	13	8
445	BOGC01006	0.252251489935097	-0.09119437698191635	0.2021722636295117	92.79	0.0	0.0	7.21	0.6666666666666666	1.0	144	8370	31765	0.83	251	46.405328481032576	1.5035326427854554	0.010441198908232328	0.026891999999999996	0.32225922556272624	32.30769230769231	2	0.0625	5.468673736075402e-08	6389.906659354239	206140.10129819316	15.999186398846716	6	14	8
446	BOGC01006	0.252824792449167	-0.10120098067970582	0.2111695170523775	92.79	0.0	0.0	7.21	0.6666666666666666	1.0	144	8370	31765	0.83	251	46.405328481032576	1.5035326427854554	0.010441198908232328	0.026891999999999996	0.32225922556272624	32.30769230769231	2	0.0625	7.378500899157815e-08	4068.003545132371	193669.48714218347	18.140638772975	7	15	8
447	BOGC01006	0.2473913474085921	-0.10155073826094262	0.197592903062893	92.79	0.0	0.0	7.21	0.6666666666666666	1.0	144	8370	31765	0.83	251	46.405328481032576	1.5035326427854554	0.010441198908232328	0.026891999999999996	0.32225922556272624	32.30769230769231	2	0.0625	5.0672595897083283e-08	3173.8057737484846	188804.9576654988	17.32251924799522	8	16	8
449	BOGC01007	0.2401278089338527	-0.08807446076007483	0.4528731380475109	14.23	55.23	0.0	30.54	0.534144351665227	0.2048661099913619	41	1732	26945	1.15	304	21.581401057710146	0.5114792050677305	0.012475102562627573	0.027254999999999998	0.526375635553906	23.75	2	0.21875	3.996570185904602e-09	5.557054816308527	661462.1496455054	9.935287014825178	2	10	1
450	BOGC01007	0.2465162502681057	-0.09007161584754159	0.3293079700760288	14.23	55.23	0.0	30.54	0.534144351665227	0.2048661099913619	41	1732	26945	1.15	304	21.581401057710146	0.5114792050677305	0.012475102562627573	0.027254999999999998	0.526375635553906	23.75	2	0.21875	2.898286943775474e-09	58.620608367477736	686105.2807287383	9.602858978599404	3	11	1
451	BOGC01007	0.2479775411035907	-0.09474225500821501	0.2705547418102346	14.23	55.23	0.0	30.54	0.534144351665227	0.2048661099913619	41	1732	26945	1.15	304	21.581401057710146	0.5114792050677305	0.012475102562627573	0.027254999999999998	0.526375635553906	23.75	2	0.21875	1.0305892139683692e-08	15.690559962423412	320453.10918406973	10.955705680614722	4	12	1
453	BOGC01007	0.2352358307076662	-0.1083847656066819	0.4669952841219113	14.23	55.23	0.0	30.54	0.534144351665227	0.2048661099913619	41	1732	26945	1.15	304	21.581401057710146	0.5114792050677305	0.012475102562627573	0.027254999999999998	0.526375635553906	23.75	2	0.21875	1.1628815688169423e-09	38.92419719875407	989175.7919992562	8.875705679920078	6	14	1
454	BOGC01007	0.2333112918099065	-0.10722624274209079	0.4918645737554183	14.23	55.23	0.0	30.54	0.534144351665227	0.2048661099913619	41	1732	26945	1.15	304	21.581401057710146	0.5114792050677305	0.012475102562627573	0.027254999999999998	0.526375635553906	23.75	2	0.21875	5.0758870440148485e-09	9.70384883558595	687321.6314807915	9.8697437707639	7	15	1
455	BOGC01007	0.2497437390902291	-0.10504792108726428	0.3145990211755585	14.23	55.23	0.0	30.54	0.534144351665227	0.2048661099913619	41	1732	26945	1.15	304	21.581401057710146	0.5114792050677305	0.012475102562627573	0.027254999999999998	0.526375635553906	23.75	2	0.21875	1.0181611109771892e-10	22.563007018306823	574650.5322479573	7.247536180373208	8	16	1
457	BOGC01007	0.2462434950908085	-0.07638273289560739	0.3819676843164227	14.23	55.23	0.0	30.54	0.534144351665227	0.2048661099913619	41	1732	26945	1.15	304	21.581401057710146	0.5114792050677305	0.012475102562627573	0.027254999999999998	0.526375635553906	23.75	2	0.21875	6.8052967705511955e-09	10.012268791826818	969754.9417376268	10.398876248681583	2	10	2
458	BOGC01007	0.2525550973108001	-0.07512596351943289	0.2373718404589997	14.23	55.23	0.0	30.54	0.534144351665227	0.2048661099913619	41	1732	26945	1.15	304	21.581401057710146	0.5114792050677305	0.012475102562627573	0.027254999999999998	0.526375635553906	23.75	2	0.21875	3.900699541148356e-09	14.928058789110857	327935.80053593765	10.1193651716333	3	11	2
459	BOGC01007	0.2511454734726703	-0.08446252600822378	0.2090373277200468	14.23	55.23	0.0	30.54	0.534144351665227	0.2048661099913619	41	1732	26945	1.15	304	21.581401057710146	0.5114792050677305	0.012475102562627573	0.027254999999999998	0.526375635553906	23.75	2	0.21875	6.4621064055359065e-09	19.247325955263797	264762.0457603121	10.735805373840371	4	12	2
461	BOGC01007	0.2541988357009019	-0.08793259279734844	0.3453491691457075	14.23	55.23	0.0	30.54	0.534144351665227	0.2048661099913619	41	1732	26945	1.15	304	21.581401057710146	0.5114792050677305	0.012475102562627573	0.027254999999999998	0.526375635553906	23.75	2	0.21875	6.661105445004978e-09	12.681355965328155	412872.8458352104	10.438518395570783	6	14	2
462	BOGC01007	0.2499297183671272	-0.08893706513177681	0.3018936202124323	14.23	55.23	0.0	30.54	0.534144351665227	0.2048661099913619	41	1732	26945	1.15	304	21.581401057710146	0.5114792050677305	0.012475102562627573	0.027254999999999998	0.526375635553906	23.75	2	0.21875	3.804970116760842e-09	2.999489545630785	337281.51159302634	9.933653455463952	7	15	2
463	BOGC01007	0.2512363069364532	-0.0931840653345028	0.3026301467183426	14.23	55.23	0.0	30.54	0.534144351665227	0.2048661099913619	41	1732	26945	1.15	304	21.581401057710146	0.5114792050677305	0.012475102562627573	0.027254999999999998	0.526375635553906	23.75	2	0.21875	5.700229177563186e-10	14.306666962228157	360639.7698020385	8.284329410322437	8	16	2
464	BOGC01007	0.2504035812643006	-0.0854485279984745	0.2158458939965627	14.23	55.23	0.0	30.54	0.534144351665227	0.2048661099913619	41	1732	26945	1.15	304	21.581401057710146	0.5114792050677305	0.012475102562627573	0.027254999999999998	0.526375635553906	23.75	2	0.21875	1.841512498046427e-09	12.715994923696462	289375.24653594097	9.204418912654148	1	9	3
465	BOGC01007	0.2492150929746397	-0.07539201507280069	0.1816131283960417	14.23	55.23	0.0	30.54	0.534144351665227	0.2048661099913619	41	1732	26945	1.15	304	21.581401057710146	0.5114792050677305	0.012475102562627573	0.027254999999999998	0.526375635553906	23.75	2	0.21875	1.7002492747053564e-09	16.773249456037863	219527.0015928793	9.560436044040577	2	10	3
469	BOGC01007	0.2485660853104145	-0.08936109707577065	0.3089857466328055	14.23	55.23	0.0	30.54	0.534144351665227	0.2048661099913619	41	1732	26945	1.15	304	21.581401057710146	0.5114792050677305	0.012475102562627573	0.027254999999999998	0.526375635553906	23.75	2	0.21875	3.4914071633807e-11	105.15488479967516	662862.3586497571	7.168847658348026	6	14	3
470	BOGC01007	0.2515718550453936	-0.08341482520869874	0.1985003653584675	14.23	55.23	0.0	30.54	0.534144351665227	0.2048661099913619	41	1732	26945	1.15	304	21.581401057710146	0.5114792050677305	0.012475102562627573	0.027254999999999998	0.526375635553906	23.75	2	0.21875	6.462349100289089e-09	10.349610057859172	377294.2566357733	10.472482746730982	7	15	3
471	BOGC01007	0.2531626066941538	-0.08248069737656404	0.2221391027481274	14.23	55.23	0.0	30.54	0.534144351665227	0.2048661099913619	41	1732	26945	1.15	304	21.581401057710146	0.5114792050677305	0.012475102562627573	0.027254999999999998	0.526375635553906	23.75	2	0.21875	1.6170311756269482e-09	10.151546270266044	255145.3233118537	9.147619916869488	8	16	3
473	BOGC01007	0.2499740397510068	-0.07705670396506929	0.2262119845698227	14.23	55.23	0.0	30.54	0.534144351665227	0.2048661099913619	41	1732	26945	1.15	304	21.581401057710146	0.5114792050677305	0.012475102562627573	0.027254999999999998	0.526375635553906	23.75	2	0.21875	1.1884448980481466e-10	100.07844553072786	640656.5628229247	7.877857312608073	2	10	4
474	BOGC01007	0.2515637281427729	-0.07468542616149307	0.1685317384425474	14.23	55.23	0.0	30.54	0.534144351665227	0.2048661099913619	41	1732	26945	1.15	304	21.581401057710146	0.5114792050677305	0.012475102562627573	0.027254999999999998	0.526375635553906	23.75	2	0.21875	5.179132012145261e-09	1e-12	194446.51193800924	10.73551006026526	3	11	4
475	BOGC01007	0.2497396247323951	-0.08697370684429474	0.3258815517952951	14.23	55.23	0.0	30.54	0.534144351665227	0.2048661099913619	41	1732	26945	1.15	304	21.581401057710146	0.5114792050677305	0.012475102562627573	0.027254999999999998	0.526375635553906	23.75	2	0.21875	5.324054308530891e-09	13.779311025531204	490954.5162488406	10.647124783620006	4	12	4
476	BOGC01007	0.2497433925815627	-0.08647972338405355	0.1764793923286307	14.23	55.23	0.0	30.54	0.534144351665227	0.2048661099913619	41	1732	26945	1.15	304	21.581401057710146	0.5114792050677305	0.012475102562627573	0.027254999999999998	0.526375635553906	23.75	2	0.21875	1.741819577461001e-09	17.140566743735096	175617.84986297233	9.82787438595244	5	13	4
478	BOGC01007	0.2512798370334534	-0.08591657437965769	0.1531919264368456	14.23	55.23	0.0	30.54	0.534144351665227	0.2048661099913619	41	1732	26945	1.15	304	21.581401057710146	0.5114792050677305	0.012475102562627573	0.027254999999999998	0.526375635553906	23.75	2	0.21875	1.4502945511196683e-09	10.512091197513064	152265.3159464948	9.741538502580486	7	15	4
480	BOGC01007	0.2434675175582579	-0.06207175303232727	0.1050838802351018	14.23	55.23	0.0	30.54	0.534144351665227	0.2048661099913619	41	1732	26945	1.15	304	21.581401057710146	0.5114792050677305	0.012475102562627573	0.027254999999999998	0.526375635553906	23.75	2	0.21875	4.068464676265648e-09	1e-12	95286.56340482392	10.469889884056084	1	9	5
481	BOGC01007	0.0	-0.05372905225471376	0.0182331379814587	14.23	55.23	0.0	30.54	0.534144351665227	0.2048661099913619	41	1732	26945	1.15	304	21.581401057710146	0.5114792050677305	0.012475102562627573	0.027254999999999998	0.526375635553906	23.75	2	0.21875	5.2873904365924325e-08	6.901312854524667	11755.5252373845	13.370785219886786	2	10	5
482	BOGC01007	0.2518709631157246	-0.07279477029258269	0.298842675212442	14.23	55.23	0.0	30.54	0.534144351665227	0.2048661099913619	41	1732	26945	1.15	304	21.581401057710146	0.5114792050677305	0.012475102562627573	0.027254999999999998	0.526375635553906	23.75	2	0.21875	3.3732574511446956e-09	1e-12	391358.3803945814	10.80140559477556	3	11	5
483	BOGC01007	0.2498602273216528	-0.08473172144996223	0.1817202614379084	14.23	55.23	0.0	30.54	0.534144351665227	0.2048661099913619	41	1732	26945	1.15	304	21.581401057710146	0.5114792050677305	0.012475102562627573	0.027254999999999998	0.526375635553906	23.75	2	0.21875	2.5767110667374027e-09	19.81648178883788	210828.33629574912	10.31103077452222	4	12	5
484	BOGC01007	0.2531833629438955	-0.09277693179050128	0.2420998394136133	14.23	55.23	0.0	30.54	0.534144351665227	0.2048661099913619	41	1732	26945	1.15	304	21.581401057710146	0.5114792050677305	0.012475102562627573	0.027254999999999998	0.526375635553906	23.75	2	0.21875	2.9068132345599902e-09	39.05820111782632	245667.52806287495	10.274226271831782	5	13	5
485	BOGC01007	0.2509013547095036	-0.09017104131726396	0.2582927203065134	14.23	55.23	0.0	30.54	0.534144351665227	0.2048661099913619	41	1732	26945	1.15	304	21.581401057710146	0.5114792050677305	0.012475102562627573	0.027254999999999998	0.526375635553906	23.75	2	0.21875	2.782780006427288e-09	1e-12	262872.0078468212	10.400049672303211	6	14	5
486	BOGC01007	0.2551384937078326	-0.09197917011644433	0.2932499729657433	14.23	55.23	0.0	30.54	0.534144351665227	0.2048661099913619	41	1732	26945	1.15	304	21.581401057710146	0.5114792050677305	0.012475102562627573	0.027254999999999998	0.526375635553906	23.75	2	0.21875	2.2826691647992448e-09	0.7476241847835804	257011.91388152807	9.990316867062408	7	15	5
487	BOGC01007	0.2496445399284338	-0.09540443649628697	0.1746013825452778	14.23	55.23	0.0	30.54	0.534144351665227	0.2048661099913619	41	1732	26945	1.15	304	21.581401057710146	0.5114792050677305	0.012475102562627573	0.027254999999999998	0.526375635553906	23.75	2	0.21875	5.497349242489236e-10	8.493372671837141	143916.47041188713	8.809963097958176	8	16	5
488	BOGC01007	0.2508940639817472	-0.08103175782373248	0.0873104427736006	14.23	55.23	0.0	30.54	0.534144351665227	0.2048661099913619	41	1732	26945	1.15	304	21.581401057710146	0.5114792050677305	0.012475102562627573	0.027254999999999998	0.526375635553906	23.75	2	0.21875	2.234074036877587e-09	5.104527911471314	59430.57539194303	9.751399389190196	1	9	6
489	BOGC01007	0.2505602785610092	-0.07858934954576988	0.1208488758341893	14.23	55.23	0.0	30.54	0.534144351665227	0.2048661099913619	41	1732	26945	1.15	304	21.581401057710146	0.5114792050677305	0.012475102562627573	0.027254999999999998	0.526375635553906	23.75	2	0.21875	1.4404872850093398e-09	3.12988523987301	132117.0280414833	9.747754426406228	2	10	6
490	BOGC01007	0.2512551183238437	-0.08381095514340287	0.1719006958657388	14.23	55.23	0.0	30.54	0.534144351665227	0.2048661099913619	41	1732	26945	1.15	304	21.581401057710146	0.5114792050677305	0.012475102562627573	0.027254999999999998	0.526375635553906	23.75	2	0.21875	2.516056252233056e-09	13.941348075975249	168465.4859950735	10.413346367810918	3	11	6
491	BOGC01007	0.251483568274305	-0.09175516807003424	0.2417641814666787	14.23	55.23	0.0	30.54	0.534144351665227	0.2048661099913619	41	1732	26945	1.15	304	21.581401057710146	0.5114792050677305	0.012475102562627573	0.027254999999999998	0.526375635553906	23.75	2	0.21875	1.057642418089699e-09	1e-12	289877.08042727713	9.989241012340235	4	12	6
492	BOGC01007	0.2508423310169037	-0.08851578409010731	0.315910895606753	14.23	55.23	0.0	30.54	0.534144351665227	0.2048661099913619	41	1732	26945	1.15	304	21.581401057710146	0.5114792050677305	0.012475102562627573	0.027254999999999998	0.526375635553906	23.75	2	0.21875	1.016299044920288e-09	8.496592318608554	384022.1468053215	9.682955543160965	5	13	6
493	BOGC01007	0.253112883016219	-0.08832950870414528	0.2329911462806199	14.23	55.23	0.0	30.54	0.534144351665227	0.2048661099913619	41	1732	26945	1.15	304	21.581401057710146	0.5114792050677305	0.012475102562627573	0.027254999999999998	0.526375635553906	23.75	2	0.21875	1.896164336656625e-09	4.644618023520343	271654.0905177845	10.106872171668478	6	14	6
494	BOGC01007	0.2501621365626798	-0.09681171952820716	0.2602146785000466	14.23	55.23	0.0	30.54	0.534144351665227	0.2048661099913619	41	1732	26945	1.15	304	21.581401057710146	0.5114792050677305	0.012475102562627573	0.027254999999999998	0.526375635553906	23.75	2	0.21875	1.1433518576353663e-09	1e-12	247952.439710857	9.814184454392132	7	15	6
496	BOGC01007	0.2324120308512154	-0.08337670556220436	0.0545498779058662	14.23	55.23	0.0	30.54	0.534144351665227	0.2048661099913619	41	1732	26945	1.15	304	21.581401057710146	0.5114792050677305	0.012475102562627573	0.027254999999999998	0.526375635553906	23.75	2	0.21875	1.482274525343996e-09	16.433188143595178	30316.853055383777	9.401749935800296	1	9	7
497	BOGC01007	0.2516065374023134	-0.08578728197041396	0.1142775458270766	14.23	55.23	0.0	30.54	0.534144351665227	0.2048661099913619	41	1732	26945	1.15	304	21.581401057710146	0.5114792050677305	0.012475102562627573	0.027254999999999998	0.526375635553906	23.75	2	0.21875	6.561059695542326e-09	14.937773240576323	96379.6510627647	10.926608738522011	2	10	7
498	BOGC01007	0.2505521069095763	-0.08755532619286831	0.2214082956134495	14.23	55.23	0.0	30.54	0.534144351665227	0.2048661099913619	41	1732	26945	1.15	304	21.581401057710146	0.5114792050677305	0.012475102562627573	0.027254999999999998	0.526375635553906	23.75	2	0.21875	2.7202100572054633e-09	1e-12	228787.3516047385	10.713725266988495	3	11	7
499	BOGC01007	0.2508360479028977	-0.09600570514717717	0.2369206490788706	14.23	55.23	0.0	30.54	0.534144351665227	0.2048661099913619	41	1732	26945	1.15	304	21.581401057710146	0.5114792050677305	0.012475102562627573	0.027254999999999998	0.526375635553906	23.75	2	0.21875	4.384319574057827e-09	1e-12	264197.47865549906	11.141654025374358	4	12	7
500	BOGC01007	0.2525559188152563	-0.09459370628270099	0.207960088691796	14.23	55.23	0.0	30.54	0.534144351665227	0.2048661099913619	41	1732	26945	1.15	304	21.581401057710146	0.5114792050677305	0.012475102562627573	0.027254999999999998	0.526375635553906	23.75	2	0.21875	3.386862790222267e-09	1e-12	190325.30242893915	10.96514157344449	5	13	7
501	BOGC01007	0.2481858373161768	-0.09831842802984972	0.1068130049277597	14.23	55.23	0.0	30.54	0.534144351665227	0.2048661099913619	41	1732	26945	1.15	304	21.581401057710146	0.5114792050677305	0.012475102562627573	0.027254999999999998	0.526375635553906	23.75	2	0.21875	2.4023136813156043e-09	1e-12	60234.377697059936	10.6567730659302	6	14	7
502	BOGC01007	0.2496300548008711	-0.09681250550029981	0.0722238142526806	14.23	55.23	0.0	30.54	0.534144351665227	0.2048661099913619	41	1732	26945	1.15	304	21.581401057710146	0.5114792050677305	0.012475102562627573	0.027254999999999998	0.526375635553906	23.75	2	0.21875	4.2733601546274265e-08	1e-12	22770.14750164866	12.62718824502607	7	15	7
503	BOGC01007	0.2535760792063536	-0.09940935729447149	0.2327718601790067	14.23	55.23	0.0	30.54	0.534144351665227	0.2048661099913619	41	1732	26945	1.15	304	21.581401057710146	0.5114792050677305	0.012475102562627573	0.027254999999999998	0.526375635553906	23.75	2	0.21875	3.572964146769664e-10	9.936662603849843	226705.09377521707	8.634365485109727	8	16	7
504	BOGC01007	0.2560507354222701	-0.08723071971859683	0.2067358611419343	14.23	55.23	0.0	30.54	0.534144351665227	0.2048661099913619	41	1732	26945	1.15	304	21.581401057710146	0.5114792050677305	0.012475102562627573	0.027254999999999998	0.526375635553906	23.75	2	0.21875	5.1397113232098945e-09	1e-12	159280.11136169438	10.551421001239014	1	9	8
505	BOGC01007	0.2538010916806885	-0.08961496606170206	0.2326548111140849	14.23	55.23	0.0	30.54	0.534144351665227	0.2048661099913619	41	1732	26945	1.15	304	21.581401057710146	0.5114792050677305	0.012475102562627573	0.027254999999999998	0.526375635553906	23.75	2	0.21875	4.856176127887579e-09	103.09852971346444	234252.33142634635	11.0873260564887	2	10	8
506	BOGC01007	0.2519587071538876	-0.09899829389000667	0.3448127123698973	14.23	55.23	0.0	30.54	0.534144351665227	0.2048661099913619	41	1732	26945	1.15	304	21.581401057710146	0.5114792050677305	0.012475102562627573	0.027254999999999998	0.526375635553906	23.75	2	0.21875	4.709112877421262e-09	1e-12	389987.1715205528	11.285794558277598	3	11	8
507	BOGC01007	0.2514105155358771	-0.11248046618156946	0.289123828892421	14.23	55.23	0.0	30.54	0.534144351665227	0.2048661099913619	41	1732	26945	1.15	304	21.581401057710146	0.5114792050677305	0.012475102562627573	0.027254999999999998	0.526375635553906	23.75	2	0.21875	2.853193681318089e-09	1e-12	278724.518283672	10.91391691959798	4	12	8
511	BOGC01007	0.2534513126479063	-0.10750604880708022	0.2020591494443309	14.23	55.23	0.0	30.54	0.534144351665227	0.2048661099913619	41	1732	26945	1.15	304	21.581401057710146	0.5114792050677305	0.012475102562627573	0.027254999999999998	0.526375635553906	23.75	2	0.21875	2.3797643855516526e-09	1e-12	124376.91894083172	9.953664297233772	8	16	8
514	BOGC01008	0.2465836815389186	-0.14853614996057382	0.0946687752762687	64.55	18.71	0.0	16.73	0.6292137080630955	0.7752822483785732	131	2545	28466	0.57	283	32.35160509730907	1.5205254395735261	0.011607064424225391	0.026789999999999998	0.24695881753671045	47.0	3	0.203125	1.4172914042376308e-07	666.3533613782146	18995.00530303667	12.81845156302144	3	19	1
516	BOGC01008	0.2500813894398744	-0.17681699779891658	0.1812759414930705	64.55	18.71	0.0	16.73	0.6292137080630955	0.7752822483785732	131	2545	28466	0.57	283	32.35160509730907	1.5205254395735261	0.011607064424225391	0.026789999999999998	0.24695881753671045	47.0	3	0.203125	1.086970278230126e-07	2282.860678270993	51726.60313546967	14.338072378669048	5	21	1
517	BOGC01008	0.2544369467725287	-0.1904174588904258	0.2008437722752029	64.55	18.71	0.0	16.73	0.6292137080630955	0.7752822483785732	131	2545	28466	0.57	283	32.35160509730907	1.5205254395735261	0.011607064424225391	0.026789999999999998	0.24695881753671045	47.0	3	0.203125	1.106227967007101e-07	2077.623406648855	51851.08297950697	14.286935853833816	6	22	1
518	BOGC01008	0.2539745201767822	-0.18869382209120714	0.1741197453627483	64.55	18.71	0.0	16.73	0.6292137080630955	0.7752822483785732	131	2545	28466	0.57	283	32.35160509730907	1.5205254395735261	0.011607064424225391	0.026789999999999998	0.24695881753671045	47.0	3	0.203125	4.942975215804779e-07	2148.592637141179	38413.36880263253	15.305396986401313	7	23	1
519	BOGC01008	0.2551702316855059	-0.17733259549170613	0.1282414661630991	64.55	18.71	0.0	16.73	0.6292137080630955	0.7752822483785732	131	2545	28466	0.57	283	32.35160509730907	1.5205254395735261	0.011607064424225391	0.026789999999999998	0.24695881753671045	47.0	3	0.203125	8.42353782282146e-08	1047.7147482923508	23417.47274902212	11.565314457019475	8	24	1
520	BOGC01008	0.2529367842610849	-0.16952081886268913	0.1260563711426772	64.55	18.71	0.0	16.73	0.6292137080630955	0.7752822483785732	131	2545	28466	0.57	283	32.35160509730907	1.5205254395735261	0.011607064424225391	0.026789999999999998	0.24695881753671045	47.0	3	0.203125	1.2389253489786256e-07	1782.167802222291	29322.325321000084	13.408117726295366	1	17	2
521	BOGC01008	0.2530760064281052	-0.1715906763687276	0.1478555880320641	64.55	18.71	0.0	16.73	0.6292137080630955	0.7752822483785732	131	2545	28466	0.57	283	32.35160509730907	1.5205254395735261	0.011607064424225391	0.026789999999999998	0.24695881753671045	47.0	3	0.203125	1.0590742949290188e-07	1798.910909123209	40937.426612481984	13.4810083794137	2	18	2
523	BOGC01008	0.2517810724991837	-0.1956932965624528	0.1896773701642252	64.55	18.71	0.0	16.73	0.6292137080630955	0.7752822483785732	131	2545	28466	0.57	283	32.35160509730907	1.5205254395735261	0.011607064424225391	0.026789999999999998	0.24695881753671045	47.0	3	0.203125	1.2450999387070286e-07	4260.285124679797	65783.0999788971	16.969465177315495	4	20	2
524	BOGC01008	0.2514970801771419	-0.21468984905616703	0.2115014441835717	64.55	18.71	0.0	16.73	0.6292137080630955	0.7752822483785732	131	2545	28466	0.57	283	32.35160509730907	1.5205254395735261	0.011607064424225391	0.026789999999999998	0.24695881753671045	47.0	3	0.203125	6.206552982668256e-08	3124.059400061442	63999.55434225529	14.222830234171946	5	21	2
525	BOGC01008	0.2500239659007665	-0.21914395290531072	0.1092070520626272	64.55	18.71	0.0	16.73	0.6292137080630955	0.7752822483785732	131	2545	28466	0.57	283	32.35160509730907	1.5205254395735261	0.011607064424225391	0.026789999999999998	0.24695881753671045	47.0	3	0.203125	1.1039017433489563e-07	696.5532040048582	24211.68188345609	15.632992708550642	6	22	2
526	BOGC01008	0.2527240118155228	-0.2131065082754894	0.1687387781816239	64.55	18.71	0.0	16.73	0.6292137080630955	0.7752822483785732	131	2545	28466	0.57	283	32.35160509730907	1.5205254395735261	0.011607064424225391	0.026789999999999998	0.24695881753671045	47.0	3	0.203125	8.841779020052344e-08	2363.071238686844	44609.49235190948	13.95451402285324	7	23	2
527	BOGC01008	0.2560088170679413	-0.197207864785022	0.157002149092952	64.55	18.71	0.0	16.73	0.6292137080630955	0.7752822483785732	131	2545	28466	0.57	283	32.35160509730907	1.5205254395735261	0.011607064424225391	0.026789999999999998	0.24695881753671045	47.0	3	0.203125	6.847553124522676e-08	1726.912557398209	34414.112678660545	12.51402027749636	8	24	2
528	BOGC01008	0.2519483659545027	-0.1933487418100272	0.1443930227510968	64.55	18.71	0.0	16.73	0.6292137080630955	0.7752822483785732	131	2545	28466	0.57	283	32.35160509730907	1.5205254395735261	0.011607064424225391	0.026789999999999998	0.24695881753671045	47.0	3	0.203125	1.1978915948063218e-07	2254.4880962094294	37336.88575438698	13.426167941920957	1	17	3
530	BOGC01008	0.2539723280963507	-0.20541144850223345	0.1648460337539351	64.55	18.71	0.0	16.73	0.6292137080630955	0.7752822483785732	131	2545	28466	0.57	283	32.35160509730907	1.5205254395735261	0.011607064424225391	0.026789999999999998	0.24695881753671045	47.0	3	0.203125	6.022021703522284e-08	3048.45959586686	42412.43305678877	12.681232442783092	3	19	3
531	BOGC01008	0.2538056489741967	-0.23104003351387156	0.1783364060297148	64.55	18.71	0.0	16.73	0.6292137080630955	0.7752822483785732	131	2545	28466	0.57	283	32.35160509730907	1.5205254395735261	0.011607064424225391	0.026789999999999998	0.24695881753671045	47.0	3	0.203125	9.657261790252393e-08	3589.968655681731	38360.73225375977	13.68579362243515	4	20	3
532	BOGC01008	0.2527905771174969	-0.22982413468651577	0.2008344108411278	64.55	18.71	0.0	16.73	0.6292137080630955	0.7752822483785732	131	2545	28466	0.57	283	32.35160509730907	1.5205254395735261	0.011607064424225391	0.026789999999999998	0.24695881753671045	47.0	3	0.203125	6.591103307584946e-08	4037.004952550661	55726.96797810274	13.377730207216622	5	21	3
533	BOGC01008	0.2526845509429287	-0.23992112517496192	0.2162680889728492	64.55	18.71	0.0	16.73	0.6292137080630955	0.7752822483785732	131	2545	28466	0.57	283	32.35160509730907	1.5205254395735261	0.011607064424225391	0.026789999999999998	0.24695881753671045	47.0	3	0.203125	6.602134106081793e-08	3458.8963360171483	57070.81337349811	13.411213650808076	6	22	3
534	BOGC01008	0.2542108426045443	-0.23290907515023368	0.2122793259199504	64.55	18.71	0.0	16.73	0.6292137080630955	0.7752822483785732	131	2545	28466	0.57	283	32.35160509730907	1.5205254395735261	0.011607064424225391	0.026789999999999998	0.24695881753671045	47.0	3	0.203125	4.952915588773976e-08	2930.100995168773	49460.02190687069	12.540475368069828	7	23	3
536	BOGC01008	0.2551302912186401	-0.201599876838845	0.1511185422361927	64.55	18.71	0.0	16.73	0.6292137080630955	0.7752822483785732	131	2545	28466	0.57	283	32.35160509730907	1.5205254395735261	0.011607064424225391	0.026789999999999998	0.24695881753671045	47.0	3	0.203125	1.8701808501830897e-07	1925.600956464991	35825.31190473807	15.291452853398798	1	17	4
537	BOGC01008	0.253944392481651	-0.21943397660750483	0.1736630168711431	64.55	18.71	0.0	16.73	0.6292137080630955	0.7752822483785732	131	2545	28466	0.57	283	32.35160509730907	1.5205254395735261	0.011607064424225391	0.026789999999999998	0.24695881753671045	47.0	3	0.203125	1.151955444367303e-07	2901.817897082993	41511.181588341344	13.669877840606818	2	18	4
538	BOGC01008	0.2571046006189681	-0.2309083831883498	0.1918440973911028	64.55	18.71	0.0	16.73	0.6292137080630955	0.7752822483785732	131	2545	28466	0.57	283	32.35160509730907	1.5205254395735261	0.011607064424225391	0.026789999999999998	0.24695881753671045	47.0	3	0.203125	1.3328099290887965e-07	3137.58569125966	43461.7209436855	14.472574858531887	3	19	4
539	BOGC01008	0.2547734116445697	-0.25040913677950993	0.1690968260672647	64.55	18.71	0.0	16.73	0.6292137080630955	0.7752822483785732	131	2545	28466	0.57	283	32.35160509730907	1.5205254395735261	0.011607064424225391	0.026789999999999998	0.24695881753671045	47.0	3	0.203125	3.737649922896935e-08	4280.58788415342	33292.052472765376	11.29366025329191	4	20	4
540	BOGC01008	0.2566805162486582	-0.26081147742595717	0.2041225310159345	64.55	18.71	0.0	16.73	0.6292137080630955	0.7752822483785732	131	2545	28466	0.57	283	32.35160509730907	1.5205254395735261	0.011607064424225391	0.026789999999999998	0.24695881753671045	47.0	3	0.203125	1.532644375856762e-07	3117.9145376647466	46952.63385102635	15.314268152803477	5	21	4
541	BOGC01008	0.2538903063580015	-0.2562838851861492	0.2290275147674557	64.55	18.71	0.0	16.73	0.6292137080630955	0.7752822483785732	131	2545	28466	0.57	283	32.35160509730907	1.5205254395735261	0.011607064424225391	0.026789999999999998	0.24695881753671045	47.0	3	0.203125	6.277188746572905e-08	4249.48332078401	62022.92579509868	13.619568198837335	6	22	4
542	BOGC01008	0.2574779376891984	-0.253973913205801	0.1872115063838063	64.55	18.71	0.0	16.73	0.6292137080630955	0.7752822483785732	131	2545	28466	0.57	283	32.35160509730907	1.5205254395735261	0.011607064424225391	0.026789999999999998	0.24695881753671045	47.0	3	0.203125	1.8373817933792225e-07	2496.69601659619	41152.8947942568	15.066408645899113	7	23	4
543	BOGC01008	0.2556161028680356	-0.2248901948747988	0.1579049649330092	64.55	18.71	0.0	16.73	0.6292137080630955	0.7752822483785732	131	2545	28466	0.57	283	32.35160509730907	1.5205254395735261	0.011607064424225391	0.026789999999999998	0.24695881753671045	47.0	3	0.203125	1.3050054992191917e-07	1858.4832561785456	39295.11064998581	14.209097803615704	8	24	4
544	BOGC01008	0.2565546445360684	-0.21000466941177923	0.1500419581890787	64.55	18.71	0.0	16.73	0.6292137080630955	0.7752822483785732	131	2545	28466	0.57	283	32.35160509730907	1.5205254395735261	0.011607064424225391	0.026789999999999998	0.24695881753671045	47.0	3	0.203125	1.6265365121448386e-07	1778.67504058682	30362.62696716949	14.569577515900974	1	17	5
545	BOGC01008	0.2508798193096451	-0.21966623136088786	0.1592503477153992	64.55	18.71	0.0	16.73	0.6292137080630955	0.7752822483785732	131	2545	28466	0.57	283	32.35160509730907	1.5205254395735261	0.011607064424225391	0.026789999999999998	0.24695881753671045	47.0	3	0.203125	8.288552111324067e-08	3471.242127073283	36563.11568727536	13.550051836617326	2	18	5
546	BOGC01008	0.2553707097218265	-0.23041675764438665	0.1699707973264052	64.55	18.71	0.0	16.73	0.6292137080630955	0.7752822483785732	131	2545	28466	0.57	283	32.35160509730907	1.5205254395735261	0.011607064424225391	0.026789999999999998	0.24695881753671045	47.0	3	0.203125	1.2463618204172633e-07	3703.6342881435767	35999.920143825686	13.63727809251698	3	19	5
547	BOGC01008	0.255439232634888	-0.2650144631914938	0.1771125555598047	64.55	18.71	0.0	16.73	0.6292137080630955	0.7752822483785732	131	2545	28466	0.57	283	32.35160509730907	1.5205254395735261	0.011607064424225391	0.026789999999999998	0.24695881753671045	47.0	3	0.203125	1.1914347819441673e-07	3540.317872197108	33323.47811880312	13.058104470781828	4	20	5
548	BOGC01008	0.2557844067425638	-0.2647381940009214	0.1980863556591369	64.55	18.71	0.0	16.73	0.6292137080630955	0.7752822483785732	131	2545	28466	0.57	283	32.35160509730907	1.5205254395735261	0.011607064424225391	0.026789999999999998	0.24695881753671045	47.0	3	0.203125	8.299900589037179e-08	3766.7254315643113	46138.85684132769	13.463364410638436	5	21	5
550	BOGC01008	0.2545925324720993	-0.2664858029489664	0.1653438508768266	64.55	18.71	0.0	16.73	0.6292137080630955	0.7752822483785732	131	2545	28466	0.57	283	32.35160509730907	1.5205254395735261	0.011607064424225391	0.026789999999999998	0.24695881753671045	47.0	3	0.203125	7.333070262127707e-08	3248.595170646241	34430.3841310617	12.449970015596652	7	23	5
551	BOGC01008	0.2563899637901783	-0.23306469762458165	0.1578209044501647	64.55	18.71	0.0	16.73	0.6292137080630955	0.7752822483785732	131	2545	28466	0.57	283	32.35160509730907	1.5205254395735261	0.011607064424225391	0.026789999999999998	0.24695881753671045	47.0	3	0.203125	2.244584762500779e-07	2310.0776846973768	37114.14208455248	15.85667704235746	8	24	5
552	BOGC01008	0.2424746316937891	-0.20144661228077496	0.099295452207997	64.55	18.71	0.0	16.73	0.6292137080630955	0.7752822483785732	131	2545	28466	0.57	283	32.35160509730907	1.5205254395735261	0.011607064424225391	0.026789999999999998	0.24695881753671045	47.0	3	0.203125	2.320612408901468e-07	1717.8610756118935	22174.85794724662	15.589242515229618	1	17	6
553	BOGC01008	0.2449006609533026	-0.21668936205991177	0.0960041361965994	64.55	18.71	0.0	16.73	0.6292137080630955	0.7752822483785732	131	2545	28466	0.57	283	32.35160509730907	1.5205254395735261	0.011607064424225391	0.026789999999999998	0.24695881753671045	47.0	3	0.203125	3.2208349765028295e-08	2607.2097258911253	18308.87551076871	10.724211598117378	2	18	6
554	BOGC01008	0.2473383334545957	-0.22008947733278902	0.0990863799978082	64.55	18.71	0.0	16.73	0.6292137080630955	0.7752822483785732	131	2545	28466	0.57	283	32.35160509730907	1.5205254395735261	0.011607064424225391	0.026789999999999998	0.24695881753671045	47.0	3	0.203125	1.88871400963464e-07	1654.5012027080484	13481.595549464217	11.706393353967076	3	19	6
555	BOGC01008	0.257695470785641	-0.24613777144191132	0.1546844342593647	64.55	18.71	0.0	16.73	0.6292137080630955	0.7752822483785732	131	2545	28466	0.57	283	32.35160509730907	1.5205254395735261	0.011607064424225391	0.026789999999999998	0.24695881753671045	47.0	3	0.203125	2.426773313413122e-07	1872.0526795412704	31124.75016646708	15.192171979596033	4	20	6
556	BOGC01008	0.253324560651301	-0.26683045171160086	0.1816458623990885	64.55	18.71	0.0	16.73	0.6292137080630955	0.7752822483785732	131	2545	28466	0.57	283	32.35160509730907	1.5205254395735261	0.011607064424225391	0.026789999999999998	0.24695881753671045	47.0	3	0.203125	1.2176597685709112e-07	3290.555772306193	40817.80249986714	13.812354404093972	5	21	6
557	BOGC01008	0.255232640467292	-0.27386018610841417	0.1642734049696244	64.55	18.71	0.0	16.73	0.6292137080630955	0.7752822483785732	131	2545	28466	0.57	283	32.35160509730907	1.5205254395735261	0.011607064424225391	0.026789999999999998	0.24695881753671045	47.0	3	0.203125	1.589374949428901e-07	1692.635087646722	33698.93274733427	14.723986141674668	6	22	6
558	BOGC01008	0.253098357898884	-0.2696941410312329	0.1757614993402344	64.55	18.71	0.0	16.73	0.6292137080630955	0.7752822483785732	131	2545	28466	0.57	283	32.35160509730907	1.5205254395735261	0.011607064424225391	0.026789999999999998	0.24695881753671045	47.0	3	0.203125	9.605754747177286e-08	3460.0473042267777	39376.17195847868	13.433608813335203	7	23	6
559	BOGC01008	0.2538774256066931	-0.24399717644753283	0.1448971287992944	64.55	18.71	0.0	16.73	0.6292137080630955	0.7752822483785732	131	2545	28466	0.57	283	32.35160509730907	1.5205254395735261	0.011607064424225391	0.026789999999999998	0.24695881753671045	47.0	3	0.203125	2.223564619097118e-07	2005.6366012433111	30937.87723750151	15.102480538807566	8	24	6
561	BOGC01008	0.2529291949477014	-0.2141007629727131	0.1455444377832356	64.55	18.71	0.0	16.73	0.6292137080630955	0.7752822483785732	131	2545	28466	0.57	283	32.35160509730907	1.5205254395735261	0.011607064424225391	0.026789999999999998	0.24695881753671045	47.0	3	0.203125	1.578752757414037e-07	2999.6047867797424	35276.98345302979	15.076122416998658	2	18	7
563	BOGC01008	0.2564501534470074	-0.26639659511644864	0.1548455081847375	64.55	18.71	0.0	16.73	0.6292137080630955	0.7752822483785732	131	2545	28466	0.57	283	32.35160509730907	1.5205254395735261	0.011607064424225391	0.026789999999999998	0.24695881753671045	47.0	3	0.203125	1.498256747556326e-07	2487.197614531312	30155.70293234569	14.134103830689996	4	20	7
564	BOGC01008	0.2528501516927492	-0.27750395273001827	0.1346584948750031	64.55	18.71	0.0	16.73	0.6292137080630955	0.7752822483785732	131	2545	28466	0.57	283	32.35160509730907	1.5205254395735261	0.011607064424225391	0.026789999999999998	0.24695881753671045	47.0	3	0.203125	1.0770016167782617e-07	1864.392806805172	19967.015651081874	12.432722912193888	5	21	7
565	BOGC01008	0.2566429642518598	-0.27238177260210766	0.1533404651182303	64.55	18.71	0.0	16.73	0.6292137080630955	0.7752822483785732	131	2545	28466	0.57	283	32.35160509730907	1.5205254395735261	0.011607064424225391	0.026789999999999998	0.24695881753671045	47.0	3	0.203125	1.697533102973381e-07	2368.63861857728	27674.69223047471	13.870395087159176	6	22	7
566	BOGC01008	0.2527061190351714	-0.2674061762694794	0.140418736913177	64.55	18.71	0.0	16.73	0.6292137080630955	0.7752822483785732	131	2545	28466	0.57	283	32.35160509730907	1.5205254395735261	0.011607064424225391	0.026789999999999998	0.24695881753671045	47.0	3	0.203125	1.7295683929496874e-07	2240.8803701523548	25789.193719393374	13.63254066286467	7	23	7
568	BOGC01008	0.2511205017142709	-0.20350664513565508	0.1074594374619734	64.55	18.71	0.0	16.73	0.6292137080630955	0.7752822483785732	131	2545	28466	0.57	283	32.35160509730907	1.5205254395735261	0.011607064424225391	0.026789999999999998	0.24695881753671045	47.0	3	0.203125	2.8534277274339104e-07	1591.9395801589085	23346.21957684547	15.672297268792246	1	17	8
571	BOGC01008	0.2541617558360468	-0.2574534116600376	0.1305608694670959	64.55	18.71	0.0	16.73	0.6292137080630955	0.7752822483785732	131	2545	28466	0.57	283	32.35160509730907	1.5205254395735261	0.011607064424225391	0.026789999999999998	0.24695881753671045	47.0	3	0.203125	1.703056951019022e-07	1739.064281469639	22098.643930639304	13.413269565874304	4	20	8
572	BOGC01008	0.2548864277962934	-0.2663977740745877	0.1284760817843127	64.55	18.71	0.0	16.73	0.6292137080630955	0.7752822483785732	131	2545	28466	0.57	283	32.35160509730907	1.5205254395735261	0.011607064424225391	0.026789999999999998	0.24695881753671045	47.0	3	0.203125	1.9151573438236372e-08	2540.140153772797	19455.756645471178	8.797624205510896	5	21	8
573	BOGC01008	0.2548698889756154	-0.27176085464890065	0.1109721260815822	64.55	18.71	0.0	16.73	0.6292137080630955	0.7752822483785732	131	2545	28466	0.57	283	32.35160509730907	1.5205254395735261	0.011607064424225391	0.026789999999999998	0.24695881753671045	47.0	3	0.203125	2.41989471128079e-07	1415.3918592718649	16066.480931637176	13.3285951056592	6	22	8
574	BOGC01008	0.2524040511683045	-0.25090705010021447	0.074161166393112	64.55	18.71	0.0	16.73	0.6292137080630955	0.7752822483785732	131	2545	28466	0.57	283	32.35160509730907	1.5205254395735261	0.011607064424225391	0.026789999999999998	0.24695881753671045	47.0	3	0.203125	4.174427503667033e-07	932.46504961897	10730.465679324465	13.853303061735396	7	23	8
576	BOGC01009	0.280550611237796	-0.4531443503062123	0.3815524904088657	77.81	0.0	0.0	22.19	0.6666666666666666	1.0	72	3442	20980	0.92	259	38.939553403241185	0.8255185321487131	0.011465535168732126	0.019504	0.540827130600572	21.27659574468085	3	0.1111111111111111	1.6626888532655926e-08	291.2337038196721	95156.84389169834	13.69826320852984	1	17	1
577	BOGC01009	0.2696189624835148	-0.5599893965833597	0.4711854585484157	77.81	0.0	0.0	22.19	0.6666666666666666	1.0	72	3442	20980	0.92	259	38.939553403241185	0.8255185321487131	0.011465535168732126	0.019504	0.540827130600572	21.27659574468085	3	0.1111111111111111	1.5414275411629322e-08	1e-12	122525.914106958	15.1885167558777	2	18	1
578	BOGC01009	0.2752697435358798	-0.5870189768501767	0.4721991495429956	77.81	0.0	0.0	22.19	0.6666666666666666	1.0	72	3442	20980	0.92	259	38.939553403241185	0.8255185321487131	0.011465535168732126	0.019504	0.540827130600572	21.27659574468085	3	0.1111111111111111	2.722654324216478e-09	1e-12	121640.8200937006	13.232672944414	3	19	1
579	BOGC01009	0.274651612053495	-0.6375766317109791	0.4920384248150577	77.81	0.0	0.0	22.19	0.6666666666666666	1.0	72	3442	20980	0.92	259	38.939553403241185	0.8255185321487131	0.011465535168732126	0.019504	0.540827130600572	21.27659574468085	3	0.1111111111111111	8.908170423538309e-09	1e-12	120033.90038632524	14.7591633307983	4	20	1
580	BOGC01009	0.2736723102968545	-0.6723362475091758	0.5027832246622131	77.81	0.0	0.0	22.19	0.6666666666666666	1.0	72	3442	20980	0.92	259	38.939553403241185	0.8255185321487131	0.011465535168732126	0.019504	0.540827130600572	21.27659574468085	3	0.1111111111111111	1.0243823567179786e-09	1718.370001846382	118941.58163306456	10.505161120867449	5	21	1
581	BOGC01009	0.2723594771646279	-0.7096935010736368	0.514322726628943	77.81	0.0	0.0	22.19	0.6666666666666666	1.0	72	3442	20980	0.92	259	38.939553403241185	0.8255185321487131	0.011465535168732126	0.019504	0.540827130600572	21.27659574468085	3	0.1111111111111111	6.069978741862769e-09	2280.757582795446	124146.22143658646	10.338707336185225	6	22	1
582	BOGC01009	0.2797566032715625	-0.636645254781169	0.4570165030278424	77.81	0.0	0.0	22.19	0.6666666666666666	1.0	72	3442	20980	0.92	259	38.939553403241185	0.8255185321487131	0.011465535168732126	0.019504	0.540827130600572	21.27659574468085	3	0.1111111111111111	4.1765924052583614e-10	766.7038670611258	125057.4807377537	10.012266881703876	7	23	1
583	BOGC01009	0.2804844023876419	-0.6133529718149833	0.3907699270289884	77.81	0.0	0.0	22.19	0.6666666666666666	1.0	72	3442	20980	0.92	259	38.939553403241185	0.8255185321487131	0.011465535168732126	0.019504	0.540827130600572	21.27659574468085	3	0.1111111111111111	9.45161637844194e-09	175.19541373189995	79669.47818196838	12.27768015484932	8	24	1
585	BOGC01009	0.2765591012739989	-0.5650235478368917	0.4166400808727708	77.81	0.0	0.0	22.19	0.6666666666666666	1.0	72	3442	20980	0.92	259	38.939553403241185	0.8255185321487131	0.011465535168732126	0.019504	0.540827130600572	21.27659574468085	3	0.1111111111111111	1.2694931772472271e-09	1e-12	99577.60150214996	12.66309602645616	2	18	2
587	BOGC01009	0.2742505523989946	-0.7103733669337935	0.4856608051478129	77.81	0.0	0.0	22.19	0.6666666666666666	1.0	72	3442	20980	0.92	259	38.939553403241185	0.8255185321487131	0.011465535168732126	0.019504	0.540827130600572	21.27659574468085	3	0.1111111111111111	1.1510852715446164e-08	1e-12	110286.88181697988	16.332273689483554	4	20	2
588	BOGC01009	0.2680641179420199	-0.7922323603850581	0.5264100500470149	77.81	0.0	0.0	22.19	0.6666666666666666	1.0	72	3442	20980	0.92	259	38.939553403241185	0.8255185321487131	0.011465535168732126	0.019504	0.540827130600572	21.27659574468085	3	0.1111111111111111	1.0511865489171157e-07	1140.4075461740613	122778.75617793488	18.182801486554435	5	21	2
589	BOGC01009	0.2741151118747676	-0.7627466173286569	0.4877950302295259	77.81	0.0	0.0	22.19	0.6666666666666666	1.0	72	3442	20980	0.92	259	38.939553403241185	0.8255185321487131	0.011465535168732126	0.019504	0.540827130600572	21.27659574468085	3	0.1111111111111111	3.822106964257444e-08	410.0824124719803	120830.55256863665	16.963692031978255	6	22	2
590	BOGC01009	0.2701014339034416	-0.7907547328508441	0.4958619273226693	77.81	0.0	0.0	22.19	0.6666666666666666	1.0	72	3442	20980	0.92	259	38.939553403241185	0.8255185321487131	0.011465535168732126	0.019504	0.540827130600572	21.27659574468085	3	0.1111111111111111	2.7099755772752587e-09	1e-12	104870.28988997292	13.018226587031574	7	23	2
591	BOGC01009	0.2762084457708026	-0.7031070549370874	0.433486415047277	77.81	0.0	0.0	22.19	0.6666666666666666	1.0	72	3442	20980	0.92	259	38.939553403241185	0.8255185321487131	0.011465535168732126	0.019504	0.540827130600572	21.27659574468085	3	0.1111111111111111	5.720373286166591e-09	1e-12	83551.33123806366	12.694634429304736	8	24	2
592	BOGC01009	0.2795472907666284	-0.49662039661208557	0.3697268875906607	77.81	0.0	0.0	22.19	0.6666666666666666	1.0	72	3442	20980	0.92	259	38.939553403241185	0.8255185321487131	0.011465535168732126	0.019504	0.540827130600572	21.27659574468085	3	0.1111111111111111	7.970544890767428e-09	1e-12	99231.49316053782	14.248779096114337	1	17	3
593	BOGC01009	0.2731760928192664	-0.636047915990742	0.445812781881314	77.81	0.0	0.0	22.19	0.6666666666666666	1.0	72	3442	20980	0.92	259	38.939553403241185	0.8255185321487131	0.011465535168732126	0.019504	0.540827130600572	21.27659574468085	3	0.1111111111111111	1.1661228427328751e-08	1088.0111811495406	100175.56955462764	14.258969223173574	2	18	3
594	BOGC01009	0.2774498935917351	-0.6302670912491765	0.4316227855865596	77.81	0.0	0.0	22.19	0.6666666666666666	1.0	72	3442	20980	0.92	259	38.939553403241185	0.8255185321487131	0.011465535168732126	0.019504	0.540827130600572	21.27659574468085	3	0.1111111111111111	9.594391947587155e-10	1e-12	99438.9935130229	12.689588643242736	3	19	3
595	BOGC01009	0.2707804499391682	-0.7820618815059476	0.5103051153008338	77.81	0.0	0.0	22.19	0.6666666666666666	1.0	72	3442	20980	0.92	259	38.939553403241185	0.8255185321487131	0.011465535168732126	0.019504	0.540827130600572	21.27659574468085	3	0.1111111111111111	1.0386246307447776e-08	1e-12	108368.98480453478	15.698318610647467	4	20	3
596	BOGC01009	0.2636235668610785	-0.8632095702133485	0.5548989071403729	77.81	0.0	0.0	22.19	0.6666666666666666	1.0	72	3442	20980	0.92	259	38.939553403241185	0.8255185321487131	0.011465535168732126	0.019504	0.540827130600572	21.27659574468085	3	0.1111111111111111	8.83744355473226e-08	542.3202442678142	123601.86317881146	18.328547281227447	5	21	3
597	BOGC01009	0.2645982115622527	-0.8666285488164496	0.5420140743932214	77.81	0.0	0.0	22.19	0.6666666666666666	1.0	72	3442	20980	0.92	259	38.939553403241185	0.8255185321487131	0.011465535168732126	0.019504	0.540827130600572	21.27659574468085	3	0.1111111111111111	5.691985549560741e-09	1e-12	115259.64619718264	14.117864993674164	6	22	3
598	BOGC01009	0.2690880235845362	-0.8251488716259506	0.5006666954425213	77.81	0.0	0.0	22.19	0.6666666666666666	1.0	72	3442	20980	0.92	259	38.939553403241185	0.8255185321487131	0.011465535168732126	0.019504	0.540827130600572	21.27659574468085	3	0.1111111111111111	2.4949620147651785e-10	1271.7861208599866	100368.14835126132	9.54659695523631	7	23	3
599	BOGC01009	0.2791980390393754	-0.7065889113076022	0.3761679769462142	77.81	0.0	0.0	22.19	0.6666666666666666	1.0	72	3442	20980	0.92	259	38.939553403241185	0.8255185321487131	0.011465535168732126	0.019504	0.540827130600572	21.27659574468085	3	0.1111111111111111	1.9436706688580333e-08	1e-12	55121.49720560533	14.169544883723596	8	24	3
601	BOGC01009	0.2774152914840755	-0.5773515201103729	0.376316823282928	77.81	0.0	0.0	22.19	0.6666666666666666	1.0	72	3442	20980	0.92	259	38.939553403241185	0.8255185321487131	0.011465535168732126	0.019504	0.540827130600572	21.27659574468085	3	0.1111111111111111	4.067268299934312e-09	215.0536970724214	77636.68213300302	13.23189031265821	2	18	4
603	BOGC01009	0.2759253256947686	-0.7819990037385341	0.4682626853802041	77.81	0.0	0.0	22.19	0.6666666666666666	1.0	72	3442	20980	0.92	259	38.939553403241185	0.8255185321487131	0.011465535168732126	0.019504	0.540827130600572	21.27659574468085	3	0.1111111111111111	1.9612286683567962e-08	1e-12	93064.04608272262	16.71461391383885	4	20	4
604	BOGC01009	0.2689282512493994	-0.9036714135438437	0.5442970898584444	77.81	0.0	0.0	22.19	0.6666666666666666	1.0	72	3442	20980	0.92	259	38.939553403241185	0.8255185321487131	0.011465535168732126	0.019504	0.540827130600572	21.27659574468085	3	0.1111111111111111	1.505708446813969e-09	1e-12	109229.08325065512	12.83204312512013	5	21	4
605	BOGC01009	0.2653700657167525	-0.9112285352148367	0.5420934948528949	77.81	0.0	0.0	22.19	0.6666666666666666	1.0	72	3442	20980	0.92	259	38.939553403241185	0.8255185321487131	0.011465535168732126	0.019504	0.540827130600572	21.27659574468085	3	0.1111111111111111	8.553377561781872e-09	1e-12	107678.79413026456	14.592461117425236	6	22	4
606	BOGC01009	0.2721317298618217	-0.8561672602630525	0.4900015207968975	77.81	0.0	0.0	22.19	0.6666666666666666	1.0	72	3442	20980	0.92	259	38.939553403241185	0.8255185321487131	0.011465535168732126	0.019504	0.540827130600572	21.27659574468085	3	0.1111111111111111	8.374534399280265e-10	1e-12	95118.28179212465	11.393314614120465	7	23	4
607	BOGC01009	0.271728200348509	-0.6974519857303486	0.2542828734475465	77.81	0.0	0.0	22.19	0.6666666666666666	1.0	72	3442	20980	0.92	259	38.939553403241185	0.8255185321487131	0.011465535168732126	0.019504	0.540827130600572	21.27659574468085	3	0.1111111111111111	1.1574518454793292e-08	487.9812109948044	21609.58273137993	11.082150466018875	8	24	4
608	BOGC01009	0.2768952695107862	-0.5622647857916306	0.3203841548104962	77.81	0.0	0.0	22.19	0.6666666666666666	1.0	72	3442	20980	0.92	259	38.939553403241185	0.8255185321487131	0.011465535168732126	0.019504	0.540827130600572	21.27659574468085	3	0.1111111111111111	2.6083062887316544e-07	431.4131829552547	52518.13947332215	19.17264578127612	1	17	5
609	BOGC01009	0.2747222437586522	-0.6994169159620162	0.4467462653056315	77.81	0.0	0.0	22.19	0.6666666666666666	1.0	72	3442	20980	0.92	259	38.939553403241185	0.8255185321487131	0.011465535168732126	0.019504	0.540827130600572	21.27659574468085	3	0.1111111111111111	3.5436196199611913e-09	1e-12	99709.54326562588	13.931024476796734	2	18	5
610	BOGC01009	0.2767928656439494	-0.7464769950104506	0.4579905545474882	77.81	0.0	0.0	22.19	0.6666666666666666	1.0	72	3442	20980	0.92	259	38.939553403241185	0.8255185321487131	0.011465535168732126	0.019504	0.540827130600572	21.27659574468085	3	0.1111111111111111	1.7754134384873055e-08	1e-12	95534.13326733276	16.762278338927562	3	19	5
611	BOGC01009	0.2757685434282883	-0.859083216726847	0.4799075842580276	77.81	0.0	0.0	22.19	0.6666666666666666	1.0	72	3442	20980	0.92	259	38.939553403241185	0.8255185321487131	0.011465535168732126	0.019504	0.540827130600572	21.27659574468085	3	0.1111111111111111	6.836186350334117e-08	997.2764836163616	83221.49689063778	17.77612948198256	4	20	5
612	BOGC01009	0.2725154749697887	-0.9436223750141055	0.528417022207636	77.81	0.0	0.0	22.19	0.6666666666666666	1.0	72	3442	20980	0.92	259	38.939553403241185	0.8255185321487131	0.011465535168732126	0.019504	0.540827130600572	21.27659574468085	3	0.1111111111111111	6.841517374844841e-08	1e-12	101842.86816261066	17.6400053114339	5	21	5
613	BOGC01009	0.2709520302037144	-0.9271955582773661	0.5295671766446723	77.81	0.0	0.0	22.19	0.6666666666666666	1.0	72	3442	20980	0.92	259	38.939553403241185	0.8255185321487131	0.011465535168732126	0.019504	0.540827130600572	21.27659574468085	3	0.1111111111111111	1.1546319456101628e-14	1448.0299737051903	100046.32119302958	4.97860812249779	6	22	5
614	BOGC01009	0.2771637050499173	-0.8955444621056674	0.4683373954370968	77.81	0.0	0.0	22.19	0.6666666666666666	1.0	72	3442	20980	0.92	259	38.939553403241185	0.8255185321487131	0.011465535168732126	0.019504	0.540827130600572	21.27659574468085	3	0.1111111111111111	2.335298621147785e-09	1e-12	81284.3439757006	12.56729174537658	7	23	5
616	BOGC01009	0.2790887120064669	-0.6611597243514514	0.4250774571501533	77.81	0.0	0.0	22.19	0.6666666666666666	1.0	72	3442	20980	0.92	259	38.939553403241185	0.8255185321487131	0.011465535168732126	0.019504	0.540827130600572	21.27659574468085	3	0.1111111111111111	2.7500295374238704e-09	878.3463401051971	92237.27427745447	11.97855189898833	1	17	6
617	BOGC01009	0.2718450115609739	-0.7973333192664666	0.5001596753632904	77.81	0.0	0.0	22.19	0.6666666666666666	1.0	72	3442	20980	0.92	259	38.939553403241185	0.8255185321487131	0.011465535168732126	0.019504	0.540827130600572	21.27659574468085	3	0.1111111111111111	5.118934165437851e-10	3.5879077486821185	108518.81248980336	11.306317765812643	2	18	6
618	BOGC01009	0.2747787192350449	-0.8519544498463575	0.4991344654032446	77.81	0.0	0.0	22.19	0.6666666666666666	1.0	72	3442	20980	0.92	259	38.939553403241185	0.8255185321487131	0.011465535168732126	0.019504	0.540827130600572	21.27659574468085	3	0.1111111111111111	1.318282705220497e-08	223.43749073172705	94547.27815795672	15.401057978018	3	19	6
619	BOGC01009	0.2770610977426713	-0.9055380972639278	0.5040941555878512	77.81	0.0	0.0	22.19	0.6666666666666666	1.0	72	3442	20980	0.92	259	38.939553403241185	0.8255185321487131	0.011465535168732126	0.019504	0.540827130600572	21.27659574468085	3	0.1111111111111111	4.186698765451524e-09	1e-12	90820.00765202724	14.132830317585244	4	20	6
620	BOGC01009	0.2776609354108162	-0.9740277054189274	0.5083251905731743	77.81	0.0	0.0	22.19	0.6666666666666666	1.0	72	3442	20980	0.92	259	38.939553403241185	0.8255185321487131	0.011465535168732126	0.019504	0.540827130600572	21.27659574468085	3	0.1111111111111111	2.5041428930450142e-09	1e-12	87211.0899476713	13.370151650923894	5	21	6
621	BOGC01009	0.2757412454750789	-1.004916408660739	0.501233990660599	77.81	0.0	0.0	22.19	0.6666666666666666	1.0	72	3442	20980	0.92	259	38.939553403241185	0.8255185321487131	0.011465535168732126	0.019504	0.540827130600572	21.27659574468085	3	0.1111111111111111	5.277990711149982e-09	1e-12	79261.42289462955	13.685247695574324	6	22	6
622	BOGC01009	0.2807366635195047	-0.992254398247874	0.4669714237458648	77.81	0.0	0.0	22.19	0.6666666666666666	1.0	72	3442	20980	0.92	259	38.939553403241185	0.8255185321487131	0.011465535168732126	0.019504	0.540827130600572	21.27659574468085	3	0.1111111111111111	2.279313848774222e-09	1e-12	69963.88142767792	12.030522803205034	7	23	6
623	BOGC01009	0.2799063389466928	-0.8099285220514548	0.33806412179427	77.81	0.0	0.0	22.19	0.6666666666666666	1.0	72	3442	20980	0.92	259	38.939553403241185	0.8255185321487131	0.011465535168732126	0.019504	0.540827130600572	21.27659574468085	3	0.1111111111111111	1.5140277698222352e-08	1e-12	35040.319690849654	12.887394710412302	8	24	6
624	BOGC01009	0.2801900976647678	-0.6844402177362471	0.4283692684885335	77.81	0.0	0.0	22.19	0.6666666666666666	1.0	72	3442	20980	0.92	259	38.939553403241185	0.8255185321487131	0.011465535168732126	0.019504	0.540827130600572	21.27659574468085	3	0.1111111111111111	1.7773642557727951e-09	1e-12	96264.6294356428	12.034765401401106	1	17	7
625	BOGC01009	0.2792447843928462	-0.8029883884732054	0.4556956158278147	77.81	0.0	0.0	22.19	0.6666666666666666	1.0	72	3442	20980	0.92	259	38.939553403241185	0.8255185321487131	0.011465535168732126	0.019504	0.540827130600572	21.27659574468085	3	0.1111111111111111	5.0848214527832176e-14	552.5693791419438	79270.99801907351	5.333192034806563	2	18	7
626	BOGC01009	0.2863926900546776	-0.8602661047263107	0.3823437959214031	77.81	0.0	0.0	22.19	0.6666666666666666	1.0	72	3442	20980	0.92	259	38.939553403241185	0.8255185321487131	0.011465535168732126	0.019504	0.540827130600572	21.27659574468085	3	0.1111111111111111	3.647275546025952e-07	654.0742392147091	37210.9847351843	18.5176167972374	3	19	7
628	BOGC01009	0.2799662473061316	-0.8972578812676815	0.3769570912117493	77.81	0.0	0.0	22.19	0.6666666666666666	1.0	72	3442	20980	0.92	259	38.939553403241185	0.8255185321487131	0.011465535168732126	0.019504	0.540827130600572	21.27659574468085	3	0.1111111111111111	9.508419829273862e-09	1e-12	48396.92599183831	14.183029502818837	5	21	7
629	BOGC01009	0.2809212761362759	-1.0083982650312537	0.4459889453217083	77.81	0.0	0.0	22.19	0.6666666666666666	1.0	72	3442	20980	0.92	259	38.939553403241185	0.8255185321487131	0.011465535168732126	0.019504	0.540827130600572	21.27659574468085	3	0.1111111111111111	1.3161552292473289e-08	1e-12	64775.55698216534	13.892164310545386	6	22	7
630	BOGC01009	0.2801726013291699	-1.039294827993992	0.4393929449087151	77.81	0.0	0.0	22.19	0.6666666666666666	1.0	72	3442	20980	0.92	259	38.939553403241185	0.8255185321487131	0.011465535168732126	0.019504	0.540827130600572	21.27659574468085	3	0.1111111111111111	4.197162617458616e-10	313.4056347775537	54472.09398470881	9.155942903996628	7	23	7
631	BOGC01009	0.2806317276184585	-0.8595587298429105	0.3384832585477652	77.81	0.0	0.0	22.19	0.6666666666666666	1.0	72	3442	20980	0.92	259	38.939553403241185	0.8255185321487131	0.011465535168732126	0.019504	0.540827130600572	21.27659574468085	3	0.1111111111111111	1.5757247062708757e-08	1e-12	33191.189309165915	12.315376142802018	8	24	7
632	BOGC01009	0.2830430494006081	-0.6199708568352391	0.3297191163498073	77.81	0.0	0.0	22.19	0.6666666666666666	1.0	72	3442	20980	0.92	259	38.939553403241185	0.8255185321487131	0.011465535168732126	0.019504	0.540827130600572	21.27659574468085	3	0.1111111111111111	8.663657125040913e-09	1e-12	48906.29891645084	12.674228962615553	1	17	8
633	BOGC01009	0.2829907614375994	-0.7356109308293298	0.3902617624953025	77.81	0.0	0.0	22.19	0.6666666666666666	1.0	72	3442	20980	0.92	259	38.939553403241185	0.8255185321487131	0.011465535168732126	0.019504	0.540827130600572	21.27659574468085	3	0.1111111111111111	3.746848609154085e-09	1e-12	59733.63333639555	11.71449037053081	2	18	8
634	BOGC01009	0.2853047813752368	-0.7985122774054672	0.4172767104449881	77.81	0.0	0.0	22.19	0.6666666666666666	1.0	72	3442	20980	0.92	259	38.939553403241185	0.8255185321487131	0.011465535168732126	0.019504	0.540827130600572	21.27659574468085	3	0.1111111111111111	1.2987763531313591e-08	1e-12	71485.9439059766	13.5570416491887	3	19	8
635	BOGC01009	0.2803075040016083	-0.7519355711940228	0.3346362595846117	77.81	0.0	0.0	22.19	0.6666666666666666	1.0	72	3442	20980	0.92	259	38.939553403241185	0.8255185321487131	0.011465535168732126	0.019504	0.540827130600572	21.27659574468085	3	0.1111111111111111	6.481029601879129e-08	1e-12	40453.75681521213	15.308379641863583	4	20	8
638	BOGC01009	0.2798129697944926	-0.8416385661301035	0.3385347098444685	77.81	0.0	0.0	22.19	0.6666666666666666	1.0	72	3442	20980	0.92	259	38.939553403241185	0.8255185321487131	0.011465535168732126	0.019504	0.540827130600572	21.27659574468085	3	0.1111111111111111	5.461829877262403e-09	1e-12	49504.48399122026	11.45522058574131	7	23	8
639	BOGC01009	0.277770026341003	-0.7888683998284434	0.2899836919592299	77.81	0.0	0.0	22.19	0.6666666666666666	1.0	72	3442	20980	0.92	259	38.939553403241185	0.8255185321487131	0.011465535168732126	0.019504	0.540827130600572	21.27659574468085	3	0.1111111111111111	1.0254649351892908e-08	1e-12	25032.50861734608	10.86592480419468	8	24	8
640	BOGC01010	0.0	-0.0035176181007309905	0.001800931752312	0.7	76.53	0.0	22.77	0.501510639216194	0.0090638352971643	99	5076	23929	0.67	326	34.187045814701825	1.4734616746136486	0.014883451258723724	0.028877	0.34532369509799826	43.0	1	0.125	6.217248937900877e-15	4.8930859364314525	51779.94400037496	4.136247017742131	1	9	1
641	BOGC01010	0.0	-0.003471167150054374	0.0023416320481857	0.7	76.53	0.0	22.77	0.501510639216194	0.0090638352971643	99	5076	23929	0.67	326	34.187045814701825	1.4734616746136486	0.014883451258723724	0.028877	0.34532369509799826	43.0	1	0.125	3.582467655860455e-12	10.469791700274843	71018.18256911803	5.561868599873183	2	10	1
642	BOGC01010	0.0	-0.004057266539556142	0.0023774291379107	0.7	76.53	0.0	22.77	0.501510639216194	0.0090638352971643	99	5076	23929	0.67	326	34.187045814701825	1.4734616746136486	0.014883451258723724	0.028877	0.34532369509799826	43.0	1	0.125	3.4443559115970857e-12	11.558143331314886	50294.07742277562	5.57610672700386	3	11	1
643	BOGC01010	0.0	-0.004952410155894539	0.0026813507607657	0.7	76.53	0.0	22.77	0.501510639216194	0.0090638352971643	99	5076	23929	0.67	326	34.187045814701825	1.4734616746136486	0.014883451258723724	0.028877	0.34532369509799826	43.0	1	0.125	3.738342968517827e-12	12.135292770666274	50724.15763204535	5.584162485268369	4	12	1
644	BOGC01010	0.0	-0.006237238735777229	0.0026438365063791	0.7	76.53	0.0	22.77	0.501510639216194	0.0090638352971643	99	5076	23929	0.67	326	34.187045814701825	1.4734616746136486	0.014883451258723724	0.028877	0.34532369509799826	43.0	1	0.125	4.1531222905177856e-12	12.283674077907426	40295.49458578399	5.597052463769683	5	13	1
646	BOGC01010	0.0	-0.005476417750075609	0.0030458725622517	0.7	76.53	0.0	22.77	0.501510639216194	0.0090638352971643	99	5076	23929	0.67	326	34.187045814701825	1.4734616746136486	0.014883451258723724	0.028877	0.34532369509799826	43.0	1	0.125	1.0436362885002382e-10	9.381329046932342	65492.42493662358	6.6380066759475085	7	15	1
647	BOGC01010	0.0	-0.00628797323435889	0.0028471907113305	0.7	76.53	0.0	22.77	0.501510639216194	0.0090638352971643	99	5076	23929	0.67	326	34.187045814701825	1.4734616746136486	0.014883451258723724	0.028877	0.34532369509799826	43.0	1	0.125	1.1546319456101628e-13	9.80404646355837	65439.66885017545	4.66444893338085	8	16	1
649	BOGC01010	0.0	-0.002639962363454436	0.0014158697038196	0.7	76.53	0.0	22.77	0.501510639216194	0.0090638352971643	99	5076	23929	0.67	326	34.187045814701825	1.4734616746136486	0.014883451258723724	0.028877	0.34532369509799826	43.0	1	0.125	3.647304680498564e-12	18.47966224488673	43413.7946540593	5.793031279841754	2	10	2
650	BOGC01010	0.0	-0.003145971196713429	0.0015139632104651	0.7	76.53	0.0	22.77	0.501510639216194	0.0090638352971643	99	5076	23929	0.67	326	34.187045814701825	1.4734616746136486	0.014883451258723724	0.028877	0.34532369509799826	43.0	1	0.125	1.5916157281026244e-12	18.2210357913003	41327.59664725134	5.492438212804848	3	11	2
651	BOGC01010	0.0	-0.0035956258309281907	0.0019933051786284	0.7	76.53	0.0	22.77	0.501510639216194	0.0090638352971643	99	5076	23929	0.67	326	34.187045814701825	1.4734616746136486	0.014883451258723724	0.028877	0.34532369509799826	43.0	1	0.125	5.751177312163236e-12	24.6693776517769	50407.18074395876	5.949402851926689	4	12	2
652	BOGC01010	0.0	-0.004119122543249026	0.0017885575386516	0.7	76.53	0.0	22.77	0.501510639216194	0.0090638352971643	99	5076	23929	0.67	326	34.187045814701825	1.4734616746136486	0.014883451258723724	0.028877	0.34532369509799826	43.0	1	0.125	1.0678125050844756e-12	18.96932610989765	42659.54054277205	5.456664061358519	5	13	2
653	BOGC01010	0.0	-0.004516117047255102	0.0022320979405372	0.7	76.53	0.0	22.77	0.501510639216194	0.0090638352971643	99	5076	23929	0.67	326	34.187045814701825	1.4734616746136486	0.014883451258723724	0.028877	0.34532369509799826	43.0	1	0.125	2.577493773969764e-12	16.820600468038126	48931.06869334265	5.628522280066658	6	14	2
654	BOGC01010	0.0	-0.004909731871262731	0.0021004759671076	0.7	76.53	0.0	22.77	0.501510639216194	0.0090638352971643	99	5076	23929	0.67	326	34.187045814701825	1.4734616746136486	0.014883451258723724	0.028877	0.34532369509799826	43.0	1	0.125	6.703970711896545e-12	15.683288001612118	43512.2907864548	5.87520936461871	7	15	2
655	BOGC01010	0.0	-0.0050111615698213985	0.0023410241464298	0.7	76.53	0.0	22.77	0.501510639216194	0.0090638352971643	99	5076	23929	0.67	326	34.187045814701825	1.4734616746136486	0.014883451258723724	0.028877	0.34532369509799826	43.0	1	0.125	2.2648549702353198e-13	14.998169373115934	30838.014991682376	4.919240564616275	8	16	2
656	BOGC01010	0.0	-0.003055309315824276	0.001409667827096	0.7	76.53	0.0	22.77	0.501510639216194	0.0090638352971643	99	5076	23929	0.67	326	34.187045814701825	1.4734616746136486	0.014883451258723724	0.028877	0.34532369509799826	43.0	1	0.125	5.827560656257447e-12	18.14071115546867	38432.67651017921	5.910665925840579	1	9	3
657	BOGC01010	0.0	-0.0028341367689478088	0.0014309964571338	0.7	76.53	0.0	22.77	0.501510639216194	0.0090638352971643	99	5076	23929	0.67	326	34.187045814701825	1.4734616746136486	0.014883451258723724	0.028877	0.34532369509799826	43.0	1	0.125	2.472466675840224e-12	20.95462692253236	44128.54452930091	5.730068691030899	2	10	3
658	BOGC01010	0.0	-0.0030775916246513985	0.0013914778577641	0.7	76.53	0.0	22.77	0.501510639216194	0.0090638352971643	99	5076	23929	0.67	326	34.187045814701825	1.4734616746136486	0.014883451258723724	0.028877	0.34532369509799826	43.0	1	0.125	4.311884183039183e-12	22.05657878562406	38830.9791137915	5.906210029370235	3	11	3
659	BOGC01010	0.0	-0.003793337110838559	0.0013242639967183	0.7	76.53	0.0	22.77	0.501510639216194	0.0090638352971643	99	5076	23929	0.67	326	34.187045814701825	1.4734616746136486	0.014883451258723724	0.028877	0.34532369509799826	43.0	1	0.125	2.678302024605728e-12	24.02761323239233	34719.50411978358	5.794102943887027	4	12	3
660	BOGC01010	0.0	-0.003972774539594427	0.0018423877485187	0.7	76.53	0.0	22.77	0.501510639216194	0.0090638352971643	99	5076	23929	0.67	326	34.187045814701825	1.4734616746136486	0.014883451258723724	0.028877	0.34532369509799826	43.0	1	0.125	1.1575185254741882e-12	22.474855310151582	42275.3291264264	5.5397351583748735	5	13	3
661	BOGC01010	0.0	-0.0047872774192252035	0.00193858860412	0.7	76.53	0.0	22.77	0.501510639216194	0.0090638352971643	99	5076	23929	0.67	326	34.187045814701825	1.4734616746136486	0.014883451258723724	0.028877	0.34532369509799826	43.0	1	0.125	3.855360475313319e-12	14.226841926757606	29074.134257404025	5.817589061264182	6	14	3
662	BOGC01010	0.0	-0.0047691214638845986	0.0017581506936637	0.7	76.53	0.0	22.77	0.501510639216194	0.0090638352971643	99	5076	23929	0.67	326	34.187045814701825	1.4734616746136486	0.014883451258723724	0.028877	0.34532369509799826	43.0	1	0.125	4.134026454494233e-12	16.359025245550217	36267.97645363651	5.773608940527415	7	15	3
663	BOGC01010	0.0	-0.005726081785311269	0.0016541006841426	0.7	76.53	0.0	22.77	0.501510639216194	0.0090638352971643	99	5076	23929	0.67	326	34.187045814701825	1.4734616746136486	0.014883451258723724	0.028877	0.34532369509799826	43.0	1	0.125	3.638289669538608e-11	13.884449145963208	25216.202554472195	6.3476588314576015	8	16	3
664	BOGC01010	0.0	-0.005547705418880504	0.0015872737453534	0.7	76.53	0.0	22.77	0.501510639216194	0.0090638352971643	99	5076	23929	0.67	326	34.187045814701825	1.4734616746136486	0.014883451258723724	0.028877	0.34532369509799826	43.0	1	0.125	2.9842794901924213e-13	17.568224652820707	20279.348383787044	5.088067339435764	1	9	4
666	BOGC01010	0.0	-0.0030959440730151627	0.0014906056649826	0.7	76.53	0.0	22.77	0.501510639216194	0.0090638352971643	99	5076	23929	0.67	326	34.187045814701825	1.4734616746136486	0.014883451258723724	0.028877	0.34532369509799826	43.0	1	0.125	1.227240531420648e-12	33.39989396167298	42849.5988552315	5.659383689349446	3	11	4
667	BOGC01010	0.0	-0.0037608371648067893	0.0013283695932051	0.7	76.53	0.0	22.77	0.501510639216194	0.0090638352971643	99	5076	23929	0.67	326	34.187045814701825	1.4734616746136486	0.014883451258723724	0.028877	0.34532369509799826	43.0	1	0.125	2.19868567796766e-12	30.972002740271453	34503.68762261348	5.802346963475003	4	12	4
668	BOGC01010	0.0	-0.0046573955309119975	0.0017554581724648	0.7	76.53	0.0	22.77	0.501510639216194	0.0090638352971643	99	5076	23929	0.67	326	34.187045814701825	1.4734616746136486	0.014883451258723724	0.028877	0.34532369509799826	43.0	1	0.125	2.183586644832758e-12	27.10015545304245	36781.47055682959	5.747219532301569	5	13	4
669	BOGC01010	0.0	-0.004778395934578083	0.0014886823315082	0.7	76.53	0.0	22.77	0.501510639216194	0.0090638352971643	99	5076	23929	0.67	326	34.187045814701825	1.4734616746136486	0.014883451258723724	0.028877	0.34532369509799826	43.0	1	0.125	2.679190203025428e-12	21.677715178470724	30800.79062444532	5.72650727342136	6	14	4
670	BOGC01010	0.0	-0.0054062304422004505	0.0015332882305014	0.7	76.53	0.0	22.77	0.501510639216194	0.0090638352971643	99	5076	23929	0.67	326	34.187045814701825	1.4734616746136486	0.014883451258723724	0.028877	0.34532369509799826	43.0	1	0.125	5.021094651169733e-12	18.369972210053763	27412.241253695352	5.875303304787823	7	15	4
671	BOGC01010	0.0	-0.00698080763404482	0.0016768736621755	0.7	76.53	0.0	22.77	0.501510639216194	0.0090638352971643	99	5076	23929	0.67	326	34.187045814701825	1.4734616746136486	0.014883451258723724	0.028877	0.34532369509799826	43.0	1	0.125	1.1013412404281553e-13	17.759349546509927	14724.896646606674	4.79200536390532	8	16	4
672	BOGC01010	0.0	-0.004017142664225491	0.0017316773406087	0.7	76.53	0.0	22.77	0.501510639216194	0.0090638352971643	99	5076	23929	0.67	326	34.187045814701825	1.4734616746136486	0.014883451258723724	0.028877	0.34532369509799826	43.0	1	0.125	5.481393117179323e-12	22.863266835316697	33581.21683298894	6.007146301077722	1	9	5
673	BOGC01010	0.0	-0.003664476986245825	0.0015798752154925	0.7	76.53	0.0	22.77	0.501510639216194	0.0090638352971643	99	5076	23929	0.67	326	34.187045814701825	1.4734616746136486	0.014883451258723724	0.028877	0.34532369509799826	43.0	1	0.125	3.6415315207705135e-14	34.11676496867344	17045.04084427307	4.808582854914624	2	10	5
674	BOGC01010	0.0	-0.00390062230148761	0.0016438310790332	0.7	76.53	0.0	22.77	0.501510639216194	0.0090638352971643	99	5076	23929	0.67	326	34.187045814701825	1.4734616746136486	0.014883451258723724	0.028877	0.34532369509799826	43.0	1	0.125	3.108624468950438e-14	39.7951671615725	30821.37851774505	4.782186703401752	3	11	5
675	BOGC01010	0.0	-0.004476504053784686	0.001970824325692	0.7	76.53	0.0	22.77	0.501510639216194	0.0090638352971643	99	5076	23929	0.67	326	34.187045814701825	1.4734616746136486	0.014883451258723724	0.028877	0.34532369509799826	43.0	1	0.125	1.7696955012524998e-13	33.152536271786495	40185.792900166256	5.135027804155683	4	12	5
676	BOGC01010	0.0	-0.005336947002231844	0.0016743672807636	0.7	76.53	0.0	22.77	0.501510639216194	0.0090638352971643	99	5076	23929	0.67	326	34.187045814701825	1.4734616746136486	0.014883451258723724	0.028877	0.34532369509799826	43.0	1	0.125	1.2636558466283532e-12	26.23684602909393	31416.966240638205	5.584412836191068	5	13	5
677	BOGC01010	0.0	-0.006153847096745271	0.0016478234150201	0.7	76.53	0.0	22.77	0.501510639216194	0.0090638352971643	99	5076	23929	0.67	326	34.187045814701825	1.4734616746136486	0.014883451258723724	0.028877	0.34532369509799826	43.0	1	0.125	1.3917755836700962e-12	22.59176179464461	26714.856308834267	5.544306016867088	6	14	5
678	BOGC01010	0.0	-0.0057924178299323574	0.001748680881607	0.7	76.53	0.0	22.77	0.501510639216194	0.0090638352971643	99	5076	23929	0.67	326	34.187045814701825	1.4734616746136486	0.014883451258723724	0.028877	0.34532369509799826	43.0	1	0.125	2.240208019088641e-12	19.48752270664145	30860.277390562747	5.615756608908822	7	15	5
679	BOGC01010	0.0	-0.008289686959963107	0.0020115664043111	0.7	76.53	0.0	22.77	0.501510639216194	0.0090638352971643	99	5076	23929	0.67	326	34.187045814701825	1.4734616746136486	0.014883451258723724	0.028877	0.34532369509799826	43.0	1	0.125	2.048272662591444e-11	14.79982802976665	24735.462838590684	6.157692162905422	8	16	5
680	BOGC01010	0.0	-0.004500083216564703	0.0015172011739064	0.7	76.53	0.0	22.77	0.501510639216194	0.0090638352971643	99	5076	23929	0.67	326	34.187045814701825	1.4734616746136486	0.014883451258723724	0.028877	0.34532369509799826	43.0	1	0.125	3.874456311336871e-12	21.4634976458693	29154.116230785126	5.850918777355197	1	9	6
682	BOGC01010	0.0	-0.004763501763422028	0.0013956085645713	0.7	76.53	0.0	22.77	0.501510639216194	0.0090638352971643	99	5076	23929	0.67	326	34.187045814701825	1.4734616746136486	0.014883451258723724	0.028877	0.34532369509799826	43.0	1	0.125	1.964872708981602e-12	26.17689398576417	28559.89879695664	5.698731073077823	3	11	6
684	BOGC01010	0.0	-0.007010871066589328	0.0019108109700257	0.7	76.53	0.0	22.77	0.501510639216194	0.0090638352971643	99	5076	23929	0.67	326	34.187045814701825	1.4734616746136486	0.014883451258723724	0.028877	0.34532369509799826	43.0	1	0.125	8.930634010084759e-13	23.605617460732308	27366.45900454495	5.426735910599489	5	13	6
685	BOGC01010	0.0	-0.008087456340519904	0.0018339307714414	0.7	76.53	0.0	22.77	0.501510639216194	0.0090638352971643	99	5076	23929	0.67	326	34.187045814701825	1.4734616746136486	0.014883451258723724	0.028877	0.34532369509799826	43.0	1	0.125	3.177014207267348e-12	21.32310994440545	22599.28733443404	5.749099245423484	6	14	6
686	BOGC01010	0.0	-0.0077323541490529535	0.002462459380665	0.7	76.53	0.0	22.77	0.501510639216194	0.0090638352971643	99	5076	23929	0.67	326	34.187045814701825	1.4734616746136486	0.014883451258723724	0.028877	0.34532369509799826	43.0	1	0.125	4.249933738265099e-12	17.28545084844868	30935.61977687968	5.762780608203347	7	15	6
687	BOGC01010	0.0	-0.011607628850552072	0.0019528207704971	0.7	76.53	0.0	22.77	0.501510639216194	0.0090638352971643	99	5076	23929	0.67	326	34.187045814701825	1.4734616746136486	0.014883451258723724	0.028877	0.34532369509799826	43.0	1	0.125	3.6481928589182644e-13	17.042645072963158	11477.260770930978	5.00744700842598	8	16	6
688	BOGC01010	0.0	-0.0055678263044527665	0.001675258950953	0.7	76.53	0.0	22.77	0.501510639216194	0.0090638352971643	99	5076	23929	0.67	326	34.187045814701825	1.4734616746136486	0.014883451258723724	0.028877	0.34532369509799826	43.0	1	0.125	5.965894445125741e-12	17.19807629641068	24081.06608202012	5.900195588698461	1	9	7
689	BOGC01010	0.0	-0.005450834358459305	0.0014510556541561	0.7	76.53	0.0	22.77	0.501510639216194	0.0090638352971643	99	5076	23929	0.67	326	34.187045814701825	1.4734616746136486	0.014883451258723724	0.028877	0.34532369509799826	43.0	1	0.125	2.7755575615628917e-14	33.132663279645705	23316.599494001995	4.72054881762597	2	10	7
690	BOGC01010	0.0	-0.00565628746348245	0.0017271260584468	0.7	76.53	0.0	22.77	0.501510639216194	0.0090638352971643	99	5076	23929	0.67	326	34.187045814701825	1.4734616746136486	0.014883451258723724	0.028877	0.34532369509799826	43.0	1	0.125	1.3273826482418372e-12	22.909396601989872	28267.62809307663	5.526442200361128	3	11	7
691	BOGC01010	0.0	-0.007983236441032266	0.0022794923340101	0.7	76.53	0.0	22.77	0.501510639216194	0.0090638352971643	99	5076	23929	0.67	326	34.187045814701825	1.4734616746136486	0.014883451258723724	0.028877	0.34532369509799826	43.0	1	0.125	6.8618444259982425e-12	20.10025479393207	26372.38726684078	5.96514724994702	4	12	7
692	BOGC01010	0.0	-0.009493717608719627	0.0021323486251731	0.7	76.53	0.0	22.77	0.501510639216194	0.0090638352971643	99	5076	23929	0.67	326	34.187045814701825	1.4734616746136486	0.014883451258723724	0.028877	0.34532369509799826	43.0	1	0.125	1.1464384996884291e-11	19.6822558251607	21485.78494965222	6.107036397103232	5	13	7
693	BOGC01010	0.0	-0.011325425570679988	0.0020530310612944	0.7	76.53	0.0	22.77	0.501510639216194	0.0090638352971643	99	5076	23929	0.67	326	34.187045814701825	1.4734616746136486	0.014883451258723724	0.028877	0.34532369509799826	43.0	1	0.125	7.416289804496047e-14	21.238732994533937	14005.100282622649	4.783993898467564	6	14	7
694	BOGC01010	0.0	-0.010336476185081784	0.0026664449900752	0.7	76.53	0.0	22.77	0.501510639216194	0.0090638352971643	99	5076	23929	0.67	326	34.187045814701825	1.4734616746136486	0.014883451258723724	0.028877	0.34532369509799826	43.0	1	0.125	4.638511796883904e-13	21.56852474399884	44648.70549821877	5.1238966045004455	7	15	7
696	BOGC01010	0.0	-0.006989924910319753	0.0018166034039802	0.7	76.53	0.0	22.77	0.501510639216194	0.0090638352971643	99	5076	23929	0.67	326	34.187045814701825	1.4734616746136486	0.014883451258723724	0.028877	0.34532369509799826	43.0	1	0.125	3.7081449022480235e-14	23.658575099006928	18075.05949629427	4.687119750137659	1	9	8
698	BOGC01010	0.0	-0.008372803508762643	0.0020696441633404	0.7	76.53	0.0	22.77	0.501510639216194	0.0090638352971643	99	5076	23929	0.67	326	34.187045814701825	1.4734616746136486	0.014883451258723724	0.028877	0.34532369509799826	43.0	1	0.125	2.55351295663786e-14	28.40461199582578	16945.6912232342	4.625004436961314	3	11	8
699	BOGC01010	0.0	-0.011402568731575267	0.0030237048909379	0.7	76.53	0.0	22.77	0.501510639216194	0.0090638352971643	99	5076	23929	0.67	326	34.187045814701825	1.4734616746136486	0.014883451258723724	0.028877	0.34532369509799826	43.0	1	0.125	8.14903700074865e-14	24.728274983233263	18693.75342206222	4.834688669350854	4	12	8
700	BOGC01010	0.0	-0.013878852406731812	0.0036072405473922	0.7	76.53	0.0	22.77	0.501510639216194	0.0090638352971643	99	5076	23929	0.67	326	34.187045814701825	1.4734616746136486	0.014883451258723724	0.028877	0.34532369509799826	43.0	1	0.125	5.906386491005834e-14	28.973712318248637	27005.33812723889	4.735557763807246	5	13	8
701	BOGC01010	0.0	-0.01408399112291788	0.0038238353799519	0.7	76.53	0.0	22.77	0.501510639216194	0.0090638352971643	99	5076	23929	0.67	326	34.187045814701825	1.4734616746136486	0.014883451258723724	0.028877	0.34532369509799826	43.0	1	0.125	8.308909116294673e-13	26.19771066747589	34643.23501106336	5.303463399002621	6	14	8
702	BOGC01010	0.0	-0.014843986837922209	0.0038231595269773	0.7	76.53	0.0	22.77	0.501510639216194	0.0090638352971643	99	5076	23929	0.67	326	34.187045814701825	1.4734616746136486	0.014883451258723724	0.028877	0.34532369509799826	43.0	1	0.125	1.137467897649458e-11	22.23321526884192	41027.71180906151	5.99361464570827	7	15	8
704	BOGC01011	0.3225479098238168	-0.3228388230350488	0.5993715913076076	74.92	0.0	0.0	25.08	0.6666666666666666	1.0	89	3838	35925	1.32	240	40.3313990480167	0.5444738871482254	0.0061176841252609596	0.01782	0.4531617870563674	13.333333333333334	1	0.25	3.0527402827829064e-10	26.25077932805297	330512.16149800806	8.371954132836294	1	17	1
707	BOGC01011	0.3234538654811648	-0.4063279226065046	0.6367358706724211	74.92	0.0	0.0	25.08	0.6666666666666666	1.0	89	3838	35925	1.32	240	40.3313990480167	0.5444738871482254	0.0061176841252609596	0.01782	0.4531617870563674	13.333333333333334	1	0.25	4.955815757767823e-10	43.29758773735748	289124.9447904938	8.902039392600825	4	20	1
708	BOGC01011	0.3267266227145889	-0.3857739664111708	0.6155245541179241	74.92	0.0	0.0	25.08	0.6666666666666666	1.0	89	3838	35925	1.32	240	40.3313990480167	0.5444738871482254	0.0061176841252609596	0.01782	0.4531617870563674	13.333333333333334	1	0.25	1.366455837370495e-10	50.57493313032169	288390.7027063142	8.127520279464974	5	21	1
710	BOGC01011	0.3175252686071507	-0.4191785663216093	0.6083569556790772	74.92	0.0	0.0	25.08	0.6666666666666666	1.0	89	3838	35925	1.32	240	40.3313990480167	0.5444738871482254	0.0061176841252609596	0.01782	0.4531617870563674	13.333333333333334	1	0.25	5.950040460334094e-11	56.89554383181517	210900.270165522	7.630965954946609	7	23	1
711	BOGC01011	0.3173646672072707	-0.37146062863161267	0.5510842867639342	74.92	0.0	0.0	25.08	0.6666666666666666	1.0	89	3838	35925	1.32	240	40.3313990480167	0.5444738871482254	0.0061176841252609596	0.01782	0.4531617870563674	13.333333333333334	1	0.25	4.4158854350939686e-10	20.138835044037798	289871.0389312943	8.449358240271861	8	24	1
713	BOGC01011	0.3178860585292994	-0.4538242161663693	0.7252363144004257	74.92	0.0	0.0	25.08	0.6666666666666666	1.0	89	3838	35925	1.32	240	40.3313990480167	0.5444738871482254	0.0061176841252609596	0.01782	0.4531617870563674	13.333333333333334	1	0.25	2.4307311718985147e-10	37.227332327916976	441313.3003331502	8.261529082969302	2	18	2
714	BOGC01011	0.3170636249716148	-0.4840527028503408	0.7291349124273532	74.92	0.0	0.0	25.08	0.6666666666666666	1.0	89	3838	35925	1.32	240	40.3313990480167	0.5444738871482254	0.0061176841252609596	0.01782	0.4531617870563674	13.333333333333334	1	0.25	2.0714718829140108e-10	45.80069656867736	423958.07325069216	8.251384075198274	3	19	2
715	BOGC01011	0.320323035752174	-0.5020239547491709	0.7252319103704048	74.92	0.0	0.0	25.08	0.6666666666666666	1.0	89	3838	35925	1.32	240	40.3313990480167	0.5444738871482254	0.0061176841252609596	0.01782	0.4531617870563674	13.333333333333334	1	0.25	1.8107360055807928e-10	45.19112861700692	400677.0945074908	8.235926130705613	4	20	2
718	BOGC01011	0.3256824136449777	-0.4735246066690668	0.6693298022081325	74.92	0.0	0.0	25.08	0.6666666666666666	1.0	89	3838	35925	1.32	240	40.3313990480167	0.5444738871482254	0.0061176841252609596	0.01782	0.4531617870563674	13.333333333333334	1	0.25	1.4644618850923052e-10	38.85836097339379	353558.7520897028	8.07147914886394	7	23	2
720	BOGC01011	0.3277815320974498	-0.41843189283357574	0.6665772195261205	74.92	0.0	0.0	25.08	0.6666666666666666	1.0	89	3838	35925	1.32	240	40.3313990480167	0.5444738871482254	0.0061176841252609596	0.01782	0.4531617870563674	13.333333333333334	1	0.25	1.281297290489647e-10	44.25404487307205	352272.59744644194	7.70001582417461	1	17	3
721	BOGC01011	0.3113873087785709	-0.4876878237789255	0.7735412388407242	74.92	0.0	0.0	25.08	0.6666666666666666	1.0	89	3838	35925	1.32	240	40.3313990480167	0.5444738871482254	0.0061176841252609596	0.01782	0.4531617870563674	13.333333333333334	1	0.25	2.2427881773978695e-10	39.535874574171295	511418.58477090177	8.214394081604608	2	18	3
722	BOGC01011	0.3099301491916367	-0.5257760313895666	0.7831079619212462	74.92	0.0	0.0	25.08	0.6666666666666666	1.0	89	3838	35925	1.32	240	40.3313990480167	0.5444738871482254	0.0061176841252609596	0.01782	0.4531617870563674	13.333333333333334	1	0.25	2.5100876932526717e-10	41.23834607128274	506854.3324683795	8.30528649237669	3	19	3
723	BOGC01011	0.315735883231461	-0.5434171750094766	0.7711911574491436	74.92	0.0	0.0	25.08	0.6666666666666666	1.0	89	3838	35925	1.32	240	40.3313990480167	0.5444738871482254	0.0061176841252609596	0.01782	0.4531617870563674	13.333333333333334	1	0.25	2.694480194520565e-10	41.24761643353836	512312.18468605896	8.329393277781591	4	20	3
724	BOGC01011	0.3301266615527179	-0.5219955056238386	0.7100669193429737	74.92	0.0	0.0	25.08	0.6666666666666666	1.0	89	3838	35925	1.32	240	40.3313990480167	0.5444738871482254	0.0061176841252609596	0.01782	0.4531617870563674	13.333333333333334	1	0.25	1.7837908927731403e-10	46.47376927735636	380602.1022391587	8.22149540090761	5	21	3
725	BOGC01011	0.3319550750308559	-0.4979093908440594	0.5986091324417935	74.92	0.0	0.0	25.08	0.6666666666666666	1.0	89	3838	35925	1.32	240	40.3313990480167	0.5444738871482254	0.0061176841252609596	0.01782	0.4531617870563674	13.333333333333334	1	0.25	8.59511573025884e-10	30.852043142460705	151886.87796824865	8.982978798106233	6	22	3
726	BOGC01011	0.2978094718595935	-0.44072599124207434	0.4492028592929046	74.92	0.0	0.0	25.08	0.6666666666666666	1.0	89	3838	35925	1.32	240	40.3313990480167	0.5444738871482254	0.0061176841252609596	0.01782	0.4531617870563674	13.333333333333334	1	0.25	4.845266410313798e-10	28.917646055505063	78136.79033430289	8.601799186805234	7	23	3
729	BOGC01011	0.3306679624918783	-0.4847757971755944	0.6849579218461663	74.92	0.0	0.0	25.08	0.6666666666666666	1.0	89	3838	35925	1.32	240	40.3313990480167	0.5444738871482254	0.0061176841252609596	0.01782	0.4531617870563674	13.333333333333334	1	0.25	2.5724444796537677e-10	42.00656489317212	472079.0921589141	8.306572752350739	2	18	4
730	BOGC01011	0.3187829025441886	-0.5326297080376227	0.7520848661697916	74.92	0.0	0.0	25.08	0.6666666666666666	1.0	89	3838	35925	1.32	240	40.3313990480167	0.5444738871482254	0.0061176841252609596	0.01782	0.4531617870563674	13.333333333333334	1	0.25	3.156503947110423e-10	42.85388710556604	457463.1601698248	8.521182199047674	3	19	4
731	BOGC01011	0.327274822924907	-0.5479718832864818	0.6726287468592903	74.92	0.0	0.0	25.08	0.6666666666666666	1.0	89	3838	35925	1.32	240	40.3313990480167	0.5444738871482254	0.0061176841252609596	0.01782	0.4531617870563674	13.333333333333334	1	0.25	1.1862200111067978e-10	57.52776033318796	266495.27761576005	8.112870490614831	4	20	4
733	BOGC01011	0.2847718352933917	-0.4634287951387596	0.3224118486652712	74.92	0.0	0.0	25.08	0.6666666666666666	1.0	89	3838	35925	1.32	240	40.3313990480167	0.5444738871482254	0.0061176841252609596	0.01782	0.4531617870563674	13.333333333333334	1	0.25	1.5085674487380633e-08	4.7994386243043206	33207.581173041086	11.231175201655004	6	22	4
734	BOGC01011	0.2634875384808032	-0.38564703191820504	0.1641784720770554	74.92	0.0	0.0	25.08	0.6666666666666666	1.0	89	3838	35925	1.32	240	40.3313990480167	0.5444738871482254	0.0061176841252609596	0.01782	0.4531617870563674	13.333333333333334	1	0.25	1.641169489197125e-08	6.195599588921686	17172.58638393204	11.23546521159328	7	23	4
735	BOGC01011	0.2602486649144487	-0.3015546987656274	0.1282211040925064	74.92	0.0	0.0	25.08	0.6666666666666666	1.0	89	3838	35925	1.32	240	40.3313990480167	0.5444738871482254	0.0061176841252609596	0.01782	0.4531617870563674	13.333333333333334	1	0.25	2.9684230629101194e-09	14.021506178353183	15275.038540650128	9.437079361686896	8	24	4
736	BOGC01011	0.2705075752739053	-0.3879597548008776	0.2052621418719571	74.92	0.0	0.0	25.08	0.6666666666666666	1.0	89	3838	35925	1.32	240	40.3313990480167	0.5444738871482254	0.0061176841252609596	0.01782	0.4531617870563674	13.333333333333334	1	0.25	9.783171384114553e-09	11.74238484225143	21042.05499361191	10.181557243525624	1	17	5
738	BOGC01011	0.3275712414909086	-0.5538391649582407	0.7188589025811907	74.92	0.0	0.0	25.08	0.6666666666666666	1.0	89	3838	35925	1.32	240	40.3313990480167	0.5444738871482254	0.0061176841252609596	0.01782	0.4531617870563674	13.333333333333334	1	0.25	1.983402331262596e-10	39.717285016395046	396777.0786960454	8.171469529903648	3	19	5
739	BOGC01011	0.3315868612781233	-0.535942580408214	0.6138692565180629	74.92	0.0	0.0	25.08	0.6666666666666666	1.0	89	3838	35925	1.32	240	40.3313990480167	0.5444738871482254	0.0061176841252609596	0.01782	0.4531617870563674	13.333333333333334	1	0.25	9.438541059836323e-10	29.626523456728226	136377.92971354726	9.282701237960277	4	20	5
740	BOGC01011	0.2877718486586244	-0.4822646163395235	0.4059368818535329	74.92	0.0	0.0	25.08	0.6666666666666666	1.0	89	3838	35925	1.32	240	40.3313990480167	0.5444738871482254	0.0061176841252609596	0.01782	0.4531617870563674	13.333333333333334	1	0.25	1.2716812047841586e-09	25.40023746888764	57961.16798944098	9.186112764834252	5	21	5
741	BOGC01011	0.2831425983382399	-0.43981033375411727	0.3314548048194563	74.92	0.0	0.0	25.08	0.6666666666666666	1.0	89	3838	35925	1.32	240	40.3313990480167	0.5444738871482254	0.0061176841252609596	0.01782	0.4531617870563674	13.333333333333334	1	0.25	2.171098856251774e-09	19.157120334513	40792.66244501217	9.565747585547603	6	22	5
742	BOGC01011	0.2724204658405422	-0.3741580848536457	0.1815707971041285	74.92	0.0	0.0	25.08	0.6666666666666666	1.0	89	3838	35925	1.32	240	40.3313990480167	0.5444738871482254	0.0061176841252609596	0.01782	0.4531617870563674	13.333333333333334	1	0.25	1.4900675138207477e-08	4.736211423051918	18147.02734642791	11.163728108821362	7	23	5
744	BOGC01011	0.3138064624312003	-0.44030156631203415	0.4878064923128796	74.92	0.0	0.0	25.08	0.6666666666666666	1.0	89	3838	35925	1.32	240	40.3313990480167	0.5444738871482254	0.0061176841252609596	0.01782	0.4531617870563674	13.333333333333334	1	0.25	5.99285066016364e-10	21.89159964416476	88744.11789201449	8.205434233507324	1	17	6
745	BOGC01011	0.3320385045489665	-0.5232491311116423	0.6865160717216874	74.92	0.0	0.0	25.08	0.6666666666666666	1.0	89	3838	35925	1.32	240	40.3313990480167	0.5444738871482254	0.0061176841252609596	0.01782	0.4531617870563674	13.333333333333334	1	0.25	3.6305469741648716e-10	29.285018854353527	353164.39909834106	8.34787551699134	2	18	6
746	BOGC01011	0.3274048427200408	-0.5636087980700911	0.7349711653872993	74.92	0.0	0.0	25.08	0.6666666666666666	1.0	89	3838	35925	1.32	240	40.3313990480167	0.5444738871482254	0.0061176841252609596	0.01782	0.4531617870563674	13.333333333333334	1	0.25	2.6818680609608236e-10	31.51073846297081	425747.20534143527	8.199147640777282	3	19	6
747	BOGC01011	0.3035850620217233	-0.5522750804938336	0.5289243472745105	74.92	0.0	0.0	25.08	0.6666666666666666	1.0	89	3838	35925	1.32	240	40.3313990480167	0.5444738871482254	0.0061176841252609596	0.01782	0.4531617870563674	13.333333333333334	1	0.25	3.2917624182005056e-10	35.12407031891585	111949.65733161588	8.481230145580675	4	20	6
748	BOGC01011	0.2720417717889359	-0.5139589409763189	0.2925497655570368	74.92	0.0	0.0	25.08	0.6666666666666666	1.0	89	3838	35925	1.32	240	40.3313990480167	0.5444738871482254	0.0061176841252609596	0.01782	0.4531617870563674	13.333333333333334	1	0.25	5.171545858217996e-09	16.326662244382394	34550.672649567685	10.132531648131748	5	21	6
749	BOGC01011	0.2877933258676944	-0.46571990378888384	0.3715976678680462	74.92	0.0	0.0	25.08	0.6666666666666666	1.0	89	3838	35925	1.32	240	40.3313990480167	0.5444738871482254	0.0061176841252609596	0.01782	0.4531617870563674	13.333333333333334	1	0.25	2.17682716296963e-09	21.145196704709267	46141.46665604214	9.475698742602743	6	22	6
750	BOGC01011	0.2859219342493763	-0.41685680475987136	0.3300281465643855	74.92	0.0	0.0	25.08	0.6666666666666666	1.0	89	3838	35925	1.32	240	40.3313990480167	0.5444738871482254	0.0061176841252609596	0.01782	0.4531617870563674	13.333333333333334	1	0.25	1.673549299141541e-09	18.87157097257941	39105.973120533	9.223997770912543	7	23	6
752	BOGC01011	0.3277816632772896	-0.45912952779187133	0.5660210032751197	74.92	0.0	0.0	25.08	0.6666666666666666	1.0	89	3838	35925	1.32	240	40.3313990480167	0.5444738871482254	0.0061176841252609596	0.01782	0.4531617870563674	13.333333333333334	1	0.25	3.453148877952117e-10	20.309309789468987	193524.6229283506	7.9384246872661155	1	17	7
753	BOGC01011	0.2899002847995934	-0.5202427878571912	0.4611083926989484	74.92	0.0	0.0	25.08	0.6666666666666666	1.0	89	3838	35925	1.32	240	40.3313990480167	0.5444738871482254	0.0061176841252609596	0.01782	0.4531617870563674	13.333333333333334	1	0.25	4.754228122294535e-10	24.17899214179997	81567.09060374895	8.329902299269836	2	18	7
754	BOGC01011	0.3270902807876187	-0.5598832903508497	0.7015665664745954	74.92	0.0	0.0	25.08	0.6666666666666666	1.0	89	3838	35925	1.32	240	40.3313990480167	0.5444738871482254	0.0061176841252609596	0.01782	0.4531617870563674	13.333333333333334	1	0.25	3.17472714783662e-10	28.30080614302333	336520.388043092	8.247862104786373	3	19	7
755	BOGC01011	0.3298308813856949	-0.5599658174205796	0.6941392413944508	74.92	0.0	0.0	25.08	0.6666666666666666	1.0	89	3838	35925	1.32	240	40.3313990480167	0.5444738871482254	0.0061176841252609596	0.01782	0.4531617870563674	13.333333333333334	1	0.25	2.9276114865695035e-10	30.625280089681016	334135.5231674517	8.230979702696846	4	20	7
756	BOGC01011	0.2858577758530568	-0.46358205969682975	0.3621584934259942	74.92	0.0	0.0	25.08	0.6666666666666666	1.0	89	3838	35925	1.32	240	40.3313990480167	0.5444738871482254	0.0061176841252609596	0.01782	0.4531617870563674	13.333333333333334	1	0.25	9.382588039841264e-10	22.92210865562183	45795.200327489096	8.79469468615087	5	21	7
757	BOGC01011	0.2818753543605444	-0.3972916014571125	0.2940041663625184	74.92	0.0	0.0	25.08	0.6666666666666666	1.0	89	3838	35925	1.32	240	40.3313990480167	0.5444738871482254	0.0061176841252609596	0.01782	0.4531617870563674	13.333333333333334	1	0.25	1.0295426733364366e-09	20.52180647638224	36639.06796737692	8.803213013165639	6	22	7
758	BOGC01011	0.2754052336010331	-0.37241990757071264	0.2502242483332894	74.92	0.0	0.0	25.08	0.6666666666666666	1.0	89	3838	35925	1.32	240	40.3313990480167	0.5444738871482254	0.0061176841252609596	0.01782	0.4531617870563674	13.333333333333334	1	0.25	2.870044424341245e-09	14.01379012833204	29716.15071232378	9.492787792693631	7	23	7
759	BOGC01011	0.272575856120801	-0.3088866394320713	0.1529057823404083	74.92	0.0	0.0	25.08	0.6666666666666666	1.0	89	3838	35925	1.32	240	40.3313990480167	0.5444738871482254	0.0061176841252609596	0.01782	0.4531617870563674	13.333333333333334	1	0.25	2.749615868324895e-09	13.373635532333171	14581.180776755806	9.232594063078333	8	24	7
760	BOGC01011	0.3299109167820453	-0.3726875310682658	0.5670918813552686	74.92	0.0	0.0	25.08	0.6666666666666666	1.0	89	3838	35925	1.32	240	40.3313990480167	0.5444738871482254	0.0061176841252609596	0.01782	0.4531617870563674	13.333333333333334	1	0.25	4.969831213230691e-10	15.541457010216254	311816.33979115257	8.087067414499119	1	17	8
762	BOGC01011	0.3240137155755623	-0.47761166155093504	0.6418700203499434	74.92	0.0	0.0	25.08	0.6666666666666666	1.0	89	3838	35925	1.32	240	40.3313990480167	0.5444738871482254	0.0061176841252609596	0.01782	0.4531617870563674	13.333333333333334	1	0.25	3.0671842843332797e-10	24.464763548338485	362050.18726822536	8.078465611005855	3	19	8
763	BOGC01011	0.3286542792488027	-0.48172229559558327	0.601978905724634	74.92	0.0	0.0	25.08	0.6666666666666666	1.0	89	3838	35925	1.32	240	40.3313990480167	0.5444738871482254	0.0061176841252609596	0.01782	0.4531617870563674	13.333333333333334	1	0.25	4.743676562668496e-10	23.1351604540474	254745.5719416869	8.313862632644135	4	20	8
764	BOGC01011	0.2560615303751708	-0.38456396237451	0.1592383080068286	74.92	0.0	0.0	25.08	0.6666666666666666	1.0	89	3838	35925	1.32	240	40.3313990480167	0.5444738871482254	0.0061176841252609596	0.01782	0.4531617870563674	13.333333333333334	1	0.25	1.0415892592874343e-09	21.0552131285634	24327.00896851197	8.747269080391339	5	21	8
767	BOGC01011	0.2615379733495801	-0.26993189758926467	0.1183105659678412	74.92	0.0	0.0	25.08	0.6666666666666666	1.0	89	3838	35925	1.32	240	40.3313990480167	0.5444738871482254	0.0061176841252609596	0.01782	0.4531617870563674	13.333333333333334	1	0.25	4.881264059619639e-09	9.794443034395362	14373.28377489841	9.464545267616783	8	24	8
768	BOGC01012	0.9715777651548296	-0.00028015975243111843	0.3827368421052631	67.05	0.0	14.07	18.87	0.72448224852071	1.0	30	-711	20058	1.5	225	27.66948100508525	1.3834740502542624	0.04611580167514208	0.07500000000000001	0.9223160335028416	50.0	1	0.359375	5.031530747601209e-13	490777.5968399086	137599873.39323723	8.566758493767747	1	9	1
770	BOGC01012	0.8617584819605851	-0.00042206701376214554	0.588314606741573	67.05	0.0	14.07	18.87	0.72448224852071	1.0	30	-711	20058	1.5	225	27.66948100508525	1.3834740502542624	0.04611580167514208	0.07500000000000001	0.9223160335028416	50.0	1	0.359375	4.25659507641285e-13	22072.041749865435	99937662.17759576	8.28264119414085	3	11	1
771	BOGC01012	0.4983993742608383	-0.0008338377931103804	0.5325370973579443	67.05	0.0	14.07	18.87	0.72448224852071	1.0	30	-711	20058	1.5	225	27.66948100508525	1.3834740502542624	0.04611580167514208	0.07500000000000001	0.9223160335028416	50.0	1	0.359375	3.354960753654268e-11	19002.542317458905	69207236.10507861	10.3980315440986	4	12	1
772	BOGC01012	0.6113373609898742	-0.0010155545409349818	0.4591009826468744	67.05	0.0	14.07	18.87	0.72448224852071	1.0	30	-711	20058	1.5	225	27.66948100508525	1.3834740502542624	0.04611580167514208	0.07500000000000001	0.9223160335028416	50.0	1	0.359375	3.4996006093024334e-11	37510.89378001282	45158926.33752851	11.822012692904885	5	13	1
773	BOGC01012	0.4577435333646653	-0.0016863031248169698	0.4639071566731141	67.05	0.0	14.07	18.87	0.72448224852071	1.0	30	-711	20058	1.5	225	27.66948100508525	1.3834740502542624	0.04611580167514208	0.07500000000000001	0.9223160335028416	50.0	1	0.359375	5.175038175764256e-10	2972.2258543252174	25824487.355013754	12.230315105602063	6	14	1
774	BOGC01012	0.3765856927343289	-0.0022149086557401395	0.2936496829214957	67.05	0.0	14.07	18.87	0.72448224852071	1.0	30	-711	20058	1.5	225	27.66948100508525	1.3834740502542624	0.04611580167514208	0.07500000000000001	0.9223160335028416	50.0	1	0.359375	2.1309443098971315e-10	1296.597940125822	7195762.300639252	9.904307972003137	7	15	1
775	BOGC01012	0.2785618643639809	-0.0023614531524178977	0.1797932443803341	67.05	0.0	14.07	18.87	0.72448224852071	1.0	30	-711	20058	1.5	225	27.66948100508525	1.3834740502542624	0.04611580167514208	0.07500000000000001	0.9223160335028416	50.0	1	0.359375	9.784566490367295e-10	388.71006413643374	1592937.8063065703	10.1670597503424	8	16	1
776	BOGC01012	0.8905047130575413	-0.0002927746045184391	0.6358810068649885	67.05	0.0	14.07	18.87	0.72448224852071	1.0	30	-711	20058	1.5	225	27.66948100508525	1.3834740502542624	0.04611580167514208	0.07500000000000001	0.9223160335028416	50.0	1	0.359375	1.3631096251742749e-11	1e-12	125978580.62187044	14.332915558193363	1	9	2
777	BOGC01012	0.2484175789848822	-0.0014151820514514998	0.8597721518987342	67.05	0.0	14.07	18.87	0.72448224852071	1.0	30	-711	20058	1.5	225	27.66948100508525	1.3834740502542624	0.04611580167514208	0.07500000000000001	0.9223160335028416	50.0	1	0.359375	1.341475819316429e-10	386798.2066863007	88466342.34670869	14.171456766875572	2	10	2
778	BOGC01012	0.3068771166206785	-0.001773270936870555	0.6589555555555556	67.05	0.0	14.07	18.87	0.72448224852071	1.0	30	-711	20058	1.5	225	27.66948100508525	1.3834740502542624	0.04611580167514208	0.07500000000000001	0.9223160335028416	50.0	1	0.359375	5.380806911148284e-12	119763.9554750829	75933680.37408157	11.81219182167197	3	11	2
779	BOGC01012	0.4585939670290395	-0.001604876416016669	0.6070110701107011	67.05	0.0	14.07	18.87	0.72448224852071	1.0	30	-711	20058	1.5	225	27.66948100508525	1.3834740502542624	0.04611580167514208	0.07500000000000001	0.9223160335028416	50.0	1	0.359375	3.4081182320733205e-11	403253.3441056252	56286633.249498	13.618540518857554	4	12	2
780	BOGC01012	0.3978024132276407	-0.00270924580342302	0.4974895006999533	67.05	0.0	14.07	18.87	0.72448224852071	1.0	30	-711	20058	1.5	225	27.66948100508525	1.3834740502542624	0.04611580167514208	0.07500000000000001	0.9223160335028416	50.0	1	0.359375	1.3334622295246843e-10	14071.168230600508	17258471.541726	12.65257102481084	5	13	2
781	BOGC01012	0.3099603398045708	-0.0033293777845372647	0.6554548697823761	67.05	0.0	14.07	18.87	0.72448224852071	1.0	30	-711	20058	1.5	225	27.66948100508525	1.3834740502542624	0.04611580167514208	0.07500000000000001	0.9223160335028416	50.0	1	0.359375	4.48101333816453e-10	9737.16823837734	26471963.276353	13.252123356471044	6	14	2
782	BOGC01012	0.330103140146451	-0.004221613304132796	0.3304136964601231	67.05	0.0	14.07	18.87	0.72448224852071	1.0	30	-711	20058	1.5	225	27.66948100508525	1.3834740502542624	0.04611580167514208	0.07500000000000001	0.9223160335028416	50.0	1	0.359375	1.0849763310005756e-09	1178.984243566107	4116166.881297661	12.90522497061892	7	15	2
783	BOGC01012	0.2559710150249801	-0.004414451557068644	0.0572661116121049	67.05	0.0	14.07	18.87	0.72448224852071	1.0	30	-711	20058	1.5	225	27.66948100508525	1.3834740502542624	0.04611580167514208	0.07500000000000001	0.9223160335028416	50.0	1	0.359375	5.585529816443112e-10	146.35731515611027	735665.2519251492	10.359397595490012	8	16	2
787	BOGC01012	0.3324252106362017	-0.0028915913289217525	0.745919629057187	67.05	0.0	14.07	18.87	0.72448224852071	1.0	30	-711	20058	1.5	225	27.66948100508525	1.3834740502542624	0.04611580167514208	0.07500000000000001	0.9223160335028416	50.0	1	0.359375	8.350631297560085e-11	166604.427032091	49302489.875169165	14.146198858746414	4	12	3
788	BOGC01012	0.3221406241226693	-0.003301672268270753	0.4974556374556375	67.05	0.0	14.07	18.87	0.72448224852071	1.0	30	-711	20058	1.5	225	27.66948100508525	1.3834740502542624	0.04611580167514208	0.07500000000000001	0.9223160335028416	50.0	1	0.359375	9.792855415469147e-11	1e-12	23511098.649227787	14.59742087015166	5	13	3
789	BOGC01012	0.381651558000346	-0.003907578154507706	0.5490350764486702	67.05	0.0	14.07	18.87	0.72448224852071	1.0	30	-711	20058	1.5	225	27.66948100508525	1.3834740502542624	0.04611580167514208	0.07500000000000001	0.9223160335028416	50.0	1	0.359375	8.423217678910078e-11	31173.191417099843	23718018.93919836	11.816436588503258	6	14	3
790	BOGC01012	0.2926335247297457	-0.005501411662622416	0.5364234955473599	67.05	0.0	14.07	18.87	0.72448224852071	1.0	30	-711	20058	1.5	225	27.66948100508525	1.3834740502542624	0.04611580167514208	0.07500000000000001	0.9223160335028416	50.0	1	0.359375	2.697393419737182e-10	4309.082757281148	17078440.46011757	11.687170429527349	7	15	3
791	BOGC01012	0.2890993880472096	-0.005116914114889743	0.2610359712230216	67.05	0.0	14.07	18.87	0.72448224852071	1.0	30	-711	20058	1.5	225	27.66948100508525	1.3834740502542624	0.04611580167514208	0.07500000000000001	0.9223160335028416	50.0	1	0.359375	1.803011739909266e-09	1236.3329804365728	3349299.0282604177	12.470514471009956	8	16	3
797	BOGC01012	0.3618788675055842	-0.004537063203524676	0.51676049663539	67.05	0.0	14.07	18.87	0.72448224852071	1.0	30	-711	20058	1.5	225	27.66948100508525	1.3834740502542624	0.04611580167514208	0.07500000000000001	0.9223160335028416	50.0	1	0.359375	3.3085090223039515e-11	32722.123899375787	17194100.887009487	10.96604483518129	6	14	4
798	BOGC01012	0.276677883460958	-0.005109172289776966	0.2865361077111383	67.05	0.0	14.07	18.87	0.72448224852071	1.0	30	-711	20058	1.5	225	27.66948100508525	1.3834740502542624	0.04611580167514208	0.07500000000000001	0.9223160335028416	50.0	1	0.359375	2.9257818390249213e-10	10103.508751857506	4533302.936914964	12.172468109891415	7	15	4
799	BOGC01012	0.2433675180850711	-0.004784762308528679	0.1480667078443483	67.05	0.0	14.07	18.87	0.72448224852071	1.0	30	-711	20058	1.5	225	27.66948100508525	1.3834740502542624	0.04611580167514208	0.07500000000000001	0.9223160335028416	50.0	1	0.359375	1.016307926704485e-09	2637.682461337222	1823055.5206540104	12.397333219795684	8	16	4
802	BOGC01012	0.3334512811390361	-0.0027663859745599094	0.8509174782162994	67.05	0.0	14.07	18.87	0.72448224852071	1.0	30	-711	20058	1.5	225	27.66948100508525	1.3834740502542624	0.04611580167514208	0.07500000000000001	0.9223160335028416	50.0	1	0.359375	1.796984783197786e-11	504355.2024908138	64948057.96487778	11.280220516153474	3	11	5
804	BOGC01012	0.3492112345802205	-0.003821946495011647	0.7286891814539209	67.05	0.0	14.07	18.87	0.72448224852071	1.0	30	-711	20058	1.5	225	27.66948100508525	1.3834740502542624	0.04611580167514208	0.07500000000000001	0.9223160335028416	50.0	1	0.359375	1.688027495561073e-11	226655.7224128718	40670833.708143264	11.938816280220289	5	13	5
805	BOGC01012	0.3614496319905147	-0.0046252885709265465	0.5009353774500291	67.05	0.0	14.07	18.87	0.72448224852071	1.0	30	-711	20058	1.5	225	27.66948100508525	1.3834740502542624	0.04611580167514208	0.07500000000000001	0.9223160335028416	50.0	1	0.359375	4.30635527237655e-11	57027.7165490296	19268562.65079739	11.789804568464035	6	14	5
806	BOGC01012	0.2515807957995116	-0.003689863884838949	0.1952909720037747	67.05	0.0	14.07	18.87	0.72448224852071	1.0	30	-711	20058	1.5	225	27.66948100508525	1.3834740502542624	0.04611580167514208	0.07500000000000001	0.9223160335028416	50.0	1	0.359375	2.1581270104320535e-10	19573.29970325716	4345276.812899984	11.825672934379076	7	15	5
807	BOGC01012	0.2523118867421591	-0.004733202539249728	0.1229716792979657	67.05	0.0	14.07	18.87	0.72448224852071	1.0	30	-711	20058	1.5	225	27.66948100508525	1.3834740502542624	0.04611580167514208	0.07500000000000001	0.9223160335028416	50.0	1	0.359375	1.0479086487436007e-09	3475.265020203012	1204742.4712452649	12.97316364403302	8	16	5
809	BOGC01012	0.3329202944387384	-0.002143306598098168	0.7134075104311544	67.05	0.0	14.07	18.87	0.72448224852071	1.0	30	-711	20058	1.5	225	27.66948100508525	1.3834740502542624	0.04611580167514208	0.07500000000000001	0.9223160335028416	50.0	1	0.359375	1.977307206857404e-12	732255.074797905	67765777.53681934	11.383417396398798	2	10	6
810	BOGC01012	0.3138158679518402	-0.002776760806183106	0.7672655217965654	67.05	0.0	14.07	18.87	0.72448224852071	1.0	30	-711	20058	1.5	225	27.66948100508525	1.3834740502542624	0.04611580167514208	0.07500000000000001	0.9223160335028416	50.0	1	0.359375	3.1503688546763438e-12	735852.5382916703	58689543.0070732	11.47553104064257	3	11	6
812	BOGC01012	0.3160633109906969	-0.004014745449342839	0.6721633150517977	67.05	0.0	14.07	18.87	0.72448224852071	1.0	30	-711	20058	1.5	225	27.66948100508525	1.3834740502542624	0.04611580167514208	0.07500000000000001	0.9223160335028416	50.0	1	0.359375	3.5501379613833706e-11	124203.79735811336	46713946.04427139	13.058677293782097	5	13	6
813	BOGC01012	0.3226138108907389	-0.004188759670659318	0.2360518930368016	67.05	0.0	14.07	18.87	0.72448224852071	1.0	30	-711	20058	1.5	225	27.66948100508525	1.3834740502542624	0.04611580167514208	0.07500000000000001	0.9223160335028416	50.0	1	0.359375	2.9938052037437046e-11	60988.600503186775	7077915.250939619	11.798048003890566	6	14	6
814	BOGC01012	0.2765111840365569	-0.003806227053158303	0.2249076517150395	67.05	0.0	14.07	18.87	0.72448224852071	1.0	30	-711	20058	1.5	225	27.66948100508525	1.3834740502542624	0.04611580167514208	0.07500000000000001	0.9223160335028416	50.0	1	0.359375	7.081113473361711e-11	29195.26836953068	4783753.769378996	11.13358796669142	7	15	6
815	BOGC01012	0.2925460948820669	-0.004607839990469336	0.1774412094064949	67.05	0.0	14.07	18.87	0.72448224852071	1.0	30	-711	20058	1.5	225	27.66948100508525	1.3834740502542624	0.04611580167514208	0.07500000000000001	0.9223160335028416	50.0	1	0.359375	2.9679481095001847e-10	6378.687633645797	3162938.917869654	11.62926963775815	8	16	6
820	BOGC01012	0.4024981654719292	-0.0030241062237454	0.6491568396226415	67.05	0.0	14.07	18.87	0.72448224852071	1.0	30	-711	20058	1.5	225	27.66948100508525	1.3834740502542624	0.04611580167514208	0.07500000000000001	0.9223160335028416	50.0	1	0.359375	5.6128435232949414e-12	409389.96959116735	45841635.28091229	11.02133471897818	5	13	7
821	BOGC01012	0.3249956480687851	-0.0038691441191762896	0.5351377018043685	67.05	0.0	14.07	18.87	0.72448224852071	1.0	30	-711	20058	1.5	225	27.66948100508525	1.3834740502542624	0.04611580167514208	0.07500000000000001	0.9223160335028416	50.0	1	0.359375	1.2757839229493584e-10	56591.40045466415	18384670.620270032	14.20673869420433	6	14	7
822	BOGC01012	0.2997877678723159	-0.0037569859015527166	0.5417402082300447	67.05	0.0	14.07	18.87	0.72448224852071	1.0	30	-711	20058	1.5	225	27.66948100508525	1.3834740502542624	0.04611580167514208	0.07500000000000001	0.9223160335028416	50.0	1	0.359375	4.9694692805246625e-11	46078.05165202095	21253087.745284718	11.408774957181077	7	15	7
823	BOGC01012	0.286453224884558	-0.003624903291380041	0.4329046687168018	67.05	0.0	14.07	18.87	0.72448224852071	1.0	30	-711	20058	1.5	225	27.66948100508525	1.3834740502542624	0.04611580167514208	0.07500000000000001	0.9223160335028416	50.0	1	0.359375	4.814171283840095e-10	15141.104814375696	15324989.364982178	12.984344237626212	8	16	7
829	BOGC01012	0.4874146253777857	-0.0020667136176677793	0.6082174462705436	67.05	0.0	14.07	18.87	0.72448224852071	1.0	30	-711	20058	1.5	225	27.66948100508525	1.3834740502542624	0.04611580167514208	0.07500000000000001	0.9223160335028416	50.0	1	0.359375	1.0060619004548244e-11	646306.682339226	52852083.636109	10.929699700083336	6	14	8
831	BOGC01012	0.3808012010821872	-0.002742256631315025	0.3886881061766207	67.05	0.0	14.07	18.87	0.72448224852071	1.0	30	-711	20058	1.5	225	27.66948100508525	1.3834740502542624	0.04611580167514208	0.07500000000000001	0.9223160335028416	50.0	1	0.359375	1.5275158915528664e-10	28817.379371659517	15390639.093546135	12.758756691937164	8	16	8
832	BOGC01013	0.2706144510944017	-0.003438470710999423	0.1000570916825254	13.4	63.05	0.0	23.55	0.5292129932417702	0.1752779594506213	30	9214	34000	0.51	220	5.5499445000000005	0.277497225	0.0092499075	0.025500000000000002	0.18499815000000003	50.0	2	0.515625	1.7919712380631834e-09	2505.959051379848	822317.3673702872	11.2124538183083	1	17	1
833	BOGC01013	0.083248555462575	-0.0029224014349543102	0.0220815251320938	13.4	63.05	0.0	23.55	0.5292129932417702	0.1752779594506213	30	9214	34000	0.51	220	5.5499445000000005	0.277497225	0.0092499075	0.025500000000000002	0.18499815000000003	50.0	2	0.515625	5.545079284630105e-09	746.4927009870347	108180.52008114009	11.012725598141936	2	18	1
834	BOGC01013	0.0696814063185724	-0.004382344597083192	0.0216769877143027	13.4	63.05	0.0	23.55	0.5292129932417702	0.1752779594506213	30	9214	34000	0.51	220	5.5499445000000005	0.277497225	0.0092499075	0.025500000000000002	0.18499815000000003	50.0	2	0.515625	6.338434443975416e-09	843.9319243436227	70035.99149544677	10.938697486659471	3	19	1
835	BOGC01013	0.2529900615720283	-0.005218304514843779	0.1316753227481822	13.4	63.05	0.0	23.55	0.5292129932417702	0.1752779594506213	30	9214	34000	0.51	220	5.5499445000000005	0.277497225	0.0092499075	0.025500000000000002	0.18499815000000003	50.0	2	0.515625	7.140272817451886e-10	1256.1475748462678	1079017.251191464	11.48569554598641	4	20	1
836	BOGC01013	0.2553836962500093	-0.005362294602220358	0.0917344487465732	13.4	63.05	0.0	23.55	0.5292129932417702	0.1752779594506213	30	9214	34000	0.51	220	5.5499445000000005	0.277497225	0.0092499075	0.025500000000000002	0.18499815000000003	50.0	2	0.515625	4.967948274980927e-10	3350.698885018489	513826.8658815464	10.382544344415235	5	21	1
837	BOGC01013	0.0	-0.004236389579474933	0.0108428887547777	13.4	63.05	0.0	23.55	0.5292129932417702	0.1752779594506213	30	9214	34000	0.51	220	5.5499445000000005	0.277497225	0.0092499075	0.025500000000000002	0.18499815000000003	50.0	2	0.515625	7.296079518326337e-09	344.3872409469872	36396.84267722354	10.50888090639902	6	22	1
838	BOGC01013	0.0	-0.003266971600379491	0.0028890155411604	13.4	63.05	0.0	23.55	0.5292129932417702	0.1752779594506213	30	9214	34000	0.51	220	5.5499445000000005	0.277497225	0.0092499075	0.025500000000000002	0.18499815000000003	50.0	2	0.515625	1.1512767850163641e-08	98.320185326629	12754.74754664636	9.826219621754296	7	23	1
840	BOGC01013	0.250846962152025	-0.004922150230326871	0.1107662974396223	13.4	63.05	0.0	23.55	0.5292129932417702	0.1752779594506213	30	9214	34000	0.51	220	5.5499445000000005	0.277497225	0.0092499075	0.025500000000000002	0.18499815000000003	50.0	2	0.515625	1.2122614023724052e-09	2425.2767572008347	1035925.4905323766	11.132981332467208	1	17	2
841	BOGC01013	0.2588836202844925	-0.005657662914644607	0.0427362819129809	13.4	63.05	0.0	23.55	0.5292129932417702	0.1752779594506213	30	9214	34000	0.51	220	5.5499445000000005	0.277497225	0.0092499075	0.025500000000000002	0.18499815000000003	50.0	2	0.515625	1.456963438783987e-09	1422.030937447972	149570.85642797156	10.21446951301292	2	18	2
842	BOGC01013	0.2504495445230277	-0.00664354700908142	0.0976115615522683	13.4	63.05	0.0	23.55	0.5292129932417702	0.1752779594506213	30	9214	34000	0.51	220	5.5499445000000005	0.277497225	0.0092499075	0.025500000000000002	0.18499815000000003	50.0	2	0.515625	4.90058660318482e-10	2924.660291725446	558165.5784642623	10.442103092980089	3	19	2
843	BOGC01013	0.2397117855282652	-0.008078299765640338	0.1462759462759462	13.4	63.05	0.0	23.55	0.5292129932417702	0.1752779594506213	30	9214	34000	0.51	220	5.5499445000000005	0.277497225	0.0092499075	0.025500000000000002	0.18499815000000003	50.0	2	0.515625	1.1920440190493762e-09	2005.899113477484	648744.4692917083	11.113409752161749	4	20	2
844	BOGC01013	0.2558003570962018	-0.008002728548930398	0.0942121805441055	13.4	63.05	0.0	23.55	0.5292129932417702	0.1752779594506213	30	9214	34000	0.51	220	5.5499445000000005	0.277497225	0.0092499075	0.025500000000000002	0.18499815000000003	50.0	2	0.515625	2.4444684054714116e-09	1333.5199056108147	320386.4294684189	11.658526263597306	5	21	2
846	BOGC01013	0.0	-0.004154609183232946	0.0045870250006508	13.4	63.05	0.0	23.55	0.5292129932417702	0.1752779594506213	30	9214	34000	0.51	220	5.5499445000000005	0.277497225	0.0092499075	0.025500000000000002	0.18499815000000003	50.0	2	0.515625	9.202342221570348e-09	131.57641642891448	17550.791341151515	10.012523011911425	7	23	2
848	BOGC01013	0.2476008798641231	-0.005521336055171518	0.0687586617753112	13.4	63.05	0.0	23.55	0.5292129932417702	0.1752779594506213	30	9214	34000	0.51	220	5.5499445000000005	0.277497225	0.0092499075	0.025500000000000002	0.18499815000000003	50.0	2	0.515625	2.348992778067327e-09	1260.6493626776692	433734.9615845973	11.280034850734625	1	17	3
849	BOGC01013	0.2571963057326549	-0.006320630374809187	0.0666115091666837	13.4	63.05	0.0	23.55	0.5292129932417702	0.1752779594506213	30	9214	34000	0.51	220	5.5499445000000005	0.277497225	0.0092499075	0.025500000000000002	0.18499815000000003	50.0	2	0.515625	2.0580703807837612e-09	1506.674840445755	321612.40765997034	11.419603631294471	2	18	3
850	BOGC01013	0.2547202638170098	-0.008372371224111672	0.112128800410701	13.4	63.05	0.0	23.55	0.5292129932417702	0.1752779594506213	30	9214	34000	0.51	220	5.5499445000000005	0.277497225	0.0092499075	0.025500000000000002	0.18499815000000003	50.0	2	0.515625	2.2268251687052043e-09	1424.9822988254843	520450.41803662624	11.774832495755708	3	19	3
852	BOGC01013	0.2412505261259244	-0.008749952217428879	0.0934179590485126	13.4	63.05	0.0	23.55	0.5292129932417702	0.1752779594506213	30	9214	34000	0.51	220	5.5499445000000005	0.277497225	0.0092499075	0.025500000000000002	0.18499815000000003	50.0	2	0.515625	9.337182138580147e-10	990.8878717546098	328331.19878915814	10.32486050295526	5	21	3
858	BOGC01013	0.2370724567026841	-0.009071650594957481	0.1113691484618814	13.4	63.05	0.0	23.55	0.5292129932417702	0.1752779594506213	30	9214	34000	0.51	220	5.5499445000000005	0.277497225	0.0092499075	0.025500000000000002	0.18499815000000003	50.0	2	0.515625	2.1502577496335107e-11	2884.079863818557	435830.5198441912	7.906250674731615	3	19	4
859	BOGC01013	0.2474113094796496	-0.010151615548886526	0.1209795650306903	13.4	63.05	0.0	23.55	0.5292129932417702	0.1752779594506213	30	9214	34000	0.51	220	5.5499445000000005	0.277497225	0.0092499075	0.025500000000000002	0.18499815000000003	50.0	2	0.515625	8.419289709848953e-10	976.6584208037452	496691.649732434	10.411932701322089	4	20	4
865	BOGC01013	0.2392723996641464	-0.0070935946293425225	0.069169006073283	13.4	63.05	0.0	23.55	0.5292129932417702	0.1752779594506213	30	9214	34000	0.51	220	5.5499445000000005	0.277497225	0.0092499075	0.025500000000000002	0.18499815000000003	50.0	2	0.515625	7.017808556497585e-11	1735.0745840083457	286299.9561867362	8.284715743712729	2	18	5
872	BOGC01013	0.2415843856674069	-0.006071280728410604	0.1016434719308011	13.4	63.05	0.0	23.55	0.5292129932417702	0.1752779594506213	30	9214	34000	0.51	220	5.5499445000000005	0.277497225	0.0092499075	0.025500000000000002	0.18499815000000003	50.0	2	0.515625	2.083356376303413e-09	824.674550869987	479695.39493308455	10.509387690770936	1	17	6
876	BOGC01013	0.2429634915947059	-0.01015373767353671	0.0694870376423847	13.4	63.05	0.0	23.55	0.5292129932417702	0.1752779594506213	30	9214	34000	0.51	220	5.5499445000000005	0.277497225	0.0092499075	0.025500000000000002	0.18499815000000003	50.0	2	0.515625	2.0060042515979146e-10	849.0430580820895	201049.3548691437	8.446215022624967	5	21	6
877	BOGC01013	0.231135050074178	-0.008229324303246277	0.0539676638083393	13.4	63.05	0.0	23.55	0.5292129932417702	0.1752779594506213	30	9214	34000	0.51	220	5.5499445000000005	0.277497225	0.0092499075	0.025500000000000002	0.18499815000000003	50.0	2	0.515625	1.2110978886425984e-11	828.4998798124842	234895.61516176228	7.009759989272265	6	22	6
882	BOGC01013	0.2483784379918285	-0.008586745112386591	0.1168951445397453	13.4	63.05	0.0	23.55	0.5292129932417702	0.1752779594506213	30	9214	34000	0.51	220	5.5499445000000005	0.277497225	0.0092499075	0.025500000000000002	0.18499815000000003	50.0	2	0.515625	1.237112634555615e-10	855.9934427943016	565702.0858479664	8.292491561998903	3	19	7
883	BOGC01013	0.2508708506451458	-0.008508305097538417	0.079480002767783	13.4	63.05	0.0	23.55	0.5292129932417702	0.1752779594506213	30	9214	34000	0.51	220	5.5499445000000005	0.277497225	0.0092499075	0.025500000000000002	0.18499815000000003	50.0	2	0.515625	1.5583312418243622e-11	1117.9400183358732	256420.3906511039	7.163659075982649	4	20	7
884	BOGC01013	0.2427202768740023	-0.00934009936320788	0.0980492627416335	13.4	63.05	0.0	23.55	0.5292129932417702	0.1752779594506213	30	9214	34000	0.51	220	5.5499445000000005	0.277497225	0.0092499075	0.025500000000000002	0.18499815000000003	50.0	2	0.515625	6.869127489039784e-11	734.7907282628806	332493.51358453726	7.85023207012636	5	21	7
885	BOGC01013	0.2529660993065006	-0.008653631337472547	0.071406463359126	13.4	63.05	0.0	23.55	0.5292129932417702	0.1752779594506213	30	9214	34000	0.51	220	5.5499445000000005	0.277497225	0.0092499075	0.025500000000000002	0.18499815000000003	50.0	2	0.515625	1.6291856752559397e-11	561.7967757665109	281745.5225644864	6.981641055941857	6	22	7
888	BOGC01013	0.2402646481885166	-0.00460347784535505	0.0481153896949229	13.4	63.05	0.0	23.55	0.5292129932417702	0.1752779594506213	30	9214	34000	0.51	220	5.5499445000000005	0.277497225	0.0092499075	0.025500000000000002	0.18499815000000003	50.0	2	0.515625	1.6975119088158406e-09	471.4700851948816	279065.2914001084	10.001456614410628	1	17	8
893	BOGC01013	0.2490420913477627	-0.007503125388226634	0.0788330084470435	13.4	63.05	0.0	23.55	0.5292129932417702	0.1752779594506213	30	9214	34000	0.51	220	5.5499445000000005	0.277497225	0.0092499075	0.025500000000000002	0.18499815000000003	50.0	2	0.515625	3.5544922560859504e-10	785.0693983790801	275769.117035988	8.705665295073391	6	22	8
894	BOGC01013	0.2447806374393199	-0.00660904283421334	0.0476111542534415	13.4	63.05	0.0	23.55	0.5292129932417702	0.1752779594506213	30	9214	34000	0.51	220	5.5499445000000005	0.277497225	0.0092499075	0.025500000000000002	0.18499815000000003	50.0	2	0.515625	6.052577994353214e-09	306.3173603656832	190673.74710881448	10.748529166594606	7	23	8
895	BOGC01013	0.2579171963857047	-0.005794068371326959	0.0427475152623352	13.4	63.05	0.0	23.55	0.5292129932417702	0.1752779594506213	30	9214	34000	0.51	220	5.5499445000000005	0.277497225	0.0092499075	0.025500000000000002	0.18499815000000003	50.0	2	0.515625	2.0761569796690086e-08	106.91780794047745	209025.53587611424	11.786919047225016	8	24	8
961	BOGC01015	0.0	-0.0024607607263263586	0.0024842298201207	16.87	54.63	0.0	28.5	0.5393240093240094	0.2359440559440559	37	5609	31125	1.08	325	15.834058525301206	0.5161903079248193	0.013951089403373496	0.035208	0.4279475277108434	32.857142857142854	4	0.3809523809523809	3.552713678800501e-15	689.112877871879	38287.41513100427	4.62713072777832	2	18	1
962	BOGC01015	0.0	-0.002677413933670013	0.0032366333882036	16.87	54.63	0.0	28.5	0.5393240093240094	0.2359440559440559	37	5609	31125	1.08	325	15.834058525301206	0.5161903079248193	0.013951089403373496	0.035208	0.4279475277108434	32.857142857142854	4	0.3809523809523809	1.91402449445377e-13	386.4046305146484	46510.30493453903	5.51092481926784	3	19	1
963	BOGC01015	0.0	-0.003095000906503955	0.0025689862981525	16.87	54.63	0.0	28.5	0.5393240093240094	0.2359440559440559	37	5609	31125	1.08	325	15.834058525301206	0.5161903079248193	0.013951089403373496	0.035208	0.4279475277108434	32.857142857142854	4	0.3809523809523809	1.723066134218243e-13	529.5245908421019	33203.93328043465	5.617047079582033	4	20	1
964	BOGC01015	0.0	-0.003341992636624563	0.0039366185936382	16.87	54.63	0.0	28.5	0.5393240093240094	0.2359440559440559	37	5609	31125	1.08	325	15.834058525301206	0.5161903079248193	0.013951089403373496	0.035208	0.4279475277108434	32.857142857142854	4	0.3809523809523809	5.306866057708248e-14	404.7175372612354	50172.00250145559	5.257438613957427	5	21	1
965	BOGC01015	0.0	-0.004037460042820934	0.0053510768509596	16.87	54.63	0.0	28.5	0.5393240093240094	0.2359440559440559	37	5609	31125	1.08	325	15.834058525301206	0.5161903079248193	0.013951089403373496	0.035208	0.4279475277108434	32.857142857142854	4	0.3809523809523809	4.1522341120980855e-14	356.9510242940065	52853.10891836805	5.226692186944472	6	22	1
966	BOGC01015	0.0	-0.005960773052181634	0.0079571189877269	16.87	54.63	0.0	28.5	0.5393240093240094	0.2359440559440559	37	5609	31125	1.08	325	15.834058525301206	0.5161903079248193	0.013951089403373496	0.035208	0.4279475277108434	32.857142857142854	4	0.3809523809523809	1.7039702981946905e-12	142.5468076909918	72962.56938312406	6.152873866880605	7	23	1
968	BOGC01015	0.0	-0.0036794890532157523	0.0027566074788092	16.87	54.63	0.0	28.5	0.5393240093240094	0.2359440559440559	37	5609	31125	1.08	325	15.834058525301206	0.5161903079248193	0.013951089403373496	0.035208	0.4279475277108434	32.857142857142854	4	0.3809523809523809	5.773159728050814e-15	704.5813377182252	32828.702916238486	4.635710055851093	1	17	2
969	BOGC01015	0.0	-0.002931007829369009	0.0020697549861661	16.87	54.63	0.0	28.5	0.5393240093240094	0.2359440559440559	37	5609	31125	1.08	325	15.834058525301206	0.5161903079248193	0.013951089403373496	0.035208	0.4279475277108434	32.857142857142854	4	0.3809523809523809	6.656453166442589e-12	508.76725055104646	34865.249547994295	6.814449928611032	2	18	2
970	BOGC01015	0.0	-0.0028001827745445956	0.002429381420452	16.87	54.63	0.0	28.5	0.5393240093240094	0.2359440559440559	37	5609	31125	1.08	325	15.834058525301206	0.5161903079248193	0.013951089403373496	0.035208	0.4279475277108434	32.857142857142854	4	0.3809523809523809	8.881784197001252e-14	517.2211547943572	41689.43443319012	5.401488970831712	3	19	2
971	BOGC01015	0.0	-0.003516046156545651	0.0025157108914788	16.87	54.63	0.0	28.5	0.5393240093240094	0.2359440559440559	37	5609	31125	1.08	325	15.834058525301206	0.5161903079248193	0.013951089403373496	0.035208	0.4279475277108434	32.857142857142854	4	0.3809523809523809	8.348877145181177e-14	442.4934307856186	33893.86619219003	5.412764456112794	4	20	2
972	BOGC01015	0.0	-0.0033804659705606115	0.0038526912181303	16.87	54.63	0.0	28.5	0.5393240093240094	0.2359440559440559	37	5609	31125	1.08	325	15.834058525301206	0.5161903079248193	0.013951089403373496	0.035208	0.4279475277108434	32.857142857142854	4	0.3809523809523809	3.2884805989397137e-13	483.10988542965663	54464.39089937997	5.854339745924001	5	21	2
973	BOGC01015	0.0	-0.005219247681354986	0.0075109856860893	16.87	54.63	0.0	28.5	0.5393240093240094	0.2359440559440559	37	5609	31125	1.08	325	15.834058525301206	0.5161903079248193	0.013951089403373496	0.035208	0.4279475277108434	32.857142857142854	4	0.3809523809523809	5.229150445984487e-12	216.93685736679055	74899.18018282305	6.723137038687004	6	22	2
974	BOGC01015	0.0	-0.00790849049501964	0.0076369397745816	16.87	54.63	0.0	28.5	0.5393240093240094	0.2359440559440559	37	5609	31125	1.08	325	15.834058525301206	0.5161903079248193	0.013951089403373496	0.035208	0.4279475277108434	32.857142857142854	4	0.3809523809523809	2.7977620220553945e-14	277.7291729927366	52427.9768425059	5.055390315747622	7	23	2
975	BOGC01015	0.0	-0.006713734316956581	0.0061558501457536	16.87	54.63	0.0	28.5	0.5393240093240094	0.2359440559440559	37	5609	31125	1.08	325	15.834058525301206	0.5161903079248193	0.013951089403373496	0.035208	0.4279475277108434	32.857142857142854	4	0.3809523809523809	6.417089082333406e-14	180.6903515699797	52380.297368987696	5.182867724802566	8	24	2
976	BOGC01015	0.0	-0.004170446520900186	0.0023011021750773	16.87	54.63	0.0	28.5	0.5393240093240094	0.2359440559440559	37	5609	31125	1.08	325	15.834058525301206	0.5161903079248193	0.013951089403373496	0.035208	0.4279475277108434	32.857142857142854	4	0.3809523809523809	1.868705190588571e-11	347.8611287910393	25280.553276203165	7.211868207169269	1	17	3
978	BOGC01015	0.0	-0.0038925660875377788	0.0014712791532766	16.87	54.63	0.0	28.5	0.5393240093240094	0.2359440559440559	37	5609	31125	1.08	325	15.834058525301206	0.5161903079248193	0.013951089403373496	0.035208	0.4279475277108434	32.857142857142854	4	0.3809523809523809	6.144751374392854e-11	427.12305914349815	20805.900698435315	7.619452542753553	3	19	3
979	BOGC01015	0.0	-0.003442400571462759	0.0021782517985074	16.87	54.63	0.0	28.5	0.5393240093240094	0.2359440559440559	37	5609	31125	1.08	325	15.834058525301206	0.5161903079248193	0.013951089403373496	0.035208	0.4279475277108434	32.857142857142854	4	0.3809523809523809	3.1248337251099656e-12	442.27638218430445	33394.23135141443	6.553963830932749	4	20	3
980	BOGC01015	0.0	-0.004054201248394728	0.0025522597979003	16.87	54.63	0.0	28.5	0.5393240093240094	0.2359440559440559	37	5609	31125	1.08	325	15.834058525301206	0.5161903079248193	0.013951089403373496	0.035208	0.4279475277108434	32.857142857142854	4	0.3809523809523809	6.135092434078615e-13	469.2802257899597	32018.788143398	5.927681133954192	5	21	3
981	BOGC01015	0.0	-0.004923093396838056	0.0025994663036756	16.87	54.63	0.0	28.5	0.5393240093240094	0.2359440559440559	37	5609	31125	1.08	325	15.834058525301206	0.5161903079248193	0.013951089403373496	0.035208	0.4279475277108434	32.857142857142854	4	0.3809523809523809	4.209965709378594e-13	424.7685536640244	28130.268590289048	5.768947658160839	6	22	3
982	BOGC01015	0.0	-0.004856600157798442	0.0036349143788273	16.87	54.63	0.0	28.5	0.5393240093240094	0.2359440559440559	37	5609	31125	1.08	325	15.834058525301206	0.5161903079248193	0.013951089403373496	0.035208	0.4279475277108434	32.857142857142854	4	0.3809523809523809	3.5305092183079984e-14	288.6700323223589	40537.02920636722	5.122125143561499	7	23	3
985	BOGC01015	0.0	-0.0031436918776446953	0.0025887846837925	16.87	54.63	0.0	28.5	0.5393240093240094	0.2359440559440559	37	5609	31125	1.08	325	15.834058525301206	0.5161903079248193	0.013951089403373496	0.035208	0.4279475277108434	32.857142857142854	4	0.3809523809523809	7.867040352493859e-13	673.2777668716504	39692.89015705576	6.077167466855509	2	18	4
986	BOGC01015	0.0	-0.0033608952654531946	0.0024042450012299	16.87	54.63	0.0	28.5	0.5393240093240094	0.2359440559440559	37	5609	31125	1.08	325	15.834058525301206	0.5161903079248193	0.013951089403373496	0.035208	0.4279475277108434	32.857142857142854	4	0.3809523809523809	2.0605739337042905e-13	634.7896097658189	39095.17201203713	5.706569440423447	3	19	4
988	BOGC01015	0.0	-0.0039185817638050565	0.0028689600009207	16.87	54.63	0.0	28.5	0.5393240093240094	0.2359440559440559	37	5609	31125	1.08	325	15.834058525301206	0.5161903079248193	0.013951089403373496	0.035208	0.4279475277108434	32.857142857142854	4	0.3809523809523809	7.727152251391091e-14	577.8166833891884	43266.55035583356	5.407366219166287	5	21	4
990	BOGC01015	0.0	-0.005468361536125778	0.0018752994402362	16.87	54.63	0.0	28.5	0.5393240093240094	0.2359440559440559	37	5609	31125	1.08	325	15.834058525301206	0.5161903079248193	0.013951089403373496	0.035208	0.4279475277108434	32.857142857142854	4	0.3809523809523809	1.4184209362610998e-12	337.5267842997697	20591.07834455901	6.080392001738182	7	23	4
993	BOGC01015	0.0	-0.003969945040060826	0.0020539095340479	16.87	54.63	0.0	28.5	0.5393240093240094	0.2359440559440559	37	5609	31125	1.08	325	15.834058525301206	0.5161903079248193	0.013951089403373496	0.035208	0.4279475277108434	32.857142857142854	4	0.3809523809523809	3.3237856911227937e-11	475.3037963212147	25448.98176295869	7.5037967434462995	2	18	5
994	BOGC01015	0.0	-0.0035408435760692987	0.0028850276412038	16.87	54.63	0.0	28.5	0.5393240093240094	0.2359440559440559	37	5609	31125	1.08	325	15.834058525301206	0.5161903079248193	0.013951089403373496	0.035208	0.4279475277108434	32.857142857142854	4	0.3809523809523809	6.226130722097878e-13	687.3176472410602	48834.61017995288	6.080772952569954	3	19	5
995	BOGC01015	0.0	-0.0036216022085908363	0.0026671335896586	16.87	54.63	0.0	28.5	0.5393240093240094	0.2359440559440559	37	5609	31125	1.08	325	15.834058525301206	0.5161903079248193	0.013951089403373496	0.035208	0.4279475277108434	32.857142857142854	4	0.3809523809523809	6.495692872476866e-12	597.9705064440576	40514.7000044002	6.890481388189117	4	20	5
997	BOGC01015	0.0	-0.004757999958773375	0.0027145103991623	16.87	54.63	0.0	28.5	0.5393240093240094	0.2359440559440559	37	5609	31125	1.08	325	15.834058525301206	0.5161903079248193	0.013951089403373496	0.035208	0.4279475277108434	32.857142857142854	4	0.3809523809523809	4.951594689828198e-13	417.228085414224	30147.713246109444	5.8139319473017785	6	22	5
998	BOGC01015	0.0	-0.004644387692778359	0.0031236982608235	16.87	54.63	0.0	28.5	0.5393240093240094	0.2359440559440559	37	5609	31125	1.08	325	15.834058525301206	0.5161903079248193	0.013951089403373496	0.035208	0.4279475277108434	32.857142857142854	4	0.3809523809523809	3.110844914999689e-13	371.3541141259224	34856.02083302781	5.674574007222277	7	23	5
1002	BOGC01015	0.0	-0.004435751400779904	0.0023930400786987	16.87	54.63	0.0	28.5	0.5393240093240094	0.2359440559440559	37	5609	31125	1.08	325	15.834058525301206	0.5161903079248193	0.013951089403373496	0.035208	0.4279475277108434	32.857142857142854	4	0.3809523809523809	3.2908120672914265e-11	435.2654348060991	28445.926237860316	7.529866440389517	3	19	6
1003	BOGC01015	0.0	-0.005193900081366471	0.0022224781981388	16.87	54.63	0.0	28.5	0.5393240093240094	0.2359440559440559	37	5609	31125	1.08	325	15.834058525301206	0.5161903079248193	0.013951089403373496	0.035208	0.4279475277108434	32.857142857142854	4	0.3809523809523809	4.387001872885321e-11	472.3905711045983	21453.896920931908	7.641436492313026	4	20	6
1004	BOGC01015	0.0	-0.00524479177436666	0.0025719965349544	16.87	54.63	0.0	28.5	0.5393240093240094	0.2359440559440559	37	5609	31125	1.08	325	15.834058525301206	0.5161903079248193	0.013951089403373496	0.035208	0.4279475277108434	32.857142857142854	4	0.3809523809523809	3.140350202102127e-10	312.86406798614155	24992.928973470927	8.759808419495094	5	21	6
1006	BOGC01015	0.0	-0.005630704071866122	0.0024490423813552	16.87	54.63	0.0	28.5	0.5393240093240094	0.2359440559440559	37	5609	31125	1.08	325	15.834058525301206	0.5161903079248193	0.013951089403373496	0.035208	0.4279475277108434	32.857142857142854	4	0.3809523809523809	3.028199913046592e-11	242.84985133960035	22205.609826044867	7.106251875480089	7	23	6
1010	BOGC01015	0.0	-0.005806643924809626	0.0020365289817768	16.87	54.63	0.0	28.5	0.5393240093240094	0.2359440559440559	37	5609	31125	1.08	325	15.834058525301206	0.5161903079248193	0.013951089403373496	0.035208	0.4279475277108434	32.857142857142854	4	0.3809523809523809	1.4915357837708143e-10	458.3932122770317	20392.69873251244	8.175657275634235	3	19	7
1011	BOGC01015	0.0	-0.0050014941130815975	0.0033142019369236	16.87	54.63	0.0	28.5	0.5393240093240094	0.2359440559440559	37	5609	31125	1.08	325	15.834058525301206	0.5161903079248193	0.013951089403373496	0.035208	0.4279475277108434	32.857142857142854	4	0.3809523809523809	6.836753385641714e-13	515.2008819564468	35841.28614597375	5.971335621968716	4	20	7
1013	BOGC01015	0.0	-0.006493072651940326	0.0023961759570259	16.87	54.63	0.0	28.5	0.5393240093240094	0.2359440559440559	37	5609	31125	1.08	325	15.834058525301206	0.5161903079248193	0.013951089403373496	0.035208	0.4279475277108434	32.857142857142854	4	0.3809523809523809	3.9461767187276564e-12	350.8486279280031	22237.861236092835	6.431060476297544	6	22	7
1014	BOGC01015	0.0	-0.006378556518038757	0.003357605345359	16.87	54.63	0.0	28.5	0.5393240093240094	0.2359440559440559	37	5609	31125	1.08	325	15.834058525301206	0.5161903079248193	0.013951089403373496	0.035208	0.4279475277108434	32.857142857142854	4	0.3809523809523809	1.3078427230084344e-13	268.8890221591588	23727.87311535632	5.299235221991507	7	23	7
1021	BOGC01015	0.0	-0.00973599350628422	0.0019918763245996	16.87	54.63	0.0	28.5	0.5393240093240094	0.2359440559440559	37	5609	31125	1.08	325	15.834058525301206	0.5161903079248193	0.013951089403373496	0.035208	0.4279475277108434	32.857142857142854	4	0.3809523809523809	2.2071233729548112e-12	254.67905562237647	11072.48018350672	5.98533990211069	6	22	8
1022	BOGC01015	0.0	-0.009491752678487972	0.0029822463434826	16.87	54.63	0.0	28.5	0.5393240093240094	0.2359440559440559	37	5609	31125	1.08	325	15.834058525301206	0.5161903079248193	0.013951089403373496	0.035208	0.4279475277108434	32.857142857142854	4	0.3809523809523809	3.453157759736314e-10	165.73953320886503	15397.944473064392	8.17976278999577	7	23	8
1024	BOGC01016	0.0	-0.06261250183208215	0.0008180213714982	27.71	43.07	0.0	29.21	0.565249128755769	0.3914947725346143	30	9221	20107	1.5	251	27.602051524344752	0.3477858492067439	0.011592861640224796	0.0189	0.9200683841448251	12.5	1	0.2698412698412698	9.924083776979842e-11	4.013345211718479	139951.9960523463	6.214909172245424	1	9	1
1025	BOGC01016	0.0	-0.1685599679794038	0.0006437586943129	27.71	43.07	0.0	29.21	0.565249128755769	0.3914947725346143	30	9221	20107	1.5	251	27.602051524344752	0.3477858492067439	0.011592861640224796	0.0189	0.9200683841448251	12.5	1	0.2698412698412698	4.1031178454886685e-11	0.5073164111034653	299841.79864290426	6.39002780105341	2	10	1
1026	BOGC01016	0.0	-0.26413692535003114	0.0006339446275596	27.71	43.07	0.0	29.21	0.565249128755769	0.3914947725346143	30	9221	20107	1.5	251	27.602051524344752	0.3477858492067439	0.011592861640224796	0.0189	0.9200683841448251	12.5	1	0.2698412698412698	1.5987211554602254e-14	4.346467630257257	234332.8698867965	4.314878009839884	3	11	1
1028	BOGC01016	0.0	-0.25344573995952874	0.0006688780999395	27.71	43.07	0.0	29.21	0.565249128755769	0.3914947725346143	30	9221	20107	1.5	251	27.602051524344752	0.3477858492067439	0.011592861640224796	0.0189	0.9200683841448251	12.5	1	0.2698412698412698	1.3322676295501878e-15	7.580269745234181	168648.86131662887	3.69997755704982	5	13	1
1031	BOGC01016	0.0	-0.1270944382865727	0.0006670415686399	27.71	43.07	0.0	29.21	0.565249128755769	0.3914947725346143	30	9221	20107	1.5	251	27.602051524344752	0.3477858492067439	0.011592861640224796	0.0189	0.9200683841448251	12.5	1	0.2698412698412698	6.014166942236443e-11	2.3154256290079958	216657.0631639382	6.282889892725615	8	16	1
1032	BOGC01016	0.0	-0.024569487616769338	0.0156978539738017	27.71	43.07	0.0	29.21	0.565249128755769	0.3914947725346143	30	9221	20107	1.5	251	27.602051524344752	0.3477858492067439	0.011592861640224796	0.0189	0.9200683841448251	12.5	1	0.2698412698412698	1.3416245892017287e-10	24.00124543555748	154636.27185472252	6.471489534401163	1	9	2
1033	BOGC01016	0.0	-0.021761602315716597	0.0126867210410557	27.71	43.07	0.0	29.21	0.565249128755769	0.3914947725346143	30	9221	20107	1.5	251	27.602051524344752	0.3477858492067439	0.011592861640224796	0.0189	0.9200683841448251	12.5	1	0.2698412698412698	1.3448064883903044e-10	16.928680679485385	146354.19653031617	6.484209833024519	2	10	2
1034	BOGC01016	0.0	-0.020922459210980723	0.0145318342859326	27.71	43.07	0.0	29.21	0.565249128755769	0.3914947725346143	30	9221	20107	1.5	251	27.602051524344752	0.3477858492067439	0.011592861640224796	0.0189	0.9200683841448251	12.5	1	0.2698412698412698	4.5147885430196766e-11	20.340618078763416	257813.16484143765	6.117251305314104	3	11	2
1035	BOGC01016	0.0	-0.019520835178127704	0.012944450742103	27.71	43.07	0.0	29.21	0.565249128755769	0.3914947725346143	30	9221	20107	1.5	251	27.602051524344752	0.3477858492067439	0.011592861640224796	0.0189	0.9200683841448251	12.5	1	0.2698412698412698	4.826783417399838e-11	19.09367108865567	187943.67499154384	6.188946440098655	4	12	2
1037	BOGC01016	0.0	-0.01867505060920879	0.0135864252682138	27.71	43.07	0.0	29.21	0.565249128755769	0.3914947725346143	30	9221	20107	1.5	251	27.602051524344752	0.3477858492067439	0.011592861640224796	0.0189	0.9200683841448251	12.5	1	0.2698412698412698	2.7395197221835588e-11	22.32980467198431	243131.8122962484	6.031697428993826	6	14	2
1038	BOGC01016	0.0	-0.02027792279638917	0.0182816854002249	27.71	43.07	0.0	29.21	0.565249128755769	0.3914947725346143	30	9221	20107	1.5	251	27.602051524344752	0.3477858492067439	0.011592861640224796	0.0189	0.9200683841448251	12.5	1	0.2698412698412698	2.981415114788888e-11	21.191437493684905	272000.3741900671	6.036267470337636	7	15	2
1039	BOGC01016	0.0	-0.020483729588854024	0.0115707805231606	27.71	43.07	0.0	29.21	0.565249128755769	0.3914947725346143	30	9221	20107	1.5	251	27.602051524344752	0.3477858492067439	0.011592861640224796	0.0189	0.9200683841448251	12.5	1	0.2698412698412698	7.742184671144514e-11	18.22159090281261	132344.99216303858	6.3061327614745455	8	16	2
1042	BOGC01016	0.0	-0.019839900549145868	0.0112222805114434	27.71	43.07	0.0	29.21	0.565249128755769	0.3914947725346143	30	9221	20107	1.5	251	27.602051524344752	0.3477858492067439	0.011592861640224796	0.0189	0.9200683841448251	12.5	1	0.2698412698412698	1.5813794718155805e-11	22.555179945983216	25896.36910505214	5.928420696835122	3	11	3
1043	BOGC01016	0.0	-0.17162054330824894	0.0006922818348562	27.71	43.07	0.0	29.21	0.565249128755769	0.3914947725346143	30	9221	20107	1.5	251	27.602051524344752	0.3477858492067439	0.011592861640224796	0.0189	0.9200683841448251	12.5	1	0.2698412698412698	1.6576739980678212e-11	1e-12	299568.4052096135	6.413413353172967	4	12	3
1044	BOGC01016	0.0222266182767548	-0.023069852863960776	0.0204845004450196	27.71	43.07	0.0	29.21	0.565249128755769	0.3914947725346143	30	9221	20107	1.5	251	27.602051524344752	0.3477858492067439	0.011592861640224796	0.0189	0.9200683841448251	12.5	1	0.2698412698412698	3.3721025971544805e-11	24.50256664232697	176893.63914034073	6.204416613609496	5	13	3
1045	BOGC01016	0.0	-0.02539318636988431	0.0150707520215696	27.71	43.07	0.0	29.21	0.565249128755769	0.3914947725346143	30	9221	20107	1.5	251	27.602051524344752	0.3477858492067439	0.011592861640224796	0.0189	0.9200683841448251	12.5	1	0.2698412698412698	1.176747588260696e-11	22.354729178887144	240103.45250960405	5.901595791250697	6	14	3
1046	BOGC01016	0.2083195984579781	-0.022182529669944398	0.0283016279267008	27.71	43.07	0.0	29.21	0.565249128755769	0.3914947725346143	30	9221	20107	1.5	251	27.602051524344752	0.3477858492067439	0.011592861640224796	0.0189	0.9200683841448251	12.5	1	0.2698412698412698	2.3142154859101535e-11	26.26299178132385	350268.1172514506	6.030368375171409	7	15	3
1047	BOGC01016	0.0	-0.0178237642356412	0.0147398371473652	27.71	43.07	0.0	29.21	0.565249128755769	0.3914947725346143	30	9221	20107	1.5	251	27.602051524344752	0.3477858492067439	0.011592861640224796	0.0189	0.9200683841448251	12.5	1	0.2698412698412698	2.0440515946518187e-10	21.22635400780937	136167.61565135102	6.770652489274924	8	16	3
1048	BOGC01016	0.0	-0.024313653700606237	0.0147489221813119	27.71	43.07	0.0	29.21	0.565249128755769	0.3914947725346143	30	9221	20107	1.5	251	27.602051524344752	0.3477858492067439	0.011592861640224796	0.0189	0.9200683841448251	12.5	1	0.2698412698412698	1.5637802164292223e-09	17.876977675968963	73934.98583946117	7.766624828450251	1	9	4
1051	BOGC01016	0.2122363671094917	-0.026843186985040967	0.0284934346072073	27.71	43.07	0.0	29.21	0.565249128755769	0.3914947725346143	30	9221	20107	1.5	251	27.602051524344752	0.3477858492067439	0.011592861640224796	0.0189	0.9200683841448251	12.5	1	0.2698412698412698	5.358691268497751e-11	24.811541710080157	216986.9885730724	6.423801580863127	4	12	4
1052	BOGC01016	0.0	-0.10184744272592439	0.0008940920608159	27.71	43.07	0.0	29.21	0.565249128755769	0.3914947725346143	30	9221	20107	1.5	251	27.602051524344752	0.3477858492067439	0.011592861640224796	0.0189	0.9200683841448251	12.5	1	0.2698412698412698	3.4197977782923765e-11	1e-12	299707.02473538223	6.544326699446197	5	13	4
1053	BOGC01016	0.2537171725746589	-0.028507522189867913	0.0418520194009082	27.71	43.07	0.0	29.21	0.565249128755769	0.3914947725346143	30	9221	20107	1.5	251	27.602051524344752	0.3477858492067439	0.011592861640224796	0.0189	0.9200683841448251	12.5	1	0.2698412698412698	1.982747299678067e-11	28.886282255059403	300351.0886885997	6.059833468846278	6	14	4
1054	BOGC01016	0.1790302043118459	-0.0247050678027544	0.0261722760742109	27.71	43.07	0.0	29.21	0.565249128755769	0.3914947725346143	30	9221	20107	1.5	251	27.602051524344752	0.3477858492067439	0.011592861640224796	0.0189	0.9200683841448251	12.5	1	0.2698412698412698	3.365618894690669e-11	22.55179376575811	286473.15818032366	6.214809025747684	7	15	4
1057	BOGC01016	0.0	-0.031769817256296046	0.0194803550277179	27.71	43.07	0.0	29.21	0.565249128755769	0.3914947725346143	30	9221	20107	1.5	251	27.602051524344752	0.3477858492067439	0.011592861640224796	0.0189	0.9200683841448251	12.5	1	0.2698412698412698	2.7549584835639957e-10	21.74677105060241	54115.82036353982	7.0111473356442975	2	10	5
1058	BOGC01016	0.2355982482910439	-0.032195578338893735	0.0310348867626307	27.71	43.07	0.0	29.21	0.565249128755769	0.3914947725346143	30	9221	20107	1.5	251	27.602051524344752	0.3477858492067439	0.011592861640224796	0.0189	0.9200683841448251	12.5	1	0.2698412698412698	6.489941917209308e-11	20.655643862000804	211285.6452802937	6.468402050201938	3	11	5
1059	BOGC01016	0.2482116399993733	-0.035574668858292184	0.0391453858410315	27.71	43.07	0.0	29.21	0.565249128755769	0.3914947725346143	30	9221	20107	1.5	251	27.602051524344752	0.3477858492067439	0.011592861640224796	0.0189	0.9200683841448251	12.5	1	0.2698412698412698	1.4143131110699868e-11	26.32477569264424	233500.33422842008	5.947331703563995	4	12	5
1060	BOGC01016	0.253802648500261	-0.03142858747226468	0.0458567382874316	27.71	43.07	0.0	29.21	0.565249128755769	0.3914947725346143	30	9221	20107	1.5	251	27.602051524344752	0.3477858492067439	0.011592861640224796	0.0189	0.9200683841448251	12.5	1	0.2698412698412698	2.067856996745832e-11	27.798596757834137	266375.6345723429	6.115382535974535	5	13	5
1063	BOGC01016	0.2358610526289797	-0.01944208077444248	0.0332417974444144	27.71	43.07	0.0	29.21	0.565249128755769	0.3914947725346143	30	9221	20107	1.5	251	27.602051524344752	0.3477858492067439	0.011592861640224796	0.0189	0.9200683841448251	12.5	1	0.2698412698412698	3.0959679264697115e-12	33.51630084580493	492565.4224112821	5.514467476279919	8	16	5
1065	BOGC01016	0.2572716101367167	-0.03508948828548887	0.0380968214875793	27.71	43.07	0.0	29.21	0.565249128755769	0.3914947725346143	30	9221	20107	1.5	251	27.602051524344752	0.3477858492067439	0.011592861640224796	0.0189	0.9200683841448251	12.5	1	0.2698412698412698	1.1230105734227891e-10	23.025081841155814	163655.36143998365	6.77219303146545	2	10	6
1066	BOGC01016	0.2450076957214224	-0.03386635851488054	0.0419230282283975	27.71	43.07	0.0	29.21	0.565249128755769	0.3914947725346143	30	9221	20107	1.5	251	27.602051524344752	0.3477858492067439	0.011592861640224796	0.0189	0.9200683841448251	12.5	1	0.2698412698412698	7.168554638781188e-11	24.34413781671296	218939.31020539068	6.468989647823324	3	11	6
1067	BOGC01016	0.2535414662798402	-0.03156923717824744	0.0426892619575546	27.71	43.07	0.0	29.21	0.565249128755769	0.3914947725346143	30	9221	20107	1.5	251	27.602051524344752	0.3477858492067439	0.011592861640224796	0.0189	0.9200683841448251	12.5	1	0.2698412698412698	5.827160975968582e-11	28.67528436922939	223101.39222024076	6.45283817750934	4	12	6
1068	BOGC01016	0.0	-0.15945487427190333	0.0007687862388794	27.71	43.07	0.0	29.21	0.565249128755769	0.3914947725346143	30	9221	20107	1.5	251	27.602051524344752	0.3477858492067439	0.011592861640224796	0.0189	0.9200683841448251	12.5	1	0.2698412698412698	7.260858581048525e-14	0.0248689957526035	311776.4682833925	4.9634491173968165	5	13	6
1070	BOGC01016	0.2300379584993847	-0.031724977548409396	0.053943930820387	27.71	43.07	0.0	29.21	0.565249128755769	0.3914947725346143	30	9221	20107	1.5	251	27.602051524344752	0.3477858492067439	0.011592861640224796	0.0189	0.9200683841448251	12.5	1	0.2698412698412698	2.506883589603604e-12	33.18012531394843	408571.8732053344	5.494749902333467	7	15	6
1071	BOGC01016	0.2447089630968607	-0.022469645275395637	0.0386573393767549	27.71	43.07	0.0	29.21	0.565249128755769	0.3914947725346143	30	9221	20107	1.5	251	27.602051524344752	0.3477858492067439	0.011592861640224796	0.0189	0.9200683841448251	12.5	1	0.2698412698412698	4.520162022458862e-12	30.57115671723054	402088.3680527099	5.591583275935058	8	16	6
1073	BOGC01016	0.246671897721148	-0.03751955680159659	0.0384348428223745	27.71	43.07	0.0	29.21	0.565249128755769	0.3914947725346143	30	9221	20107	1.5	251	27.602051524344752	0.3477858492067439	0.011592861640224796	0.0189	0.9200683841448251	12.5	1	0.2698412698412698	5.826161775246419e-11	22.00772897254055	229810.5619000205	6.53414298394543	2	10	7
1076	BOGC01016	0.2121859046286575	-0.02866648504560979	0.0283915886279961	27.71	43.07	0.0	29.21	0.565249128755769	0.3914947725346143	30	9221	20107	1.5	251	27.602051524344752	0.3477858492067439	0.011592861640224796	0.0189	0.9200683841448251	12.5	1	0.2698412698412698	3.407800708288278e-10	23.018420503008063	123987.1414875254	7.300208818931315	5	13	7
1077	BOGC01016	0.2294656472265891	-0.03190182126925945	0.0547606811344136	27.71	43.07	0.0	29.21	0.565249128755769	0.3914947725346143	30	9221	20107	1.5	251	27.602051524344752	0.3477858492067439	0.011592861640224796	0.0189	0.9200683841448251	12.5	1	0.2698412698412698	3.0823787966483e-11	28.31995749019811	284065.058076121	6.327385709826699	6	14	7
1078	BOGC01016	0.2285747150584159	-0.032506626794566694	0.0615130425461867	27.71	43.07	0.0	29.21	0.565249128755769	0.3914947725346143	30	9221	20107	1.5	251	27.602051524344752	0.3477858492067439	0.011592861640224796	0.0189	0.9200683841448251	12.5	1	0.2698412698412698	2.6745494707824943e-11	32.32397682850874	329964.1831453917	6.268791219906491	7	15	7
1079	BOGC01016	0.2469700452747398	-0.019249242521506654	0.0435243633899836	27.71	43.07	0.0	29.21	0.565249128755769	0.3914947725346143	30	9221	20107	1.5	251	27.602051524344752	0.3477858492067439	0.011592861640224796	0.0189	0.9200683841448251	12.5	1	0.2698412698412698	1.0976997089073848e-11	29.83452374039175	468575.36531790224	5.931128488021852	8	16	7
1080	BOGC01016	0.2475661923321109	-0.027851707075746593	0.0462766796323661	27.71	43.07	0.0	29.21	0.565249128755769	0.3914947725346143	30	9221	20107	1.5	251	27.602051524344752	0.3477858492067439	0.011592861640224796	0.0189	0.9200683841448251	12.5	1	0.2698412698412698	2.3188162501242002e-10	28.055724410337323	218436.05750968333	7.1969327474692655	1	9	8
1081	BOGC01016	0.2339146081884088	-0.029129029622144295	0.0532772301033902	27.71	43.07	0.0	29.21	0.565249128755769	0.3914947725346143	30	9221	20107	1.5	251	27.602051524344752	0.3477858492067439	0.011592861640224796	0.0189	0.9200683841448251	12.5	1	0.2698412698412698	3.0633051650852394e-11	38.02658188334463	257810.7594967257	6.345542632184325	2	10	8
1083	BOGC01016	0.0	-0.023706568856230265	0.0163310267905485	27.71	43.07	0.0	29.21	0.565249128755769	0.3914947725346143	30	9221	20107	1.5	251	27.602051524344752	0.3477858492067439	0.011592861640224796	0.0189	0.9200683841448251	12.5	1	0.2698412698412698	3.3274627497803517e-10	24.819479804706223	34425.14950856765	7.355122508203978	4	12	8
1084	BOGC01016	0.0	-0.02383637214733423	0.0188954534338731	27.71	43.07	0.0	29.21	0.565249128755769	0.3914947725346143	30	9221	20107	1.5	251	27.602051524344752	0.3477858492067439	0.011592861640224796	0.0189	0.9200683841448251	12.5	1	0.2698412698412698	5.766942479112913e-12	53.03540939749596	34372.33191229597	5.868939988954309	5	13	8
1085	BOGC01016	0.2483354110609771	-0.02702407846216828	0.0399599863111064	27.71	43.07	0.0	29.21	0.565249128755769	0.3914947725346143	30	9221	20107	1.5	251	27.602051524344752	0.3477858492067439	0.011592861640224796	0.0189	0.9200683841448251	12.5	1	0.2698412698412698	1.8711587834729926e-10	40.381475940877046	168564.2240680362	7.181458207483743	6	14	8
1086	BOGC01016	0.2365569318770891	-0.023863291691508057	0.0519308555423819	27.71	43.07	0.0	29.21	0.565249128755769	0.3914947725346143	30	9221	20107	1.5	251	27.602051524344752	0.3477858492067439	0.011592861640224796	0.0189	0.9200683841448251	12.5	1	0.2698412698412698	1.2793766046570454e-10	34.85661759228365	311073.443807214	6.984757382540528	7	15	8
1087	BOGC01016	0.0	-0.04060253233508277	0.0009042842301225	27.71	43.07	0.0	29.21	0.565249128755769	0.3914947725346143	30	9221	20107	1.5	251	27.602051524344752	0.3477858492067439	0.011592861640224796	0.0189	0.9200683841448251	12.5	1	0.2698412698412698	6.085998371929689e-11	21.501689317916405	291168.28845410043	6.701372454538531	8	16	8
1088	BOGC01017	0.2254345752054347	-0.005861976360133385	0.1729660369116522	14.15	49.62	0.0	36.24	0.5369818618995348	0.2218911713972087	30	9237	39996	1.5	220	13.876248874887487	0.17345311093609359	0.0057817703645364526	0.018750000000000003	0.46254162916291625	12.857142857142858	2	0.046875	2.579123581369913e-09	7363.818443906212	852780.7145701293	14.227371455052172	1	17	1
1089	BOGC01017	0.2672789392384052	-0.006200808929282123	0.1993851917144116	14.15	49.62	0.0	36.24	0.5369818618995348	0.2218911713972087	30	9237	39996	1.5	220	13.876248874887487	0.17345311093609359	0.0057817703645364526	0.018750000000000003	0.46254162916291625	12.857142857142858	2	0.046875	1.3357204231567718e-10	58716.61623579882	1354802.29289833	10.738610659319171	2	18	1
1090	BOGC01017	0.2567770333037568	-0.006230636570198819	0.3093957115009746	14.15	49.62	0.0	36.24	0.5369818618995348	0.2218911713972087	30	9237	39996	1.5	220	13.876248874887487	0.17345311093609359	0.0057817703645364526	0.018750000000000003	0.46254162916291625	12.857142857142858	2	0.046875	1.587938669445066e-10	21335.548050505084	3159909.5824564747	11.871724460469675	3	19	1
1091	BOGC01017	0.2596442450740673	-0.00645782180358422	0.3038116980240888	14.15	49.62	0.0	36.24	0.5369818618995348	0.2218911713972087	30	9237	39996	1.5	220	13.876248874887487	0.17345311093609359	0.0057817703645364526	0.018750000000000003	0.46254162916291625	12.857142857142858	2	0.046875	2.4144530819114607e-10	13471.295190470302	3081527.4317491846	13.600826094294328	4	20	1
1092	BOGC01017	0.2618927685113386	-0.0064842697645024466	0.2066078082898584	14.15	49.62	0.0	36.24	0.5369818618995348	0.2218911713972087	30	9237	39996	1.5	220	13.876248874887487	0.17345311093609359	0.0057817703645364526	0.018750000000000003	0.46254162916291625	12.857142857142858	2	0.046875	1.6287238224776956e-10	52287.34573092808	1243670.359324705	10.900784001271807	5	21	1
1093	BOGC01017	0.2662116858985775	-0.006626884400716869	0.2457195751729513	14.15	49.62	0.0	36.24	0.5369818618995348	0.2218911713972087	30	9237	39996	1.5	220	13.876248874887487	0.17345311093609359	0.0057817703645364526	0.018750000000000003	0.46254162916291625	12.857142857142858	2	0.046875	6.151954501376622e-10	16198.725194538356	1205780.9553611542	12.40853441089078	6	22	1
1094	BOGC01017	0.2706872941204775	-0.006165990365576966	0.2258382379709969	14.15	49.62	0.0	36.24	0.5369818618995348	0.2218911713972087	30	9237	39996	1.5	220	13.876248874887487	0.17345311093609359	0.0057817703645364526	0.018750000000000003	0.46254162916291625	12.857142857142858	2	0.046875	3.7710123912404464e-10	20692.98110640716	1444390.000734795	12.76131307989588	7	23	1
1095	BOGC01017	0.2827512969776088	-0.004655666392308132	0.1815670709298052	14.15	49.62	0.0	36.24	0.5369818618995348	0.2218911713972087	30	9237	39996	1.5	220	13.876248874887487	0.17345311093609359	0.0057817703645364526	0.018750000000000003	0.46254162916291625	12.857142857142858	2	0.046875	2.676594723638459e-09	4505.835982104856	1594567.786243857	16.010442039509243	8	24	1
1096	BOGC01017	0.2700664876016527	-0.006983676432183052	0.1881525354230261	14.15	49.62	0.0	36.24	0.5369818618995348	0.2218911713972087	30	9237	39996	1.5	220	13.876248874887487	0.17345311093609359	0.0057817703645364526	0.018750000000000003	0.46254162916291625	12.857142857142858	2	0.046875	1.6207413189306408e-10	34660.748549075746	1043223.2539908676	11.53619253120034	1	17	2
1097	BOGC01017	0.2626482061980082	-0.0074571853194102524	0.2780454397217089	14.15	49.62	0.0	36.24	0.5369818618995348	0.2218911713972087	30	9237	39996	1.5	220	13.876248874887487	0.17345311093609359	0.0057817703645364526	0.018750000000000003	0.46254162916291625	12.857142857142858	2	0.046875	5.538902669854906e-12	87799.85388729372	2903904.2658067243	9.69565009130657	2	18	2
1098	BOGC01017	0.2577907339640006	-0.007751138882067713	0.1710817383948398	14.15	49.62	0.0	36.24	0.5369818618995348	0.2218911713972087	30	9237	39996	1.5	220	13.876248874887487	0.17345311093609359	0.0057817703645364526	0.018750000000000003	0.46254162916291625	12.857142857142858	2	0.046875	2.555968769968331e-10	20301.653858023627	689137.5404138743	11.629910455268218	3	19	2
1099	BOGC01017	0.2456997024165305	-0.00838113481294492	0.231281045751634	14.15	49.62	0.0	36.24	0.5369818618995348	0.2218911713972087	30	9237	39996	1.5	220	13.876248874887487	0.17345311093609359	0.0057817703645364526	0.018750000000000003	0.46254162916291625	12.857142857142858	2	0.046875	8.800959960808541e-11	57562.57570599388	1415042.204384575	10.23580009812045	4	20	2
1100	BOGC01017	0.2518908696809344	-0.007974158463361964	0.3375604157367851	14.15	49.62	0.0	36.24	0.5369818618995348	0.2218911713972087	30	9237	39996	1.5	220	13.876248874887487	0.17345311093609359	0.0057817703645364526	0.018750000000000003	0.46254162916291625	12.857142857142858	2	0.046875	1.6893642040827214e-10	36368.94346792375	4530640.831957081	13.514922877205333	5	21	2
1101	BOGC01017	0.2609856278357571	-0.007771967142523369	0.2388405797101449	14.15	49.62	0.0	36.24	0.5369818618995348	0.2218911713972087	30	9237	39996	1.5	220	13.876248874887487	0.17345311093609359	0.0057817703645364526	0.018750000000000003	0.46254162916291625	12.857142857142858	2	0.046875	1.438640317985573e-10	30337.68797289227	2513964.871141468	13.243848101949665	6	22	2
1102	BOGC01017	0.2589433160628193	-0.007236484355789367	0.2489488652852748	14.15	49.62	0.0	36.24	0.5369818618995348	0.2218911713972087	30	9237	39996	1.5	220	13.876248874887487	0.17345311093609359	0.0057817703645364526	0.018750000000000003	0.46254162916291625	12.857142857142858	2	0.046875	2.5433788408690816e-10	7155.601722264039	2086693.2523780523	13.101699217509353	7	23	2
1103	BOGC01017	0.2656049325239363	-0.00569660783183626	0.2202003900208459	14.15	49.62	0.0	36.24	0.5369818618995348	0.2218911713972087	30	9237	39996	1.5	220	13.876248874887487	0.17345311093609359	0.0057817703645364526	0.018750000000000003	0.46254162916291625	12.857142857142858	2	0.046875	4.2886361129035315e-11	1e-12	2629488.770616625	10.589257023735898	8	24	2
1104	BOGC01017	0.2595196414242995	-0.007640906296071166	0.1339180388476523	14.15	49.62	0.0	36.24	0.5369818618995348	0.2218911713972087	30	9237	39996	1.5	220	13.876248874887487	0.17345311093609359	0.0057817703645364526	0.018750000000000003	0.46254162916291625	12.857142857142858	2	0.046875	2.0239521170140049e-10	25798.235991914	734259.1857308856	11.257351753524627	1	17	3
1105	BOGC01017	0.2567155626956595	-0.008344587110635895	0.2420892757918133	14.15	49.62	0.0	36.24	0.5369818618995348	0.2218911713972087	30	9237	39996	1.5	220	13.876248874887487	0.17345311093609359	0.0057817703645364526	0.018750000000000003	0.46254162916291625	12.857142857142858	2	0.046875	2.425020184659843e-10	62969.5153797627	2125910.819886273	13.525181692213112	2	18	3
1106	BOGC01017	0.2464849083194569	-0.008915360044330658	0.2624214822771213	14.15	49.62	0.0	36.24	0.5369818618995348	0.2218911713972087	30	9237	39996	1.5	220	13.876248874887487	0.17345311093609359	0.0057817703645364526	0.018750000000000003	0.46254162916291625	12.857142857142858	2	0.046875	3.1214364426546126e-11	104836.813952236	1763664.9834580044	10.034389613837975	3	19	3
1107	BOGC01017	0.261796547112909	-0.009160779830265905	0.2690564102564102	14.15	49.62	0.0	36.24	0.5369818618995348	0.2218911713972087	30	9237	39996	1.5	220	13.876248874887487	0.17345311093609359	0.0057817703645364526	0.018750000000000003	0.46254162916291625	12.857142857142858	2	0.046875	3.82736731197042e-10	124.33665208533384	1807154.388182098	11.029400405579898	4	20	3
1108	BOGC01017	0.256231169155527	-0.009474146903612235	0.3054823786693582	14.15	49.62	0.0	36.24	0.5369818618995348	0.2218911713972087	30	9237	39996	1.5	220	13.876248874887487	0.17345311093609359	0.0057817703645364526	0.018750000000000003	0.46254162916291625	12.857142857142858	2	0.046875	5.823785897973721e-12	86519.24415792323	2945950.7362010786	9.46523006237473	5	21	3
1109	BOGC01017	0.245608404956798	-0.008624786161671668	0.2895290858725762	14.15	49.62	0.0	36.24	0.5369818618995348	0.2218911713972087	30	9237	39996	1.5	220	13.876248874887487	0.17345311093609359	0.0057817703645364526	0.018750000000000003	0.46254162916291625	12.857142857142858	2	0.046875	6.821121445454992e-11	18343.43410500594	2989236.5837806216	13.091131465006924	6	22	3
1110	BOGC01017	0.2629632496798044	-0.007689047086747016	0.1839045589402866	14.15	49.62	0.0	36.24	0.5369818618995348	0.2218911713972087	30	9237	39996	1.5	220	13.876248874887487	0.17345311093609359	0.0057817703645364526	0.018750000000000003	0.46254162916291625	12.857142857142858	2	0.046875	2.2117196962767596e-10	43523.432136094445	1380176.962220864	12.768884731662837	7	23	3
1111	BOGC01017	0.2645778155065457	-0.006019367271689944	0.1411658431130327	14.15	49.62	0.0	36.24	0.5369818618995348	0.2218911713972087	30	9237	39996	1.5	220	13.876248874887487	0.17345311093609359	0.0057817703645364526	0.018750000000000003	0.46254162916291625	12.857142857142858	2	0.046875	3.7445202494268415e-10	2457.1191192812603	1121349.3285474766	12.377222494814118	8	24	3
1112	BOGC01017	0.2386737071343989	-0.006102758910721902	0.0675942172804979	14.15	49.62	0.0	36.24	0.5369818618995348	0.2218911713972087	30	9237	39996	1.5	220	13.876248874887487	0.17345311093609359	0.0057817703645364526	0.018750000000000003	0.46254162916291625	12.857142857142858	2	0.046875	4.118572149991451e-11	14688.383676020325	425634.1193854612	8.893431252839628	1	17	4
1113	BOGC01017	0.2463202961602738	-0.008027525968454045	0.0696933514246947	14.15	49.62	0.0	36.24	0.5369818618995348	0.2218911713972087	30	9237	39996	1.5	220	13.876248874887487	0.17345311093609359	0.0057817703645364526	0.018750000000000003	0.46254162916291625	12.857142857142858	2	0.046875	1.919997494326253e-11	44897.78876459738	373830.99974547926	7.965368652601716	2	18	4
1114	BOGC01017	0.2567095219166065	-0.008865372219237026	0.2575257546448333	14.15	49.62	0.0	36.24	0.5369818618995348	0.2218911713972087	30	9237	39996	1.5	220	13.876248874887487	0.17345311093609359	0.0057817703645364526	0.018750000000000003	0.46254162916291625	12.857142857142858	2	0.046875	2.041478097680738e-12	20826.48797863129	2704600.305532117	8.445128240736024	3	19	4
1116	BOGC01017	0.2549802842713652	-0.009615818373315448	0.3252054108216433	14.15	49.62	0.0	36.24	0.5369818618995348	0.2218911713972087	30	9237	39996	1.5	220	13.876248874887487	0.17345311093609359	0.0057817703645364526	0.018750000000000003	0.46254162916291625	12.857142857142858	2	0.046875	8.229668058135076e-10	33605.73191946159	3569421.3287959634	14.203476931841385	5	21	4
1117	BOGC01017	0.2495225591426007	-0.009695122957465543	0.2132842925140631	14.15	49.62	0.0	36.24	0.5369818618995348	0.2218911713972087	30	9237	39996	1.5	220	13.876248874887487	0.17345311093609359	0.0057817703645364526	0.018750000000000003	0.46254162916291625	12.857142857142858	2	0.046875	1.2696466100692303e-10	6494.74757308255	1649163.0129187347	11.689332007485124	6	22	4
1118	BOGC01017	0.2432742947893352	-0.007719424908128602	0.18001451144792	14.15	49.62	0.0	36.24	0.5369818618995348	0.2218911713972087	30	9237	39996	1.5	220	13.876248874887487	0.17345311093609359	0.0057817703645364526	0.018750000000000003	0.46254162916291625	12.857142857142858	2	0.046875	7.668512491676437e-10	1e-12	1065426.9746045708	14.834798674422606	7	23	4
1119	BOGC01017	0.2632378142659564	-0.00576156842529519	0.1173157121879588	14.15	49.62	0.0	36.24	0.5369818618995348	0.2218911713972087	30	9237	39996	1.5	220	13.876248874887487	0.17345311093609359	0.0057817703645364526	0.018750000000000003	0.46254162916291625	12.857142857142858	2	0.046875	5.068840902566761e-10	3452.327479447349	614627.7998926842	11.808688331330425	8	24	4
1120	BOGC01017	0.2319495785392552	-0.007043685401458174	0.0649154178123349	14.15	49.62	0.0	36.24	0.5369818618995348	0.2218911713972087	30	9237	39996	1.5	220	13.876248874887487	0.17345311093609359	0.0057817703645364526	0.018750000000000003	0.46254162916291625	12.857142857142858	2	0.046875	1.8849277694243935e-10	8086.772640414353	380866.1126693139	10.864230566166626	1	17	5
1121	BOGC01017	0.2631192084171816	-0.009018636777307087	0.2277254901960784	14.15	49.62	0.0	36.24	0.5369818618995348	0.2218911713972087	30	9237	39996	1.5	220	13.876248874887487	0.17345311093609359	0.0057817703645364526	0.018750000000000003	0.46254162916291625	12.857142857142858	2	0.046875	1.173057206926842e-10	69291.47255974045	1317058.4403080354	10.639810851144224	2	18	5
1122	BOGC01017	0.2508857112114731	-0.009964200503390091	0.3168914301652604	14.15	49.62	0.0	36.24	0.5369818618995348	0.2218911713972087	30	9237	39996	1.5	220	13.876248874887487	0.17345311093609359	0.0057817703645364526	0.018750000000000003	0.46254162916291625	12.857142857142858	2	0.046875	2.152320544013264e-10	1e-12	3745851.746108424	14.469694269508707	3	19	5
1123	BOGC01017	0.250728488963606	-0.00990784630434586	0.2656134453781513	14.15	49.62	0.0	36.24	0.5369818618995348	0.2218911713972087	30	9237	39996	1.5	220	13.876248874887487	0.17345311093609359	0.0057817703645364526	0.018750000000000003	0.46254162916291625	12.857142857142858	2	0.046875	3.1655122967322313e-11	20314.394277853866	1966057.5307706809	10.732116607038636	4	20	5
1124	BOGC01017	0.2453487138157659	-0.010061778938694687	0.3385372210457729	14.15	49.62	0.0	36.24	0.5369818618995348	0.2218911713972087	30	9237	39996	1.5	220	13.876248874887487	0.17345311093609359	0.0057817703645364526	0.018750000000000003	0.46254162916291625	12.857142857142858	2	0.046875	1.6262990953919143e-11	682.1944675827762	3914580.8399353656	10.803454751422905	5	21	5
1125	BOGC01017	0.2615353742878739	-0.009906313658765152	0.2453320027634912	14.15	49.62	0.0	36.24	0.5369818618995348	0.2218911713972087	30	9237	39996	1.5	220	13.876248874887487	0.17345311093609359	0.0057817703645364526	0.018750000000000003	0.46254162916291625	12.857142857142858	2	0.046875	4.135869424715111e-11	5828.605209590166	1956819.3550367423	10.623487119531395	6	22	5
1126	BOGC01017	0.2662555668268713	-0.00755036231099593	0.1562462444417738	14.15	49.62	0.0	36.24	0.5369818618995348	0.2218911713972087	30	9237	39996	1.5	220	13.876248874887487	0.17345311093609359	0.0057817703645364526	0.018750000000000003	0.46254162916291625	12.857142857142858	2	0.046875	8.542169194214465e-10	21741.0133229734	1115328.6140000771	12.742213102613844	7	23	5
1127	BOGC01017	0.2536149703172647	-0.005952598942417884	0.1367975311535607	14.15	49.62	0.0	36.24	0.5369818618995348	0.2218911713972087	30	9237	39996	1.5	220	13.876248874887487	0.17345311093609359	0.0057817703645364526	0.018750000000000003	0.46254162916291625	12.857142857142858	2	0.046875	2.1382531301128438e-09	1e-12	992438.5130193612	13.936238206292035	8	24	5
1128	BOGC01017	0.0	-0.018057826724837432	0.0010775827549425	14.15	49.62	0.0	36.24	0.5369818618995348	0.2218911713972087	30	9237	39996	1.5	220	13.876248874887487	0.17345311093609359	0.0057817703645364526	0.018750000000000003	0.46254162916291625	12.857142857142858	2	0.046875	8.057998712729386e-12	32174.9311082975	2260171.2663126998	7.507638131185162	1	17	6
1129	BOGC01017	0.2598643590757689	-0.009228569923258437	0.2632091805919066	14.15	49.62	0.0	36.24	0.5369818618995348	0.2218911713972087	30	9237	39996	1.5	220	13.876248874887487	0.17345311093609359	0.0057817703645364526	0.018750000000000003	0.46254162916291625	12.857142857142858	2	0.046875	8.305511833839319e-11	1e-12	2312860.992491319	11.189536221935452	2	18	6
1130	BOGC01017	0.2624032967109356	-0.009816870034619653	0.2515344722391702	14.15	49.62	0.0	36.24	0.5369818618995348	0.2218911713972087	30	9237	39996	1.5	220	13.876248874887487	0.17345311093609359	0.0057817703645364526	0.018750000000000003	0.46254162916291625	12.857142857142858	2	0.046875	1.0031153685474692e-10	61753.80418138587	1799669.4566453092	11.35376401449775	3	19	6
1132	BOGC01017	0.2635604859489502	-0.010257407392559481	0.2971954063448761	14.15	49.62	0.0	36.24	0.5369818618995348	0.2218911713972087	30	9237	39996	1.5	220	13.876248874887487	0.17345311093609359	0.0057817703645364526	0.018750000000000003	0.46254162916291625	12.857142857142858	2	0.046875	4.758424765327618e-10	33736.945459494906	2068353.8745716624	13.283901126343132	5	21	6
1133	BOGC01017	0.2400664628019802	-0.009770419083943035	0.283868778280543	14.15	49.62	0.0	36.24	0.5369818618995348	0.2218911713972087	30	9237	39996	1.5	220	13.876248874887487	0.17345311093609359	0.0057817703645364526	0.018750000000000003	0.46254162916291625	12.857142857142858	2	0.046875	4.9823922765313e-11	15039.5354503452	2504343.049581346	11.865527587142232	6	22	6
1134	BOGC01017	0.2455720944249317	-0.008856687227613062	0.1382833432771058	14.15	49.62	0.0	36.24	0.5369818618995348	0.2218911713972087	30	9237	39996	1.5	220	13.876248874887487	0.17345311093609359	0.0057817703645364526	0.018750000000000003	0.46254162916291625	12.857142857142858	2	0.046875	1.4564149886098218e-10	16149.436177226307	1165369.0188674207	12.130706480567326	7	23	6
1135	BOGC01017	0.2410258191446126	-0.007033271271230324	0.1708070576703153	14.15	49.62	0.0	36.24	0.5369818618995348	0.2218911713972087	30	9237	39996	1.5	220	13.876248874887487	0.17345311093609359	0.0057817703645364526	0.018750000000000003	0.46254162916291625	12.857142857142858	2	0.046875	1.4717649321482895e-10	1e-12	1493336.327910808	11.81432622407566	8	24	6
1136	BOGC01017	0.2521603784865563	-0.008567488796116251	0.3091435857476801	14.15	49.62	0.0	36.24	0.5369818618995348	0.2218911713972087	30	9237	39996	1.5	220	13.876248874887487	0.17345311093609359	0.0057817703645364526	0.018750000000000003	0.46254162916291625	12.857142857142858	2	0.046875	8.881784197001252e-14	13667.363352176666	5027395.3912685895	6.941523228248023	1	17	7
1137	BOGC01017	0.2624665948772554	-0.009516707292430145	0.2446823421867858	14.15	49.62	0.0	36.24	0.5369818618995348	0.2218911713972087	30	9237	39996	1.5	220	13.876248874887487	0.17345311093609359	0.0057817703645364526	0.018750000000000003	0.46254162916291625	12.857142857142858	2	0.046875	2.851052727237402e-13	28881.471880737303	1524099.6210348343	6.648860236988921	2	18	7
1138	BOGC01017	0.2525923374954193	-0.009530540401261075	0.2372045303131245	14.15	49.62	0.0	36.24	0.5369818618995348	0.2218911713972087	30	9237	39996	1.5	220	13.876248874887487	0.17345311093609359	0.0057817703645364526	0.018750000000000003	0.46254162916291625	12.857142857142858	2	0.046875	2.4597879288990043e-10	12387.347536613192	1514529.1137740058	12.83635234946453	3	19	7
1139	BOGC01017	0.2495586598340091	-0.008757418952309233	0.2219289205971726	14.15	49.62	0.0	36.24	0.5369818618995348	0.2218911713972087	30	9237	39996	1.5	220	13.876248874887487	0.17345311093609359	0.0057817703645364526	0.018750000000000003	0.46254162916291625	12.857142857142858	2	0.046875	6.424238918611991e-11	24380.801544321428	1529569.030125257	11.500084978829584	4	20	7
1140	BOGC01017	0.2475516981618431	-0.00943559497246692	0.286971975393028	14.15	49.62	0.0	36.24	0.5369818618995348	0.2218911713972087	30	9237	39996	1.5	220	13.876248874887487	0.17345311093609359	0.0057817703645364526	0.018750000000000003	0.46254162916291625	12.857142857142858	2	0.046875	6.356226656123454e-11	11579.190328792069	2361335.814546324	11.533250704539794	5	21	7
1141	BOGC01017	0.2379304841996245	-0.009577266442170135	0.1759287165039638	14.15	49.62	0.0	36.24	0.5369818618995348	0.2218911713972087	30	9237	39996	1.5	220	13.876248874887487	0.17345311093609359	0.0057817703645364526	0.018750000000000003	0.46254162916291625	12.857142857142858	2	0.046875	4.842970469098873e-11	23307.31679878184	1403869.4997502945	10.65034558069564	6	22	7
1142	BOGC01017	0.2432915041469469	-0.00852897616357557	0.1965945883883807	14.15	49.62	0.0	36.24	0.5369818618995348	0.2218911713972087	30	9237	39996	1.5	220	13.876248874887487	0.17345311093609359	0.0057817703645364526	0.018750000000000003	0.46254162916291625	12.857142857142858	2	0.046875	2.152056310933404e-12	33934.47661759197	1922062.499707965	6.220905900132252	7	23	7
1143	BOGC01017	0.0	-0.06041767476330965	0.0006714944617212	14.15	49.62	0.0	36.24	0.5369818618995348	0.2218911713972087	30	9237	39996	1.5	220	13.876248874887487	0.17345311093609359	0.0057817703645364526	0.018750000000000003	0.46254162916291625	12.857142857142858	2	0.046875	1.0707359443529183e-09	2378.968577687602	460242.53415701154	11.48717093874798	8	24	7
1144	BOGC01017	0.2656943056589816	-0.006925593094534955	0.2412900883456371	14.15	49.62	0.0	36.24	0.5369818618995348	0.2218911713972087	30	9237	39996	1.5	220	13.876248874887487	0.17345311093609359	0.0057817703645364526	0.018750000000000003	0.46254162916291625	12.857142857142858	2	0.046875	6.940137353694809e-11	0.0017208456891689	2184635.251976076	11.296540968382764	1	17	8
1145	BOGC01017	0.2431304999681359	-0.007499352722181846	0.2161244885639546	14.15	49.62	0.0	36.24	0.5369818618995348	0.2218911713972087	30	9237	39996	1.5	220	13.876248874887487	0.17345311093609359	0.0057817703645364526	0.018750000000000003	0.46254162916291625	12.857142857142858	2	0.046875	7.832667847651463e-11	4835.990941032265	2437588.997361031	11.407096651906208	2	18	8
1146	BOGC01017	0.2532865507626473	-0.007550047922158854	0.1658677717370642	14.15	49.62	0.0	36.24	0.5369818618995348	0.2218911713972087	30	9237	39996	1.5	220	13.876248874887487	0.17345311093609359	0.0057817703645364526	0.018750000000000003	0.46254162916291625	12.857142857142858	2	0.046875	7.501244070340363e-11	9594.318339800624	871607.7276486019	10.491203715587444	3	19	8
1147	BOGC01017	0.2472121743451615	-0.007249610089736923	0.1334277221526909	14.15	49.62	0.0	36.24	0.5369818618995348	0.2218911713972087	30	9237	39996	1.5	220	13.876248874887487	0.17345311093609359	0.0057817703645364526	0.018750000000000003	0.46254162916291625	12.857142857142858	2	0.046875	8.088907321734951e-10	1e-12	718116.7295344983	12.747969618843705	4	20	8
1148	BOGC01017	0.2479899799523202	-0.007722333004871466	0.1820540479164301	14.15	49.62	0.0	36.24	0.5369818618995348	0.2218911713972087	30	9237	39996	1.5	220	13.876248874887487	0.17345311093609359	0.0057817703645364526	0.018750000000000003	0.46254162916291625	12.857142857142858	2	0.046875	2.9980062876688857e-10	3327.766617822193	1285971.726714475	12.54529211066767	5	21	8
1149	BOGC01017	0.2689169614288342	-0.007541402229139523	0.1290684762492288	14.15	49.62	0.0	36.24	0.5369818618995348	0.2218911713972087	30	9237	39996	1.5	220	13.876248874887487	0.17345311093609359	0.0057817703645364526	0.018750000000000003	0.46254162916291625	12.857142857142858	2	0.046875	1.5589084245704043e-08	4603.878056563816	570035.142471514	17.109616240349872	6	22	8
1150	BOGC01017	0.2504332027360281	-0.00714566528048171	0.2077135469167726	14.15	49.62	0.0	36.24	0.5369818618995348	0.2218911713972087	30	9237	39996	1.5	220	13.876248874887487	0.17345311093609359	0.0057817703645364526	0.018750000000000003	0.46254162916291625	12.857142857142858	2	0.046875	5.467204466924613e-11	1e-12	1436329.4068644606	10.404692546210171	7	23	8
1153	BOGC01018	0.339652755961966	-0.0009863949762970268	0.8561802575107296	55.18	0.0	40.04	4.78	0.8068332983266819	1.0	150	9232	20007	1.5	220	138.70006747638325	1.7337508434547906	0.011558338956365271	0.018750000000000003	0.9246671165092217	12.5	3	0.328125	1.5543122344752194e-15	34026330.72691064	34728093.0817826	2.927610814547169	2	10	1
1154	BOGC01018	0.3768983606557377	-0.0008056213949836329	0.7176470588235294	55.18	0.0	40.04	4.78	0.8068332983266819	1.0	150	9232	20007	1.5	220	138.70006747638325	1.7337508434547906	0.011558338956365271	0.018750000000000003	0.9246671165092217	12.5	3	0.328125	4.0142311696911287e-10	13421.343425523704	90861130.71054554	45.15218685337913	3	11	1
1159	BOGC01018	0.2779802523939704	-0.00886588310109726	0.7261325420375865	55.18	0.0	40.04	4.78	0.8068332983266819	1.0	150	9232	20007	1.5	220	138.70006747638325	1.7337508434547906	0.011558338956365271	0.018750000000000003	0.9246671165092217	12.5	3	0.328125	7.980283101005625e-13	3185687.4052604847	13268352.863506828	5.588515085807811	8	16	1
1161	BOGC01018	0.2796115395677519	-0.003272080418981826	0.8331010980689133	55.18	0.0	40.04	4.78	0.8068332983266819	1.0	150	9232	20007	1.5	220	138.70006747638325	1.7337508434547906	0.011558338956365271	0.018750000000000003	0.9246671165092217	12.5	3	0.328125	1.232347557333924e-13	19197140.403881542	37006411.90447597	4.596358274503317	2	10	2
1163	BOGC01018	0.2531769906370525	-0.002478484397015992	0.8048315321042594	55.18	0.0	40.04	4.78	0.8068332983266819	1.0	150	9232	20007	1.5	220	138.70006747638325	1.7337508434547906	0.011558338956365271	0.018750000000000003	0.9246671165092217	12.5	3	0.328125	1.5765166949677223e-14	32020613.68900999	34768578.121777475	3.34450825063076	4	12	2
1169	BOGC01018	0.2483726325106648	-0.0062210870092729124	0.8395983637039791	55.18	0.0	40.04	4.78	0.8068332983266819	1.0	150	9232	20007	1.5	220	138.70006747638325	1.7337508434547906	0.011558338956365271	0.018750000000000003	0.9246671165092217	12.5	3	0.328125	5.4565241214277186e-12	9574718.249250049	32390810.070912156	7.552952349678005	2	10	3
1170	BOGC01018	0.2519277823051588	-0.004339862805474544	0.8370886075949368	55.18	0.0	40.04	4.78	0.8068332983266819	1.0	150	9232	20007	1.5	220	138.70006747638325	1.7337508434547906	0.011558338956365271	0.018750000000000003	0.9246671165092217	12.5	3	0.328125	7.896572284948888e-12	17496075.788103748	36877960.94358079	7.517054301721671	3	11	3
1174	BOGC01018	0.2373063974330831	-0.01235276969300498	0.8364021164021164	55.18	0.0	40.04	4.78	0.8068332983266819	1.0	150	9232	20007	1.5	220	138.70006747638325	1.7337508434547906	0.011558338956365271	0.018750000000000003	0.9246671165092217	12.5	3	0.328125	5.684341886080803e-14	6922079.523297153	20199490.02646037	4.007437591719883	7	15	3
1175	BOGC01018	0.2586260144238843	-0.019148166510389673	0.8041631023666952	55.18	0.0	40.04	4.78	0.8068332983266819	1.0	150	9232	20007	1.5	220	138.70006747638325	1.7337508434547906	0.011558338956365271	0.018750000000000003	0.9246671165092217	12.5	3	0.328125	2.230104989564552e-11	2363380.38128725	18011765.573663093	8.327885342771241	8	16	3
1177	BOGC01018	0.2483633671191892	-0.008303127082747719	0.806353014488238	55.18	0.0	40.04	4.78	0.8068332983266819	1.0	150	9232	20007	1.5	220	138.70006747638325	1.7337508434547906	0.011558338956365271	0.018750000000000003	0.9246671165092217	12.5	3	0.328125	6.810196850892679e-11	7571080.774315675	28598913.454144184	10.969467219002258	2	10	4
1179	BOGC01018	0.2534674826051377	-0.005620486434661453	0.8102348993288591	55.18	0.0	40.04	4.78	0.8068332983266819	1.0	150	9232	20007	1.5	220	138.70006747638325	1.7337508434547906	0.011558338956365271	0.018750000000000003	0.9246671165092217	12.5	3	0.328125	8.079537039407114e-12	14387736.444410048	28474604.666422527	7.395489459510948	4	12	4
1180	BOGC01018	0.2416215601717656	-0.007033271271230324	0.8309527824620573	55.18	0.0	40.04	4.78	0.8068332983266819	1.0	150	9232	20007	1.5	220	138.70006747638325	1.7337508434547906	0.011558338956365271	0.018750000000000003	0.9246671165092217	12.5	3	0.328125	9.670775291681366e-11	6997408.789233273	34853271.4860984	13.8398239447952	5	13	4
1181	BOGC01018	0.2348129515230288	-0.010710834692819074	0.7901763602251407	55.18	0.0	40.04	4.78	0.8068332983266819	1.0	150	9232	20007	1.5	220	138.70006747638325	1.7337508434547906	0.011558338956365271	0.018750000000000003	0.9246671165092217	12.5	3	0.328125	5.163980354438991e-11	5659838.146432339	25816039.890434776	10.460925409741304	6	14	4
1182	BOGC01018	0.2536555044398495	-0.017545844503674163	0.8045840447453635	55.18	0.0	40.04	4.78	0.8068332983266819	1.0	150	9232	20007	1.5	220	138.70006747638325	1.7337508434547906	0.011558338956365271	0.018750000000000003	0.9246671165092217	12.5	3	0.328125	2.2715163083830703e-11	3824298.101362533	20113652.63348217	8.146527641581068	7	15	4
1183	BOGC01018	0.2379910526787861	-0.021350931897298118	0.7879280384340183	55.18	0.0	40.04	4.78	0.8068332983266819	1.0	150	9232	20007	1.5	220	138.70006747638325	1.7337508434547906	0.011558338956365271	0.018750000000000003	0.9246671165092217	12.5	3	0.328125	2.7700064464397656e-11	2198884.999804473	16774511.431741506	8.503420222127884	8	16	4
1184	BOGC01018	0.2430917746175695	-0.013972815370410148	0.7787820920857204	55.18	0.0	40.04	4.78	0.8068332983266819	1.0	150	9232	20007	1.5	220	138.70006747638325	1.7337508434547906	0.011558338956365271	0.018750000000000003	0.9246671165092217	12.5	3	0.328125	1.4860956909501508e-10	3051349.4927442158	22748872.85296833	11.741752184114016	1	9	5
1185	BOGC01018	0.2503432469244676	-0.012807415250008202	0.8181866122310113	55.18	0.0	40.04	4.78	0.8068332983266819	1.0	150	9232	20007	1.5	220	138.70006747638325	1.7337508434547906	0.011558338956365271	0.018750000000000003	0.9246671165092217	12.5	3	0.328125	1.7053913836662105e-11	4574096.678366946	26016291.850869182	8.62198536818199	2	10	5
1186	BOGC01018	0.2441582795423555	-0.00797050369313105	0.7978628713430476	55.18	0.0	40.04	4.78	0.8068332983266819	1.0	150	9232	20007	1.5	220	138.70006747638325	1.7337508434547906	0.011558338956365271	0.018750000000000003	0.9246671165092217	12.5	3	0.328125	3.10225178878909e-11	9565815.351941789	26396824.152643133	9.038684449671116	3	11	5
1187	BOGC01018	0.2508808201727628	-0.007613750960269521	0.7992597445135933	55.18	0.0	40.04	4.78	0.8068332983266819	1.0	150	9232	20007	1.5	220	138.70006747638325	1.7337508434547906	0.011558338956365271	0.018750000000000003	0.9246671165092217	12.5	3	0.328125	2.7331914509431957e-11	12473662.960754694	24398940.705525592	8.068032074669116	4	12	5
1188	BOGC01018	0.2393459255891196	-0.009731434868146753	0.8070890256718211	55.18	0.0	40.04	4.78	0.8068332983266819	1.0	150	9232	20007	1.5	220	138.70006747638325	1.7337508434547906	0.011558338956365271	0.018750000000000003	0.9246671165092217	12.5	3	0.328125	2.0861534721916538e-11	7826312.666714407	26019955.75150069	8.622012733129047	5	13	5
1189	BOGC01018	0.2524850437717019	-0.011651564690532164	0.8065410020944096	55.18	0.0	40.04	4.78	0.8068332983266819	1.0	150	9232	20007	1.5	220	138.70006747638325	1.7337508434547906	0.011558338956365271	0.018750000000000003	0.9246671165092217	12.5	3	0.328125	1.903877056008696e-11	5576041.217369987	24844474.20197593	8.785821554418256	6	14	5
1190	BOGC01018	0.2376229511773079	-0.0176300221147988	0.8063837972391944	55.18	0.0	40.04	4.78	0.8068332983266819	1.0	150	9232	20007	1.5	220	138.70006747638325	1.7337508434547906	0.011558338956365271	0.018750000000000003	0.9246671165092217	12.5	3	0.328125	1.4124923453096017e-11	4158402.015175256	19361060.99466719	7.606585227276636	7	15	5
1191	BOGC01018	0.2367417933186796	-0.02239827900938148	0.7886569064290261	55.18	0.0	40.04	4.78	0.8068332983266819	1.0	150	9232	20007	1.5	220	138.70006747638325	1.7337508434547906	0.011558338956365271	0.018750000000000003	0.9246671165092217	12.5	3	0.328125	2.975508728297882e-11	2327085.35136128	15815151.112395864	8.479176691448371	8	16	5
1192	BOGC01018	0.2519618046172104	-0.01643349749952724	0.7888589377498573	55.18	0.0	40.04	4.78	0.8068332983266819	1.0	150	9232	20007	1.5	220	138.70006747638325	1.7337508434547906	0.011558338956365271	0.018750000000000003	0.9246671165092217	12.5	3	0.328125	1.376765368377164e-11	4031467.476517392	19504069.54013497	7.438702027603899	1	9	6
1193	BOGC01018	0.2371519414582883	-0.012973294660165564	0.8033753362593798	55.18	0.0	40.04	4.78	0.8068332983266819	1.0	150	9232	20007	1.5	220	138.70006747638325	1.7337508434547906	0.011558338956365271	0.018750000000000003	0.9246671165092217	12.5	3	0.328125	2.5723911889485857e-10	4089416.328789674	23951788.649408773	13.674013557110612	2	10	6
1194	BOGC01018	0.2372135217464299	-0.010153383986095024	0.8144215425531914	55.18	0.0	40.04	4.78	0.8068332983266819	1.0	150	9232	20007	1.5	220	138.70006747638325	1.7337508434547906	0.011558338956365271	0.018750000000000003	0.9246671165092217	12.5	3	0.328125	3.544942117628125e-12	8316830.180710167	23252169.677853085	6.646562676148804	3	11	6
1195	BOGC01018	0.2373459965029167	-0.009539303990094323	0.8343716116313454	55.18	0.0	40.04	4.78	0.8068332983266819	1.0	150	9232	20007	1.5	220	138.70006747638325	1.7337508434547906	0.011558338956365271	0.018750000000000003	0.9246671165092217	12.5	3	0.328125	2.645617058760763e-11	8670010.866296263	25950930.837188188	8.784611989784691	4	12	6
1196	BOGC01018	0.2480344130840452	-0.009289836447881821	0.8358281847602236	55.18	0.0	40.04	4.78	0.8068332983266819	1.0	150	9232	20007	1.5	220	138.70006747638325	1.7337508434547906	0.011558338956365271	0.018750000000000003	0.9246671165092217	12.5	3	0.328125	3.6316061269303646e-11	8179082.458203979	24886577.1346146	9.663443827607429	5	13	6
1197	BOGC01018	0.236425222327141	-0.011857764469043335	0.8259930830039526	55.18	0.0	40.04	4.78	0.8068332983266819	1.0	150	9232	20007	1.5	220	138.70006747638325	1.7337508434547906	0.011558338956365271	0.018750000000000003	0.9246671165092217	12.5	3	0.328125	1.8090018372163288e-10	4972502.866795736	26469761.429922637	13.291255505397483	6	14	6
1198	BOGC01018	0.2351426046098738	-0.017997621262539128	0.8256369541681703	55.18	0.0	40.04	4.78	0.8068332983266819	1.0	150	9232	20007	1.5	220	138.70006747638325	1.7337508434547906	0.011558338956365271	0.018750000000000003	0.9246671165092217	12.5	3	0.328125	3.2492342150192144e-10	3059410.128181117	22073281.59902834	13.365926780037034	7	15	6
1199	BOGC01018	0.2487236569382968	-0.02213690398996507	0.8191324465008675	55.18	0.0	40.04	4.78	0.8068332983266819	1.0	150	9232	20007	1.5	220	138.70006747638325	1.7337508434547906	0.011558338956365271	0.018750000000000003	0.9246671165092217	12.5	3	0.328125	1.0791145754751597e-11	2719593.876265858	18675588.614101995	7.569061437375856	8	16	6
1200	BOGC01018	0.2517652223805096	-0.016389797451174963	0.8076176626123744	55.18	0.0	40.04	4.78	0.8068332983266819	1.0	150	9232	20007	1.5	220	138.70006747638325	1.7337508434547906	0.011558338956365271	0.018750000000000003	0.9246671165092217	12.5	3	0.328125	8.08357825121675e-11	3643673.827935512	21095793.37399372	9.813622486812116	1	9	7
1201	BOGC01018	0.2425619987161318	-0.014418265053929149	0.8099497369959088	55.18	0.0	40.04	4.78	0.8068332983266819	1.0	150	9232	20007	1.5	220	138.70006747638325	1.7337508434547906	0.011558338956365271	0.018750000000000003	0.9246671165092217	12.5	3	0.328125	9.405964895847774e-11	4203073.499742249	22177507.14680758	10.895314612179488	2	10	7
1202	BOGC01018	0.2458565551369938	-0.011594188727767461	0.7980217129071171	55.18	0.0	40.04	4.78	0.8068332983266819	1.0	150	9232	20007	1.5	220	138.70006747638325	1.7337508434547906	0.011558338956365271	0.018750000000000003	0.9246671165092217	12.5	3	0.328125	7.160916304371767e-11	6094725.061023265	23651549.885455333	10.452591786633832	3	11	7
1203	BOGC01018	0.2362474855561485	-0.00887570775225559	0.8389127837514934	55.18	0.0	40.04	4.78	0.8068332983266819	1.0	150	9232	20007	1.5	220	138.70006747638325	1.7337508434547906	0.011558338956365271	0.018750000000000003	0.9246671165092217	12.5	3	0.328125	2.0843993198127464e-11	8987072.927679751	25960540.93920737	8.81699634657126	4	12	7
1204	BOGC01018	0.2451830160458653	-0.008972696708490708	0.799704448056746	55.18	0.0	40.04	4.78	0.8068332983266819	1.0	150	9232	20007	1.5	220	138.70006747638325	1.7337508434547906	0.011558338956365271	0.018750000000000003	0.9246671165092217	12.5	3	0.328125	6.405032060285976e-11	8215511.009490584	25120851.743543748	10.526015140011417	5	13	7
1205	BOGC01018	0.2391309278206615	-0.010269865050228252	0.8107105654761905	55.18	0.0	40.04	4.78	0.8068332983266819	1.0	150	9232	20007	1.5	220	138.70006747638325	1.7337508434547906	0.011558338956365271	0.018750000000000003	0.9246671165092217	12.5	3	0.328125	2.2835688895384007e-10	5557656.993504522	26136541.742727004	14.674518220968771	6	14	7
1206	BOGC01018	0.2491446130722972	-0.013957921199254092	0.7878308577545832	55.18	0.0	40.04	4.78	0.8068332983266819	1.0	150	9232	20007	1.5	220	138.70006747638325	1.7337508434547906	0.011558338956365271	0.018750000000000003	0.9246671165092217	12.5	3	0.328125	2.1963098006949625e-11	5081879.211610296	20416273.720093053	8.412392593989146	7	15	7
1207	BOGC01018	0.2298125239839533	-0.017073278782958144	0.8055157036376378	55.18	0.0	40.04	4.78	0.8068332983266819	1.0	150	9232	20007	1.5	220	138.70006747638325	1.7337508434547906	0.011558338956365271	0.018750000000000003	0.9246671165092217	12.5	3	0.328125	2.2254642573216188e-11	3779257.528868652	18987453.27820916	8.254298085083647	8	16	7
1209	BOGC01018	0.2417731191046122	-0.01198678178805462	0.7975710594315246	55.18	0.0	40.04	4.78	0.8068332983266819	1.0	150	9232	20007	1.5	220	138.70006747638325	1.7337508434547906	0.011558338956365271	0.018750000000000003	0.9246671165092217	12.5	3	0.328125	3.4993785646975084e-11	5311803.035201734	24106377.32284081	9.423762702988274	2	10	8
1210	BOGC01018	0.2404802466087166	-0.009095151160528213	0.7777173913043478	55.18	0.0	40.04	4.78	0.8068332983266819	1.0	150	9232	20007	1.5	220	138.70006747638325	1.7337508434547906	0.011558338956365271	0.018750000000000003	0.9246671165092217	12.5	3	0.328125	5.336175945558352e-11	6573033.167645015	26668859.6766952	11.095771791364475	3	11	8
1211	BOGC01018	0.2429842018538526	-0.006877727394091549	0.7503822831531769	55.18	0.0	40.04	4.78	0.8068332983266819	1.0	150	9232	20007	1.5	220	138.70006747638325	1.7337508434547906	0.011558338956365271	0.018750000000000003	0.9246671165092217	12.5	3	0.328125	1.1919998321729963e-10	6104671.7814705605	31091858.643760927	15.21575573662584	4	12	8
1215	BOGC01018	0.2395823869565443	-0.012156237371233608	0.7502823529411765	55.18	0.0	40.04	4.78	0.8068332983266819	1.0	150	9232	20007	1.5	220	138.70006747638325	1.7337508434547906	0.011558338956365271	0.018750000000000003	0.9246671165092217	12.5	3	0.328125	6.3302696418077176e-12	5151160.650807007	21636502.617477253	7.402335138390251	8	16	8
1216	BOGC01019	0.2473699282972362	-0.02302383419793511	0.078420233683198	4.54	93.1	0.0	2.35	0.5077495561928171	0.0464973371569029	150	9193	39726	1.5	257	69.8527979157227	3.4856546159945627	0.02323769743996375	0.07485	0.46568531943815134	50.0	4	0.015625	1.0193352828480327e-09	6443.11276554177	149103.54689706126	12.727387182714557	1	17	1
1217	BOGC01019	0.2420592542536197	-0.031240897336535817	0.0953799275106649	4.54	93.1	0.0	2.35	0.5077495561928171	0.0464973371569029	150	9193	39726	1.5	257	69.8527979157227	3.4856546159945627	0.02323769743996375	0.07485	0.46568531943815134	50.0	4	0.015625	1.5010215292932116e-13	32530.473592640163	119312.677657114	4.870923476398552	2	18	1
1218	BOGC01019	0.2457244867116195	-0.03431758509328064	0.1005093688083781	4.54	93.1	0.0	2.35	0.5077495561928171	0.0464973371569029	150	9193	39726	1.5	257	69.8527979157227	3.4856546159945627	0.02323769743996375	0.07485	0.46568531943815134	50.0	4	0.015625	9.043277238163228e-10	18296.619996860387	137564.04561046153	11.244823663728765	3	19	1
1219	BOGC01019	0.2365792405269701	-0.039291137898467936	0.091082776865356	4.54	93.1	0.0	2.35	0.5077495561928171	0.0464973371569029	150	9193	39726	1.5	257	69.8527979157227	3.4856546159945627	0.02323769743996375	0.07485	0.46568531943815134	50.0	4	0.015625	7.7937656328686e-14	34707.601903605224	101950.55704753092	4.64303204202257	4	20	1
1220	BOGC01019	0.2371653575831189	-0.0406485117025038	0.0921239936931516	4.54	93.1	0.0	2.35	0.5077495561928171	0.0464973371569029	150	9193	39726	1.5	257	69.8527979157227	3.4856546159945627	0.02323769743996375	0.07485	0.46568531943815134	50.0	4	0.015625	8.510296911623526e-10	12754.354683508498	126258.51652831348	12.519061805649002	5	21	1
1221	BOGC01019	0.2340468913125529	-0.04109376489299963	0.094634529545052	4.54	93.1	0.0	2.35	0.5077495561928171	0.0464973371569029	150	9193	39726	1.5	257	69.8527979157227	3.4856546159945627	0.02323769743996375	0.07485	0.46568531943815134	50.0	4	0.015625	1.0330514221834619e-10	25290.319061177517	112434.5768158771	8.371579757351821	6	22	1
1222	BOGC01019	0.2537892979068092	-0.0389350925404898	0.0830411029883866	4.54	93.1	0.0	2.35	0.5077495561928171	0.0464973371569029	150	9193	39726	1.5	257	69.8527979157227	3.4856546159945627	0.02323769743996375	0.07485	0.46568531943815134	50.0	4	0.015625	2.8130386908742366e-10	8166.438525414323	110960.46014344756	9.948356539163967	7	23	1
1223	BOGC01019	0.2206151867995345	-0.031209772841666206	0.0600803752665245	4.54	93.1	0.0	2.35	0.5077495561928171	0.0464973371569029	150	9193	39726	1.5	257	69.8527979157227	3.4856546159945627	0.02323769743996375	0.07485	0.46568531943815134	50.0	4	0.015625	3.725388886266501e-10	2846.0412915265474	108157.73951360116	10.648751239225843	8	24	1
1224	BOGC01019	0.2428890468854029	-0.03744174556442258	0.0759830908215477	4.54	93.1	0.0	2.35	0.5077495561928171	0.0464973371569029	150	9193	39726	1.5	257	69.8527979157227	3.4856546159945627	0.02323769743996375	0.07485	0.46568531943815134	50.0	4	0.015625	2.1094237467877974e-13	13807.99907746422	119650.91803748396	5.617955254065637	1	17	2
1225	BOGC01019	0.2470363805099928	-0.04918731251723771	0.0906432346340404	4.54	93.1	0.0	2.35	0.5077495561928171	0.0464973371569029	150	9193	39726	1.5	257	69.8527979157227	3.4856546159945627	0.02323769743996375	0.07485	0.46568531943815134	50.0	4	0.015625	2.0804225009385388e-10	7088.694742307667	117599.80324633433	9.89229745148945	2	18	2
1226	BOGC01019	0.244545650978451	-0.05564446624454316	0.1038808856169157	4.54	93.1	0.0	2.35	0.5077495561928171	0.0464973371569029	150	9193	39726	1.5	257	69.8527979157227	3.4856546159945627	0.02323769743996375	0.07485	0.46568531943815134	50.0	4	0.015625	2.3534552084925053e-10	14600.800346542545	113584.36740597794	9.498555472131752	3	19	2
1227	BOGC01019	0.2468539325596951	-0.05987181714495244	0.1056967433969217	4.54	93.1	0.0	2.35	0.5077495561928171	0.0464973371569029	150	9193	39726	1.5	257	69.8527979157227	3.4856546159945627	0.02323769743996375	0.07485	0.46568531943815134	50.0	4	0.015625	6.894929072132072e-12	16565.440574822787	115063.0498414507	7.180342579550558	4	20	2
1228	BOGC01019	0.2417996360019087	-0.06206585824163226	0.1065526635181129	4.54	93.1	0.0	2.35	0.5077495561928171	0.0464973371569029	150	9193	39726	1.5	257	69.8527979157227	3.4856546159945627	0.02323769743996375	0.07485	0.46568531943815134	50.0	4	0.015625	2.0644019826931978e-10	10928.497995443822	114038.04901713488	10.34755766812415	5	21	2
1229	BOGC01019	0.2526858149766169	-0.061785659190596504	0.0999387917529941	4.54	93.1	0.0	2.35	0.5077495561928171	0.0464973371569029	150	9193	39726	1.5	257	69.8527979157227	3.4856546159945627	0.02323769743996375	0.07485	0.46568531943815134	50.0	4	0.015625	2.4130852871451225e-10	8718.66184803949	112490.63709546848	10.12499610205688	6	22	2
1230	BOGC01019	0.2552523380455944	-0.058436239117696236	0.0857256249382728	4.54	93.1	0.0	2.35	0.5077495561928171	0.0464973371569029	150	9193	39726	1.5	257	69.8527979157227	3.4856546159945627	0.02323769743996375	0.07485	0.46568531943815134	50.0	4	0.015625	1.233724233884459e-10	5378.976597469888	96607.47826719884	8.937271381258798	7	23	2
1231	BOGC01019	0.2474472417157147	-0.044911231347083067	0.0705773378775853	4.54	93.1	0.0	2.35	0.5077495561928171	0.0464973371569029	150	9193	39726	1.5	257	69.8527979157227	3.4856546159945627	0.02323769743996375	0.07485	0.46568531943815134	50.0	4	0.015625	2.2156165790931934e-10	3366.352252509587	96783.70010231448	9.472878641764211	8	24	2
1232	BOGC01019	0.2256563969378926	-0.04480748303085103	0.0616878510591309	4.54	93.1	0.0	2.35	0.5077495561928171	0.0464973371569029	150	9193	39726	1.5	257	69.8527979157227	3.4856546159945627	0.02323769743996375	0.07485	0.46568531943815134	50.0	4	0.015625	2.24361640377424e-10	4483.1531265110425	91267.8578879357	9.810952815827171	1	17	3
1233	BOGC01019	0.2512346594143083	-0.060065952251841186	0.0846459181596091	4.54	93.1	0.0	2.35	0.5077495561928171	0.0464973371569029	150	9193	39726	1.5	257	69.8527979157227	3.4856546159945627	0.02323769743996375	0.07485	0.46568531943815134	50.0	4	0.015625	3.3306690738754696e-15	15148.321874658424	85548.85723747296	4.127131576798559	2	18	3
1234	BOGC01019	0.2436886310738915	-0.06946696445223076	0.1000995720196296	4.54	93.1	0.0	2.35	0.5077495561928171	0.0464973371569029	150	9193	39726	1.5	257	69.8527979157227	3.4856546159945627	0.02323769743996375	0.07485	0.46568531943815134	50.0	4	0.015625	8.752316649207613e-10	5260.480329116746	98528.13812304386	11.266939257251682	3	19	3
1235	BOGC01019	0.2518578943079035	-0.07468581914753941	0.1056449847451568	4.54	93.1	0.0	2.35	0.5077495561928171	0.0464973371569029	150	9193	39726	1.5	257	69.8527979157227	3.4856546159945627	0.02323769743996375	0.07485	0.46568531943815134	50.0	4	0.015625	6.661338147750939e-16	36960.838278865536	68411.97738460198	2.620955553821671	4	20	3
1236	BOGC01019	0.2487146150033646	-0.07658905056993245	0.107389027321978	4.54	93.1	0.0	2.35	0.5077495561928171	0.0464973371569029	150	9193	39726	1.5	257	69.8527979157227	3.4856546159945627	0.02323769743996375	0.07485	0.46568531943815134	50.0	4	0.015625	1.7763568394002505e-15	31076.4214361825	79336.3895215914	3.264555370471282	5	21	3
1237	BOGC01019	0.2421841226959719	-0.0745765690266587	0.1004749473137449	4.54	93.1	0.0	2.35	0.5077495561928171	0.0464973371569029	150	9193	39726	1.5	257	69.8527979157227	3.4856546159945627	0.02323769743996375	0.07485	0.46568531943815134	50.0	4	0.015625	2.192024339819909e-12	10725.222543417349	97722.15278230222	6.597157126656237	6	22	3
1238	BOGC01019	0.2451867654127384	-0.07157101174430022	0.0851728636213061	4.54	93.1	0.0	2.35	0.5077495561928171	0.0464973371569029	150	9193	39726	1.5	257	69.8527979157227	3.4856546159945627	0.02323769743996375	0.07485	0.46568531943815134	50.0	4	0.015625	7.654454847738634e-11	5757.293863872804	87354.58880548034	8.71586305910706	7	23	3
1239	BOGC01019	0.2430740414163873	-0.05380136168723913	0.0693558890880004	4.54	93.1	0.0	2.35	0.5077495561928171	0.0464973371569029	150	9193	39726	1.5	257	69.8527979157227	3.4856546159945627	0.02323769743996375	0.07485	0.46568531943815134	50.0	4	0.015625	2.09750883328752e-10	2069.1126034755325	88218.9362457612	9.55165407813056	8	24	3
1240	BOGC01019	0.2490019888250035	-0.045421720221270265	0.0454358789059431	4.54	93.1	0.0	2.35	0.5077495561928171	0.0464973371569029	150	9193	39726	1.5	257	69.8527979157227	3.4856546159945627	0.02323769743996375	0.07485	0.46568531943815134	50.0	4	0.015625	2.486217232089416e-09	3823.496519395065	60680.97615511083	11.05586262684731	1	17	4
1241	BOGC01019	0.242457300673999	-0.065724558332997	0.0688018845836294	4.54	93.1	0.0	2.35	0.5077495561928171	0.0464973371569029	150	9193	39726	1.5	257	69.8527979157227	3.4856546159945627	0.02323769743996375	0.07485	0.46568531943815134	50.0	4	0.015625	6.818505760008974e-10	5168.764527496706	67175.536723359	9.580242308292052	2	18	4
1242	BOGC01019	0.2462936686987916	-0.07664210368618748	0.089036336705155	4.54	93.1	0.0	2.35	0.5077495561928171	0.0464973371569029	150	9193	39726	1.5	257	69.8527979157227	3.4856546159945627	0.02323769743996375	0.07485	0.46568531943815134	50.0	4	0.015625	4.440892098500626e-16	18706.12642562719	63904.74796276679	3.2668486241367187	3	19	4
1243	BOGC01019	0.2448401607570064	-0.08136697492125496	0.1032046102332789	4.54	93.1	0.0	2.35	0.5077495561928171	0.0464973371569029	150	9193	39726	1.5	257	69.8527979157227	3.4856546159945627	0.02323769743996375	0.07485	0.46568531943815134	50.0	4	0.015625	2.326450143641523e-11	8588.034949852388	90309.22503893946	7.893146722154329	4	20	4
1244	BOGC01019	0.2477497730810151	-0.08303952353445027	0.1059393527793813	4.54	93.1	0.0	2.35	0.5077495561928171	0.0464973371569029	150	9193	39726	1.5	257	69.8527979157227	3.4856546159945627	0.02323769743996375	0.07485	0.46568531943815134	50.0	4	0.015625	2.4768409545572467e-11	9315.042293067678	93751.7465709234	7.802694391837841	5	21	4
1245	BOGC01019	0.2405303162086925	-0.08159333488394302	0.0967579681522642	4.54	93.1	0.0	2.35	0.5077495561928171	0.0464973371569029	150	9193	39726	1.5	257	69.8527979157227	3.4856546159945627	0.02323769743996375	0.07485	0.46568531943815134	50.0	4	0.015625	1.7176926547790572e-11	9371.371290090026	84079.21814223606	7.4982625539305054	6	22	4
1246	BOGC01019	0.2562665907709867	-0.07522263808683094	0.0804823265059199	4.54	93.1	0.0	2.35	0.5077495561928171	0.0464973371569029	150	9193	39726	1.5	257	69.8527979157227	3.4856546159945627	0.02323769743996375	0.07485	0.46568531943815134	50.0	4	0.015625	9.248810606266034e-10	3972.2847788858935	79122.10624896712	10.709626497903557	7	23	4
1247	BOGC01019	0.236211176014479	-0.05909881359181447	0.055661808607828	4.54	93.1	0.0	2.35	0.5077495561928171	0.0464973371569029	150	9193	39726	1.5	257	69.8527979157227	3.4856546159945627	0.02323769743996375	0.07485	0.46568531943815134	50.0	4	0.015625	8.464673406649581e-11	2580.133384721962	67650.39509223899	8.612029207770298	8	24	4
1248	BOGC01019	0.2457647696550429	-0.04823392836883266	0.0360510701107011	4.54	93.1	0.0	2.35	0.5077495561928171	0.0464973371569029	150	9193	39726	1.5	257	69.8527979157227	3.4856546159945627	0.02323769743996375	0.07485	0.46568531943815134	50.0	4	0.015625	2.415239563902105e-09	2326.3651560689887	41841.97739015604	10.958049164782665	1	17	5
1249	BOGC01019	0.2386518985541139	-0.0658078713748197	0.0655895350892699	4.54	93.1	0.0	2.35	0.5077495561928171	0.0464973371569029	150	9193	39726	1.5	257	69.8527979157227	3.4856546159945627	0.02323769743996375	0.07485	0.46568531943815134	50.0	4	0.015625	6.47565556732843e-10	4113.735130317765	65393.40655509536	9.813157753803017	2	18	5
1250	BOGC01019	0.2547006140281216	-0.0767996910907672	0.0840797534043466	4.54	93.1	0.0	2.35	0.5077495561928171	0.0464973371569029	150	9193	39726	1.5	257	69.8527979157227	3.4856546159945627	0.02323769743996375	0.07485	0.46568531943815134	50.0	4	0.015625	1.78696168973147e-10	7153.944159288273	76089.55715781968	9.07638714057319	3	19	5
1251	BOGC01019	0.244466357106367	-0.08328631877154767	0.0930734856321778	4.54	93.1	0.0	2.35	0.5077495561928171	0.0464973371569029	150	9193	39726	1.5	257	69.8527979157227	3.4856546159945627	0.02323769743996375	0.07485	0.46568531943815134	50.0	4	0.015625	1.4958678740129014e-10	6142.698127931113	82940.39353483079	9.312831184920752	4	20	5
1252	BOGC01019	0.2434362712847765	-0.08443619594311945	0.0943877763717788	4.54	93.1	0.0	2.35	0.5077495561928171	0.0464973371569029	150	9193	39726	1.5	257	69.8527979157227	3.4856546159945627	0.02323769743996375	0.07485	0.46568531943815134	50.0	4	0.015625	7.822853476113778e-12	8995.360289976164	81080.25386848103	7.062129377798545	5	21	5
1254	BOGC01019	0.246548144394589	-0.0748147185707368	0.0741485275533626	4.54	93.1	0.0	2.35	0.5077495561928171	0.0464973371569029	150	9193	39726	1.5	257	69.8527979157227	3.4856546159945627	0.02323769743996375	0.07485	0.46568531943815134	50.0	4	0.015625	1.071791544404732e-10	5364.745370162184	74706.61041071497	8.462575612219347	7	23	5
1255	BOGC01019	0.2387867006384154	-0.058409909052591885	0.0500700089443085	4.54	93.1	0.0	2.35	0.5077495561928171	0.0464973371569029	150	9193	39726	1.5	257	69.8527979157227	3.4856546159945627	0.02323769743996375	0.07485	0.46568531943815134	50.0	4	0.015625	7.377431998634165e-12	2735.825621602573	65392.6178887155	7.394610239217101	8	24	5
1256	BOGC01019	0.2447146540450339	-0.0449033716261564	0.0437757718297361	4.54	93.1	0.0	2.35	0.5077495561928171	0.0464973371569029	150	9193	39726	1.5	257	69.8527979157227	3.4856546159945627	0.02323769743996375	0.07485	0.46568531943815134	50.0	4	0.015625	5.773159728050814e-15	7043.473915224752	62133.90064041561	4.4446439527770485	1	17	6
1257	BOGC01019	0.2174262547782778	-0.0639290050872993	0.0610554490936786	4.54	93.1	0.0	2.35	0.5077495561928171	0.0464973371569029	150	9193	39726	1.5	257	69.8527979157227	3.4856546159945627	0.02323769743996375	0.07485	0.46568531943815134	50.0	4	0.015625	1.567613372444043e-09	3171.964413350993	64029.654696233	11.032234899493211	2	18	6
1258	BOGC01019	0.2367511258711498	-0.07500688874739388	0.0741616882535958	4.54	93.1	0.0	2.35	0.5077495561928171	0.0464973371569029	150	9193	39726	1.5	257	69.8527979157227	3.4856546159945627	0.02323769743996375	0.07485	0.46568531943815134	50.0	4	0.015625	3.1964741964429777e-10	5904.155220282093	70670.35185716188	9.473862313138849	3	19	6
1259	BOGC01019	0.2542929624665264	-0.07989249127541172	0.0817691759380067	4.54	93.1	0.0	2.35	0.5077495561928171	0.0464973371569029	150	9193	39726	1.5	257	69.8527979157227	3.4856546159945627	0.02323769743996375	0.07485	0.46568531943815134	50.0	4	0.015625	3.1502356279133885e-11	7989.609585035141	71856.52721513296	7.48798656562855	4	20	6
1260	BOGC01019	0.2493459779612274	-0.08012631797298013	0.0827995596797358	4.54	93.1	0.0	2.35	0.5077495561928171	0.0464973371569029	150	9193	39726	1.5	257	69.8527979157227	3.4856546159945627	0.02323769743996375	0.07485	0.46568531943815134	50.0	4	0.015625	3.1941738143359544e-10	6042.537192829656	74253.13508131332	9.60771731821744	5	21	6
1261	BOGC01019	0.251824458390014	-0.07769884316477822	0.0750435521484104	4.54	93.1	0.0	2.35	0.5077495561928171	0.0464973371569029	150	9193	39726	1.5	257	69.8527979157227	3.4856546159945627	0.02323769743996375	0.07485	0.46568531943815134	50.0	4	0.015625	3.40729000569695e-10	5993.715912477883	66759.03495829883	9.35384857253148	6	22	6
1262	BOGC01019	0.2386850477606894	-0.07048597727037348	0.0658679692048428	4.54	93.1	0.0	2.35	0.5077495561928171	0.0464973371569029	150	9193	39726	1.5	257	69.8527979157227	3.4856546159945627	0.02323769743996375	0.07485	0.46568531943815134	50.0	4	0.015625	9.863465599835307e-11	4891.72286011197	68135.92911871262	8.77543666836139	7	23	6
1263	BOGC01019	0.2247741673614477	-0.05200109260898544	0.0561086528698747	4.54	93.1	0.0	2.35	0.5077495561928171	0.0464973371569029	150	9193	39726	1.5	257	69.8527979157227	3.4856546159945627	0.02323769743996375	0.07485	0.46568531943815134	50.0	4	0.015625	2.294675560676751e-11	1915.0107055665453	82240.66548833335	8.026690354039205	8	24	6
1264	BOGC01019	0.2498690082422648	-0.040647332744364786	0.0424632734097437	4.54	93.1	0.0	2.35	0.5077495561928171	0.0464973371569029	150	9193	39726	1.5	257	69.8527979157227	3.4856546159945627	0.02323769743996375	0.07485	0.46568531943815134	50.0	4	0.015625	1.0833844932278679e-10	3261.74548481717	74707.26302995415	8.827810459491213	1	17	7
1265	BOGC01019	0.2357433532801014	-0.05625202267217471	0.0547902846816888	4.54	93.1	0.0	2.35	0.5077495561928171	0.0464973371569029	150	9193	39726	1.5	257	69.8527979157227	3.4856546159945627	0.02323769743996375	0.07485	0.46568531943815134	50.0	4	0.015625	1.7005841179695835e-10	5046.77888368832	66654.00194633802	9.11291313066062	2	18	7
1266	BOGC01019	0.2313045482007436	-0.06411645943140039	0.0624530317607408	4.54	93.1	0.0	2.35	0.5077495561928171	0.0464973371569029	150	9193	39726	1.5	257	69.8527979157227	3.4856546159945627	0.02323769743996375	0.07485	0.46568531943815134	50.0	4	0.015625	1.1464851290554634e-10	5302.941641360804	67481.02908003557	8.77846835174292	3	19	7
1267	BOGC01019	0.2386127651303564	-0.06894822287107055	0.0664805814060628	4.54	93.1	0.0	2.35	0.5077495561928171	0.0464973371569029	150	9193	39726	1.5	257	69.8527979157227	3.4856546159945627	0.02323769743996375	0.07485	0.46568531943815134	50.0	4	0.015625	3.367631729034315e-09	4011.862786423849	68554.25313737734	12.42352744906744	4	20	7
1268	BOGC01019	0.242435566129217	-0.06908301708496294	0.0690106851323581	4.54	93.1	0.0	2.35	0.5077495561928171	0.0464973371569029	150	9193	39726	1.5	257	69.8527979157227	3.4856546159945627	0.02323769743996375	0.07485	0.46568531943815134	50.0	4	0.015625	8.461631395562108e-11	6969.474553031319	72390.30486587876	8.62303892425394	5	21	7
1269	BOGC01019	0.2313044438143426	-0.06658991360702331	0.0644326414549272	4.54	93.1	0.0	2.35	0.5077495561928171	0.0464973371569029	150	9193	39726	1.5	257	69.8527979157227	3.4856546159945627	0.02323769743996375	0.07485	0.46568531943815134	50.0	4	0.015625	1.0146128381904872e-10	3856.3385817980143	71095.24309124392	9.06880923111538	6	22	7
1270	BOGC01019	0.2361094983584531	-0.062234056269463	0.0520754152992953	4.54	93.1	0.0	2.35	0.5077495561928171	0.0464973371569029	150	9193	39726	1.5	257	69.8527979157227	3.4856546159945627	0.02323769743996375	0.07485	0.46568531943815134	50.0	4	0.015625	3.8019010162315675e-10	3132.27471737676	51785.71466675052	9.234091491210068	7	23	7
1271	BOGC01019	0.2444432341299554	-0.046002946583797485	0.046638272017254	4.54	93.1	0.0	2.35	0.5077495561928171	0.0464973371569029	150	9193	39726	1.5	257	69.8527979157227	3.4856546159945627	0.02323769743996375	0.07485	0.46568531943815134	50.0	4	0.015625	3.787605784566495e-10	1141.361893886029	67878.64859946037	9.628552002429752	8	24	7
1272	BOGC01019	0.235878977273365	-0.029704479089790417	0.0317316058609091	4.54	93.1	0.0	2.35	0.5077495561928171	0.0464973371569029	150	9193	39726	1.5	257	69.8527979157227	3.4856546159945627	0.02323769743996375	0.07485	0.46568531943815134	50.0	4	0.015625	1.398214877212922e-11	3858.930119893245	73419.49736034646	7.651603402904213	1	17	8
1273	BOGC01019	0.2468980245800056	-0.04028539259569166	0.044412742321456	4.54	93.1	0.0	2.35	0.5077495561928171	0.0464973371569029	150	9193	39726	1.5	257	69.8527979157227	3.4856546159945627	0.02323769743996375	0.07485	0.46568531943815134	50.0	4	0.015625	5.506706202140776e-14	7835.750492901639	72541.92510052788	5.164406706663206	2	18	8
1274	BOGC01019	0.2379186986037287	-0.04563904150489268	0.0498473963630577	4.54	93.1	0.0	2.35	0.5077495561928171	0.0464973371569029	150	9193	39726	1.5	257	69.8527979157227	3.4856546159945627	0.02323769743996375	0.07485	0.46568531943815134	50.0	4	0.015625	1.2101253332730266e-10	3683.3699978977575	81174.22178746479	9.323455295765887	3	19	8
1275	BOGC01019	0.2379594448909116	-0.04885052347552991	0.0487906154251605	4.54	93.1	0.0	2.35	0.5077495561928171	0.0464973371569029	150	9193	39726	1.5	257	69.8527979157227	3.4856546159945627	0.02323769743996375	0.07485	0.46568531943815134	50.0	4	0.015625	7.516520739159205e-11	4272.152354101168	75723.57713048896	8.889282339811734	4	20	8
1276	BOGC01019	0.2350331569170581	-0.05010611389356538	0.0490870570559996	4.54	93.1	0.0	2.35	0.5077495561928171	0.0464973371569029	150	9193	39726	1.5	257	69.8527979157227	3.4856546159945627	0.02323769743996375	0.07485	0.46568531943815134	50.0	4	0.015625	3.1690872148715243e-11	3668.5171567185657	79185.47803530168	8.332329720183465	5	21	8
1277	BOGC01019	0.236943805157831	-0.04680345916017879	0.0504352051056823	4.54	93.1	0.0	2.35	0.5077495561928171	0.0464973371569029	150	9193	39726	1.5	257	69.8527979157227	3.4856546159945627	0.02323769743996375	0.07485	0.46568531943815134	50.0	4	0.015625	3.696842831857339e-11	2856.887337809867	86120.12506363004	8.538653384296458	6	22	8
1278	BOGC01019	0.2494261955603789	-0.04279735940385528	0.0427486228941337	4.54	93.1	0.0	2.35	0.5077495561928171	0.0464973371569029	150	9193	39726	1.5	257	69.8527979157227	3.4856546159945627	0.02323769743996375	0.07485	0.46568531943815134	50.0	4	0.015625	1.0683232076758031e-10	1650.4547173390458	72566.43517199489	8.870490857804914	7	23	8
1279	BOGC01019	0.2473027304371748	-0.03315662571520227	0.0343103699868668	4.54	93.1	0.0	2.35	0.5077495561928171	0.0464973371569029	150	9193	39726	1.5	257	69.8527979157227	3.4856546159945627	0.02323769743996375	0.07485	0.46568531943815134	50.0	4	0.015625	1.0390799332071764e-10	694.1449082198413	71675.30158109096	8.550918309178684	8	24	8
1280	BOGC01020	0.2647864460437212	-0.12807768937449907	0.3147500467077695	80.37	0.0	0.0	19.63	0.6666666666666666	1.0	150	-667	20010	0.51	220	47.15095277361319	2.352832543403298	0.01568555028935532	0.025449	0.3143396851574213	50.0	1	0.03125	7.039401506148124e-09	94.63435590717594	198660.47868235063	10.756262047315952	1	9	1
1281	BOGC01020	0.2677756051683198	-0.1304312828059903	0.331387332224071	80.37	0.0	0.0	19.63	0.6666666666666666	1.0	150	-667	20010	0.51	220	47.15095277361319	2.352832543403298	0.01568555028935532	0.025449	0.3143396851574213	50.0	1	0.03125	1.736488774994882e-08	85.3093151675931	200199.52186531544	11.812965741508204	2	10	1
1282	BOGC01020	0.267210989915156	-0.12437340290175965	0.3839714960207261	80.37	0.0	0.0	19.63	0.6666666666666666	1.0	150	-667	20010	0.51	220	47.15095277361319	2.352832543403298	0.01568555028935532	0.025449	0.3143396851574213	50.0	1	0.03125	3.912403956363164e-09	148.41217144123777	277323.92847377923	10.53587288598854	3	11	1
1283	BOGC01020	0.2272685386940558	-0.11138678601462336	0.0600301357188255	80.37	0.0	0.0	19.63	0.6666666666666666	1.0	150	-667	20010	0.51	220	47.15095277361319	2.352832543403298	0.01568555028935532	0.025449	0.3143396851574213	50.0	1	0.03125	3.400169226175365e-07	144.10095339201334	20170.974475627147	14.984272449186404	4	12	1
1284	BOGC01020	0.2644015368871186	-0.1400122826156006	0.404044775723494	80.37	0.0	0.0	19.63	0.6666666666666666	1.0	150	-667	20010	0.51	220	47.15095277361319	2.352832543403298	0.01568555028935532	0.025449	0.3143396851574213	50.0	1	0.03125	2.451548075654841e-09	101.05255521253396	337971.120909682	10.10878936452438	5	13	1
1285	BOGC01020	0.2656975046282449	-0.1556495903852562	0.5092202377086446	80.37	0.0	0.0	19.63	0.6666666666666666	1.0	150	-667	20010	0.51	220	47.15095277361319	2.352832543403298	0.01568555028935532	0.025449	0.3143396851574213	50.0	1	0.03125	2.944581467545504e-09	57.18980844449207	355676.14822222927	10.128317557598129	6	14	1
1286	BOGC01020	0.2702211460224923	-0.17012562438799636	0.5154477352891775	80.37	0.0	0.0	19.63	0.6666666666666666	1.0	150	-667	20010	0.51	220	47.15095277361319	2.352832543403298	0.01568555028935532	0.025449	0.3143396851574213	50.0	1	0.03125	2.4038184776031804e-09	97.227281781188	350145.67136599345	9.595137423221567	7	15	1
1287	BOGC01020	0.2771199346868097	-0.1804796277507447	0.5192197575383739	80.37	0.0	0.0	19.63	0.6666666666666666	1.0	150	-667	20010	0.51	220	47.15095277361319	2.352832543403298	0.01568555028935532	0.025449	0.3143396851574213	50.0	1	0.03125	4.1095566949422854e-09	47.24010072010388	159400.97926155638	9.322526274036266	8	16	1
1288	BOGC01020	0.2522594019673765	-0.12083102668010966	0.3402091017468056	80.37	0.0	0.0	19.63	0.6666666666666666	1.0	150	-667	20010	0.51	220	47.15095277361319	2.352832543403298	0.01568555028935532	0.025449	0.3143396851574213	50.0	1	0.03125	5.00977326289842e-09	414.774881107861	388078.84486898687	12.477694729889944	1	9	2
1289	BOGC01020	0.2480631071784321	-0.11127124811700131	0.3472256018558508	80.37	0.0	0.0	19.63	0.6666666666666666	1.0	150	-667	20010	0.51	220	47.15095277361319	2.352832543403298	0.01568555028935532	0.025449	0.3143396851574213	50.0	1	0.03125	1.6289662951862736e-09	902.8208736161512	437642.3575662413	11.5454500539075	2	10	2
1290	BOGC01020	0.2401543164573529	-0.10836826019273588	0.4142969711074907	80.37	0.0	0.0	19.63	0.6666666666666666	1.0	150	-667	20010	0.51	220	47.15095277361319	2.352832543403298	0.01568555028935532	0.025449	0.3143396851574213	50.0	1	0.03125	1.2339000932115596e-09	772.3824912986298	671232.2201361096	11.825633643224274	3	11	2
1291	BOGC01020	0.2466250078063792	-0.11510089713852113	0.3918209408194233	80.37	0.0	0.0	19.63	0.6666666666666666	1.0	150	-667	20010	0.51	220	47.15095277361319	2.352832543403298	0.01568555028935532	0.025449	0.3143396851574213	50.0	1	0.03125	9.673204459659246e-10	514.7549053674549	529087.2462959163	11.449932807108736	4	12	2
1292	BOGC01020	0.2458129601072384	-0.12284861704198576	0.3862620791987388	80.37	0.0	0.0	19.63	0.6666666666666666	1.0	150	-667	20010	0.51	220	47.15095277361319	2.352832543403298	0.01568555028935532	0.025449	0.3143396851574213	50.0	1	0.03125	1.4388676916610164e-09	557.3562722460689	502974.2297147559	11.4736012224398	5	13	2
1293	BOGC01020	0.2445920542452007	-0.13778326576079708	0.4553108140286424	80.37	0.0	0.0	19.63	0.6666666666666666	1.0	150	-667	20010	0.51	220	47.15095277361319	2.352832543403298	0.01568555028935532	0.025449	0.3143396851574213	50.0	1	0.03125	1.2759608924994834e-09	336.96978540831526	493700.4335420082	11.555208618915175	6	14	2
1294	BOGC01020	0.247850019362903	-0.15395267663718826	0.4546711558419617	80.37	0.0	0.0	19.63	0.6666666666666666	1.0	150	-667	20010	0.51	220	47.15095277361319	2.352832543403298	0.01568555028935532	0.025449	0.3143396851574213	50.0	1	0.03125	5.693983062826645e-10	485.7951818593175	433213.3178213573	10.191946365530091	7	15	2
1295	BOGC01020	0.2521859904618306	-0.16859179984915681	0.45791589866215	80.37	0.0	0.0	19.63	0.6666666666666666	1.0	150	-667	20010	0.51	220	47.15095277361319	2.352832543403298	0.01568555028935532	0.025449	0.3143396851574213	50.0	1	0.03125	2.0747548123978277e-09	308.62090660832666	511026.5910402215	10.775870145500264	8	16	2
1296	BOGC01020	0.2407981458722918	-0.08829924877857759	0.3276506600660066	80.37	0.0	0.0	19.63	0.6666666666666666	1.0	150	-667	20010	0.51	220	47.15095277361319	2.352832543403298	0.01568555028935532	0.025449	0.3143396851574213	50.0	1	0.03125	4.836187006418412e-10	1222.93902782289	698745.6438807354	11.637463775128497	1	9	3
1297	BOGC01020	0.2437487781301419	-0.07963429944297064	0.2802096972397289	80.37	0.0	0.0	19.63	0.6666666666666666	1.0	150	-667	20010	0.51	220	47.15095277361319	2.352832543403298	0.01568555028935532	0.025449	0.3143396851574213	50.0	1	0.03125	5.970457461756951e-10	1e-12	535201.7177474675	12.717817097843874	2	10	3
1298	BOGC01020	0.2441555620545132	-0.07666175298850414	0.2897579730149668	80.37	0.0	0.0	19.63	0.6666666666666666	1.0	150	-667	20010	0.51	220	47.15095277361319	2.352832543403298	0.01568555028935532	0.025449	0.3143396851574213	50.0	1	0.03125	8.499778658688227e-10	1e-12	602248.0537699002	13.387954504137353	3	11	3
1299	BOGC01020	0.2438613788338399	-0.08534949551479845	0.3039565766367211	80.37	0.0	0.0	19.63	0.6666666666666666	1.0	150	-667	20010	0.51	220	47.15095277361319	2.352832543403298	0.01568555028935532	0.025449	0.3143396851574213	50.0	1	0.03125	3.271087400946726e-09	1e-12	546193.2943258152	15.355987470690383	4	12	3
1300	BOGC01020	0.2410455863417314	-0.10042522622424352	0.3797963195174026	80.37	0.0	0.0	19.63	0.6666666666666666	1.0	150	-667	20010	0.51	220	47.15095277361319	2.352832543403298	0.01568555028935532	0.025449	0.3143396851574213	50.0	1	0.03125	2.492740680537508e-09	1e-12	629640.2451984799	14.970869530265784	5	13	3
1301	BOGC01020	0.2351285255232236	-0.10816547939282782	0.4640830732156241	80.37	0.0	0.0	19.63	0.6666666666666666	1.0	150	-667	20010	0.51	220	47.15095277361319	2.352832543403298	0.01568555028935532	0.025449	0.3143396851574213	50.0	1	0.03125	2.6923885343421716e-10	1990.385134487128	753927.9905037291	11.654610799563612	6	14	3
1302	BOGC01020	0.237371535032106	-0.11896159205770125	0.4326116239316239	80.37	0.0	0.0	19.63	0.6666666666666666	1.0	150	-667	20010	0.51	220	47.15095277361319	2.352832543403298	0.01568555028935532	0.025449	0.3143396851574213	50.0	1	0.03125	2.358473416563811e-10	1e-12	624425.9168861997	11.193082611781511	7	15	3
1303	BOGC01020	0.2398383558414792	-0.1284922896533809	0.4485173311325546	80.37	0.0	0.0	19.63	0.6666666666666666	1.0	150	-667	20010	0.51	220	47.15095277361319	2.352832543403298	0.01568555028935532	0.025449	0.3143396851574213	50.0	1	0.03125	2.7071589414617847e-10	832.8312484096056	704249.3274808123	10.351567951230336	8	16	3
1304	BOGC01020	0.2526423820076116	-0.058083730634135085	0.1227917025031896	80.37	0.0	0.0	19.63	0.6666666666666666	1.0	150	-667	20010	0.51	220	47.15095277361319	2.352832543403298	0.01568555028935532	0.025449	0.3143396851574213	50.0	1	0.03125	2.096705231657836e-08	4495.037453366991	221862.8084916485	15.635538630435423	1	9	4
1305	BOGC01020	0.2504016056943688	-0.05218501007866951	0.0920691909803881	80.37	0.0	0.0	19.63	0.6666666666666666	1.0	150	-667	20010	0.51	220	47.15095277361319	2.352832543403298	0.01568555028935532	0.025449	0.3143396851574213	50.0	1	0.03125	1.7790086070945677e-08	5544.553483005644	131225.58174789877	13.824481811054351	2	10	4
1306	BOGC01020	0.0	-0.0386780796661877	0.0182810558400526	80.37	0.0	0.0	19.63	0.6666666666666666	1.0	150	-667	20010	0.51	220	47.15095277361319	2.352832543403298	0.01568555028935532	0.025449	0.3143396851574213	50.0	1	0.03125	1.981000030681912e-07	1026.1252958443388	25390.110403328657	14.930483757003556	3	11	4
1307	BOGC01020	0.2492653177057484	-0.061981759227716905	0.1530450407061286	80.37	0.0	0.0	19.63	0.6666666666666666	1.0	150	-667	20010	0.51	220	47.15095277361319	2.352832543403298	0.01568555028935532	0.025449	0.3143396851574213	50.0	1	0.03125	2.459406123200836e-08	10114.057202859074	252976.06383627612	17.766282400903215	4	12	4
1308	BOGC01020	0.2441413171484535	-0.08528779670552412	0.3516818177588789	80.37	0.0	0.0	19.63	0.6666666666666666	1.0	150	-667	20010	0.51	220	47.15095277361319	2.352832543403298	0.01568555028935532	0.025449	0.3143396851574213	50.0	1	0.03125	8.878764390374271e-10	1680.2704227991692	676833.0643273194	14.309731283047226	5	13	4
1309	BOGC01020	0.2392196636010156	-0.0958288614263271	0.4589609902123626	80.37	0.0	0.0	19.63	0.6666666666666666	1.0	150	-667	20010	0.51	220	47.15095277361319	2.352832543403298	0.01568555028935532	0.025449	0.3143396851574213	50.0	1	0.03125	1.2314211872421763e-09	1e-12	874341.9824151262	14.846654412545536	6	14	4
1310	BOGC01020	0.2404242814646083	-0.10106854438209145	0.4439596431647838	80.37	0.0	0.0	19.63	0.6666666666666666	1.0	150	-667	20010	0.51	220	47.15095277361319	2.352832543403298	0.01568555028935532	0.025449	0.3143396851574213	50.0	1	0.03125	2.14608331106092e-10	1379.6588871350943	800721.7952509576	11.821875270141303	7	15	4
1311	BOGC01020	0.2427810493486485	-0.10108229889371312	0.3848686794002875	80.37	0.0	0.0	19.63	0.6666666666666666	1.0	150	-667	20010	0.51	220	47.15095277361319	2.352832543403298	0.01568555028935532	0.025449	0.3143396851574213	50.0	1	0.03125	3.480049137749574e-09	1e-12	656991.6772433835	14.12024191658698	8	16	4
1312	BOGC01020	0.2431037152167472	-0.05421714092425994	0.0995802067894069	80.37	0.0	0.0	19.63	0.6666666666666666	1.0	150	-667	20010	0.51	220	47.15095277361319	2.352832543403298	0.01568555028935532	0.025449	0.3143396851574213	50.0	1	0.03125	2.2818699818571986e-08	2359.913930938263	90050.6706877198	15.64501981382303	1	9	5
1313	BOGC01020	0.2534187207397301	-0.05167963002308465	0.1148910658707076	80.37	0.0	0.0	19.63	0.6666666666666666	1.0	150	-667	20010	0.51	220	47.15095277361319	2.352832543403298	0.01568555028935532	0.025449	0.3143396851574213	50.0	1	0.03125	1.515318648337427e-08	6297.93889261876	167504.93974195703	14.52434761341024	2	10	5
1314	BOGC01020	0.2284000076248079	-0.05350347826411834	0.0615910585141354	80.37	0.0	0.0	19.63	0.6666666666666666	1.0	150	-667	20010	0.51	220	47.15095277361319	2.352832543403298	0.01568555028935532	0.025449	0.3143396851574213	50.0	1	0.03125	1.201883272905491e-07	3014.511640309082	70341.5022098334	15.806223553897087	3	11	5
1315	BOGC01020	0.2492719573637916	-0.0659792132910211	0.2521057710265828	80.37	0.0	0.0	19.63	0.6666666666666666	1.0	150	-667	20010	0.51	220	47.15095277361319	2.352832543403298	0.01568555028935532	0.025449	0.3143396851574213	50.0	1	0.03125	8.543380669578937e-09	14296.295480775714	493797.8152853228	17.568001278903086	4	12	5
1316	BOGC01020	0.2443256681277975	-0.07976044796384368	0.3704661395789141	80.37	0.0	0.0	19.63	0.6666666666666666	1.0	150	-667	20010	0.51	220	47.15095277361319	2.352832543403298	0.01568555028935532	0.025449	0.3143396851574213	50.0	1	0.03125	6.170590705067981e-09	15641.832828983128	709200.1309618453	17.295443589455225	5	13	5
1317	BOGC01020	0.2428120294109976	-0.08488852288244929	0.4123659043659043	80.37	0.0	0.0	19.63	0.6666666666666666	1.0	150	-667	20010	0.51	220	47.15095277361319	2.352832543403298	0.01568555028935532	0.025449	0.3143396851574213	50.0	1	0.03125	2.796533005167134e-09	1e-12	829315.1928699882	17.113666287289913	6	14	5
1318	BOGC01020	0.241537051008023	-0.08896968297362251	0.4202617575435677	80.37	0.0	0.0	19.63	0.6666666666666666	1.0	150	-667	20010	0.51	220	47.15095277361319	2.352832543403298	0.01568555028935532	0.025449	0.3143396851574213	50.0	1	0.03125	1.53975165950726e-09	1e-12	807316.4140457078	15.228082034970498	7	15	5
1319	BOGC01020	0.2421518452786563	-0.08896575311315917	0.372708494172143	80.37	0.0	0.0	19.63	0.6666666666666666	1.0	150	-667	20010	0.51	220	47.15095277361319	2.352832543403298	0.01568555028935532	0.025449	0.3143396851574213	50.0	1	0.03125	2.9536662005114067e-10	2037.195356852096	729107.1568698727	11.44368504878694	8	16	5
1320	BOGC01020	0.2409870471253951	-0.06041020802842931	0.2591858454889249	80.37	0.0	0.0	19.63	0.6666666666666666	1.0	150	-667	20010	0.51	220	47.15095277361319	2.352832543403298	0.01568555028935532	0.025449	0.3143396851574213	50.0	1	0.03125	2.633799844886653e-09	1e-12	731964.936291477	16.49648264808926	1	9	6
1321	BOGC01020	0.2472862001512963	-0.06291431511566627	0.2786849029762624	80.37	0.0	0.0	19.63	0.6666666666666666	1.0	150	-667	20010	0.51	220	47.15095277361319	2.352832543403298	0.01568555028935532	0.025449	0.3143396851574213	50.0	1	0.03125	1.2313195796309628e-08	1e-12	601855.3743255882	21.11421643651145	2	10	6
1322	BOGC01020	0.2470626950072535	-0.06422138670577142	0.3288273924495171	80.37	0.0	0.0	19.63	0.6666666666666666	1.0	150	-667	20010	0.51	220	47.15095277361319	2.352832543403298	0.01568555028935532	0.025449	0.3143396851574213	50.0	1	0.03125	8.520939509537583e-10	13358.080419578757	837309.6683327863	14.835088151451954	3	11	6
1323	BOGC01020	0.2452636534423116	-0.0721376976231131	0.3648270556246443	80.37	0.0	0.0	19.63	0.6666666666666666	1.0	150	-667	20010	0.51	220	47.15095277361319	2.352832543403298	0.01568555028935532	0.025449	0.3143396851574213	50.0	1	0.03125	1.5714238799091616e-09	1e-12	843270.6931952129	16.863616418562906	4	12	6
1324	BOGC01020	0.2431754746104451	-0.07464141172430372	0.3923200466341032	80.37	0.0	0.0	19.63	0.6666666666666666	1.0	150	-667	20010	0.51	220	47.15095277361319	2.352832543403298	0.01568555028935532	0.025449	0.3143396851574213	50.0	1	0.03125	2.733169246482703e-11	29849.210436694302	858094.4349857167	9.388173539757542	5	13	6
1325	BOGC01020	0.2497370195166829	-0.07440679905464263	0.3118690708047999	80.37	0.0	0.0	19.63	0.6666666666666666	1.0	150	-667	20010	0.51	220	47.15095277361319	2.352832543403298	0.01568555028935532	0.025449	0.3143396851574213	50.0	1	0.03125	2.1841827013702183e-08	3745.114884878832	602398.2809996405	22.143939343762536	6	14	6
1326	BOGC01020	0.2472068344739641	-0.07306710962269179	0.3090333804154397	80.37	0.0	0.0	19.63	0.6666666666666666	1.0	150	-667	20010	0.51	220	47.15095277361319	2.352832543403298	0.01568555028935532	0.025449	0.3143396851574213	50.0	1	0.03125	3.540383763933619e-09	15109.811402069796	597196.3818034031	16.120164781915147	7	15	6
1327	BOGC01020	0.2409720139621584	-0.07988541752657771	0.397192496447634	80.37	0.0	0.0	19.63	0.6666666666666666	1.0	150	-667	20010	0.51	220	47.15095277361319	2.352832543403298	0.01568555028935532	0.025449	0.3143396851574213	50.0	1	0.03125	4.316242918633861e-10	284.6622937369158	945681.8754440123	12.373939035161484	8	16	6
1328	BOGC01020	0.2463554481600603	-0.0579442205876867	0.2407434701162831	80.37	0.0	0.0	19.63	0.6666666666666666	1.0	150	-667	20010	0.51	220	47.15095277361319	2.352832543403298	0.01568555028935532	0.025449	0.3143396851574213	50.0	1	0.03125	5.9869278423718705e-09	10677.720152507676	588859.1081076552	17.19696616605474	1	9	7
1329	BOGC01020	0.2472584634079214	-0.06203717026024992	0.291154531016892	80.37	0.0	0.0	19.63	0.6666666666666666	1.0	150	-667	20010	0.51	220	47.15095277361319	2.352832543403298	0.01568555028935532	0.025449	0.3143396851574213	50.0	1	0.03125	1.0014043150263774e-08	35070.428228145545	618682.4282635831	17.39373960096779	2	10	7
1330	BOGC01020	0.2439667907549365	-0.06629674601645853	0.3528091523868419	80.37	0.0	0.0	19.63	0.6666666666666666	1.0	150	-667	20010	0.51	220	47.15095277361319	2.352832543403298	0.01568555028935532	0.025449	0.3143396851574213	50.0	1	0.03125	2.3895887490965606e-09	1e-12	848810.0650186539	18.816884985024	3	11	7
1331	BOGC01020	0.2443579451138264	-0.06865662722469111	0.3781510939646971	80.37	0.0	0.0	19.63	0.6666666666666666	1.0	150	-667	20010	0.51	220	47.15095277361319	2.352832543403298	0.01568555028935532	0.025449	0.3143396851574213	50.0	1	0.03125	1.5524836971536615e-09	1948.9442837361544	857133.6921209664	16.55597771579854	4	12	7
1332	BOGC01020	0.2429713252086477	-0.06894586495479256	0.3670549522869364	80.37	0.0	0.0	19.63	0.6666666666666666	1.0	150	-667	20010	0.51	220	47.15095277361319	2.352832543403298	0.01568555028935532	0.025449	0.3143396851574213	50.0	1	0.03125	4.144413701112626e-10	1e-12	891216.8808487487	14.860006168307036	5	13	7
1333	BOGC01020	0.2441167532566805	-0.06336624906894976	0.310818643199702	80.37	0.0	0.0	19.63	0.6666666666666666	1.0	150	-667	20010	0.51	220	47.15095277361319	2.352832543403298	0.01568555028935532	0.025449	0.3143396851574213	50.0	1	0.03125	2.9942595070053804e-09	5504.779077014633	742518.2506369218	17.18560332333967	6	14	7
1334	BOGC01020	0.25001775035711	-0.06801252309475053	0.168935528246515	80.37	0.0	0.0	19.63	0.6666666666666666	1.0	150	-667	20010	0.51	220	47.15095277361319	2.352832543403298	0.01568555028935532	0.025449	0.3143396851574213	50.0	1	0.03125	1.4934657288634412e-08	8030.8671379647485	214255.24038937548	14.084833158649	7	15	7
1335	BOGC01020	0.2418328634423815	-0.06833595061088298	0.3822531963010233	80.37	0.0	0.0	19.63	0.6666666666666666	1.0	150	-667	20010	0.51	220	47.15095277361319	2.352832543403298	0.01568555028935532	0.025449	0.3143396851574213	50.0	1	0.03125	1.1382854658847916e-09	3068.188092480996	1092403.8745956	14.30196068387101	8	16	7
1336	BOGC01020	0.2500801415865442	-0.04210845486463269	0.2085005905655841	80.37	0.0	0.0	19.63	0.6666666666666666	1.0	150	-667	20010	0.51	220	47.15095277361319	2.352832543403298	0.01568555028935532	0.025449	0.3143396851574213	50.0	1	0.03125	1.2545298133659344e-11	18045.778316100324	681768.6422786154	8.199032083920441	1	9	8
1338	BOGC01020	0.2497972717118892	-0.05241922976228427	0.3074408632385504	80.37	0.0	0.0	19.63	0.6666666666666666	1.0	150	-667	20010	0.51	220	47.15095277361319	2.352832543403298	0.01568555028935532	0.025449	0.3143396851574213	50.0	1	0.03125	3.816662985656194e-09	16712.541905938848	861165.3561591991	17.37438228847566	3	11	8
1339	BOGC01020	0.246128563872009	-0.05366499552916141	0.2994932104752667	80.37	0.0	0.0	19.63	0.6666666666666666	1.0	150	-667	20010	0.51	220	47.15095277361319	2.352832543403298	0.01568555028935532	0.025449	0.3143396851574213	50.0	1	0.03125	5.921123591434706e-10	62872.78531136309	844339.3223346691	12.769558757178675	4	12	8
1340	BOGC01020	0.2447152930251671	-0.05308101826430985	0.2752313394559337	80.37	0.0	0.0	19.63	0.6666666666666666	1.0	150	-667	20010	0.51	220	47.15095277361319	2.352832543403298	0.01568555028935532	0.025449	0.3143396851574213	50.0	1	0.03125	1.004013316929786e-09	13118.365727038396	792466.2138595405	15.859170628477017	5	13	8
1342	BOGC01020	0.238717617821967	-0.0518057785439577	0.2321254631841827	80.37	0.0	0.0	19.63	0.6666666666666666	1.0	150	-667	20010	0.51	220	47.15095277361319	2.352832543403298	0.01568555028935532	0.025449	0.3143396851574213	50.0	1	0.03125	2.5006523518555923e-09	1e-12	638213.6928757716	17.524427601559744	7	15	8
1343	BOGC01020	0.2387754617023792	-0.057571276829716224	0.2994528672173219	80.37	0.0	0.0	19.63	0.6666666666666666	1.0	150	-667	20010	0.51	220	47.15095277361319	2.352832543403298	0.01568555028935532	0.025449	0.3143396851574213	50.0	1	0.03125	8.595302247726977e-11	6507.77354227472	934205.358216832	10.729592584741056	8	16	8
1344	BOGC01021	0.0	-0.023593703263723297	0.0118988821943871	90.78	0.0	0.0	9.22	0.6666666666666666	1.0	138	7749	39651	0.55	268	23.608247938261332	1.170969097737762	0.008485283316940305	0.027280000000000002	0.17107426042218357	50.0	2	0.109375	2.1119341808706338e-07	2028.6099466915184	19492.9051928426	14.281375646389654	1	17	1
1345	BOGC01021	0.0	-0.02529808374667161	0.0151311049815309	90.78	0.0	0.0	9.22	0.6666666666666666	1.0	138	7749	39651	0.55	268	23.608247938261332	1.170969097737762	0.008485283316940305	0.027280000000000002	0.17107426042218357	50.0	2	0.109375	1.4691117145027024e-07	1729.9928711800314	24651.404191780195	13.648940825542097	2	18	1
1346	BOGC01021	0.0	-0.02412816428673683	0.013607672087838	90.78	0.0	0.0	9.22	0.6666666666666666	1.0	138	7749	39651	0.55	268	23.608247938261332	1.170969097737762	0.008485283316940305	0.027280000000000002	0.17107426042218357	50.0	2	0.109375	8.619413427446433e-08	2625.2584550690026	30659.608086807068	13.805604143568974	3	19	1
1348	BOGC01021	0.0	-0.03852835198253463	0.0173519052760128	90.78	0.0	0.0	9.22	0.6666666666666666	1.0	138	7749	39651	0.55	268	23.608247938261332	1.170969097737762	0.008485283316940305	0.027280000000000002	0.17107426042218357	50.0	2	0.109375	1.939863070177239e-07	1275.0180355958216	24302.942190484388	15.358702469260727	5	21	1
1349	BOGC01021	0.1299830292075387	-0.043569969970946906	0.0237809934223446	90.78	0.0	0.0	9.22	0.6666666666666666	1.0	138	7749	39651	0.55	268	23.608247938261332	1.170969097737762	0.008485283316940305	0.027280000000000002	0.17107426042218357	50.0	2	0.109375	2.723605085908076e-07	1489.4547262223066	26275.40663639301	15.577158056458874	6	22	1
1350	BOGC01021	0.0314968513258278	-0.04253130785048751	0.0207288345557935	90.78	0.0	0.0	9.22	0.6666666666666666	1.0	138	7749	39651	0.55	268	23.608247938261332	1.170969097737762	0.008485283316940305	0.027280000000000002	0.17107426042218357	50.0	2	0.109375	1.799335924701495e-07	1525.2920038122406	25261.61501496633	14.375274202472882	7	23	1
1351	BOGC01021	0.0	-0.0410548592744126	0.0133545962391501	90.78	0.0	0.0	9.22	0.6666666666666666	1.0	138	7749	39651	0.55	268	23.608247938261332	1.170969097737762	0.008485283316940305	0.027280000000000002	0.17107426042218357	50.0	2	0.109375	2.3243151359153563e-07	695.1597075755	12474.781466535367	13.613581802591838	8	24	1
1352	BOGC01021	0.0	-0.027398790657347256	0.0128543285491853	90.78	0.0	0.0	9.22	0.6666666666666666	1.0	138	7749	39651	0.55	268	23.608247938261332	1.170969097737762	0.008485283316940305	0.027280000000000002	0.17107426042218357	50.0	2	0.109375	1.2369573720860674e-07	2050.653646890056	23110.665443287457	13.369018521436654	1	17	2
1354	BOGC01021	0.0	-0.04578601828622142	0.0132897141253687	90.78	0.0	0.0	9.22	0.6666666666666666	1.0	138	7749	39651	0.55	268	23.608247938261332	1.170969097737762	0.008485283316940305	0.027280000000000002	0.17107426042218357	50.0	2	0.109375	7.651152778009873e-08	3265.784198625	19461.54974468337	12.632261472553768	3	19	2
1356	BOGC01021	0.1504854956907744	-0.061534541106989415	0.0248365681417172	90.78	0.0	0.0	9.22	0.6666666666666666	1.0	138	7749	39651	0.55	268	23.608247938261332	1.170969097737762	0.008485283316940305	0.027280000000000002	0.17107426042218357	50.0	2	0.109375	1.4127607683711576e-07	2759.888262371392	23009.158198069246	13.479362504059695	5	21	2
1357	BOGC01021	0.1887540734046573	-0.06261761065068447	0.0270602544049815	90.78	0.0	0.0	9.22	0.6666666666666666	1.0	138	7749	39651	0.55	268	23.608247938261332	1.170969097737762	0.008485283316940305	0.027280000000000002	0.17107426042218357	50.0	2	0.109375	9.340044915262524e-08	3462.5794453901917	25534.11402519144	13.31574425602268	6	22	2
1358	BOGC01021	0.0701593417207987	-0.06124491039084163	0.0216396905344683	90.78	0.0	0.0	9.22	0.6666666666666666	1.0	138	7749	39651	0.55	268	23.608247938261332	1.170969097737762	0.008485283316940305	0.027280000000000002	0.17107426042218357	50.0	2	0.109375	1.531675228871876e-07	2229.974094269949	17962.416348994535	14.025770635856656	7	23	2
1359	BOGC01021	0.0	-0.05426154834749564	0.0195364453927522	90.78	0.0	0.0	9.22	0.6666666666666666	1.0	138	7749	39651	0.55	268	23.608247938261332	1.170969097737762	0.008485283316940305	0.027280000000000002	0.17107426042218357	50.0	2	0.109375	1.6243870226695378e-07	917.1539083752132	19133.587721544405	14.3733188630605	8	24	2
1360	BOGC01021	0.0	-0.03093075274876943	0.0083106228189195	90.78	0.0	0.0	9.22	0.6666666666666666	1.0	138	7749	39651	0.55	268	23.608247938261332	1.170969097737762	0.008485283316940305	0.027280000000000002	0.17107426042218357	50.0	2	0.109375	4.2138894018606265e-07	1212.1834092049264	12345.03868744097	14.556824832429411	1	17	3
1361	BOGC01021	0.0	-0.034797578250272354	0.0117166047402796	90.78	0.0	0.0	9.22	0.6666666666666666	1.0	138	7749	39651	0.55	268	23.608247938261332	1.170969097737762	0.008485283316940305	0.027280000000000002	0.17107426042218357	50.0	2	0.109375	1.4358742839171157e-07	1584.377240515523	18059.41139537065	12.781682823985948	2	18	3
1362	BOGC01021	0.0	-0.057265926671715116	0.0196092547823799	90.78	0.0	0.0	9.22	0.6666666666666666	1.0	138	7749	39651	0.55	268	23.608247938261332	1.170969097737762	0.008485283316940305	0.027280000000000002	0.17107426042218357	50.0	2	0.109375	5.950465031823172e-08	2337.4109869855893	18582.4766215476	11.713980973204702	3	19	3
1363	BOGC01021	0.181545879045232	-0.07012835996821001	0.0266649898658996	90.78	0.0	0.0	9.22	0.6666666666666666	1.0	138	7749	39651	0.55	268	23.608247938261332	1.170969097737762	0.008485283316940305	0.027280000000000002	0.17107426042218357	50.0	2	0.109375	1.4454030128341344e-07	2221.6087303128525	22471.43341210773	13.61067315828527	4	20	3
1364	BOGC01021	0.2084910619020584	-0.07732786433703939	0.0283852301603817	90.78	0.0	0.0	9.22	0.6666666666666666	1.0	138	7749	39651	0.55	268	23.608247938261332	1.170969097737762	0.008485283316940305	0.027280000000000002	0.17107426042218357	50.0	2	0.109375	2.055276604462364e-07	1837.8805144436687	22605.84939114573	15.413101628076078	5	21	3
1365	BOGC01021	0.2063252591799504	-0.07498291659856753	0.0284738582398592	90.78	0.0	0.0	9.22	0.6666666666666666	1.0	138	7749	39651	0.55	268	23.608247938261332	1.170969097737762	0.008485283316940305	0.027280000000000002	0.17107426042218357	50.0	2	0.109375	2.1928990401320905e-07	1527.883097818262	22154.207758495977	15.299807449681763	6	22	3
1366	BOGC01021	0.1564975356294435	-0.06927440128952733	0.0252413135913758	90.78	0.0	0.0	9.22	0.6666666666666666	1.0	138	7749	39651	0.55	268	23.608247938261332	1.170969097737762	0.008485283316940305	0.027280000000000002	0.17107426042218357	50.0	2	0.109375	1.1315152548263541e-07	2452.5589337187635	19329.73145526617	13.268245073952864	7	23	3
1367	BOGC01021	0.1023609157913178	-0.06278305777619088	0.0226177610276553	90.78	0.0	0.0	9.22	0.6666666666666666	1.0	138	7749	39651	0.55	268	23.608247938261332	1.170969097737762	0.008485283316940305	0.027280000000000002	0.17107426042218357	50.0	2	0.109375	2.2053970716306995e-07	776.653796830119	18295.879484820944	14.693822365447454	8	24	3
1368	BOGC01021	0.0	-0.025792342297145224	0.0080465962234818	90.78	0.0	0.0	9.22	0.6666666666666666	1.0	138	7749	39651	0.55	268	23.608247938261332	1.170969097737762	0.008485283316940305	0.027280000000000002	0.17107426042218357	50.0	2	0.109375	3.009222144800816e-07	1310.2268714426666	15496.079456562678	14.383530813062077	1	17	4
1369	BOGC01021	0.0	-0.0526813514551887	0.0168381202159435	90.78	0.0	0.0	9.22	0.6666666666666666	1.0	138	7749	39651	0.55	268	23.608247938261332	1.170969097737762	0.008485283316940305	0.027280000000000002	0.17107426042218357	50.0	2	0.109375	2.137684718128696e-08	2036.2652675132165	16121.636264405672	10.14124701586057	2	18	4
1370	BOGC01021	0.1983606139247376	-0.07261596164150096	0.0279207139153115	90.78	0.0	0.0	9.22	0.6666666666666666	1.0	138	7749	39651	0.55	268	23.608247938261332	1.170969097737762	0.008485283316940305	0.027280000000000002	0.17107426042218357	50.0	2	0.109375	9.07269026573232e-08	2814.35619253756	23403.679581879	12.879725815365134	3	19	4
1371	BOGC01021	0.232152385912217	-0.08765710957886866	0.031847041328726	90.78	0.0	0.0	9.22	0.6666666666666666	1.0	138	7749	39651	0.55	268	23.608247938261332	1.170969097737762	0.008485283316940305	0.027280000000000002	0.17107426042218357	50.0	2	0.109375	1.4591827746102126e-07	2808.269450316204	22563.27292171218	14.116500981063025	4	20	4
1372	BOGC01021	0.2368378124888551	-0.08893195631317449	0.0327327134656824	90.78	0.0	0.0	9.22	0.6666666666666666	1.0	138	7749	39651	0.55	268	23.608247938261332	1.170969097737762	0.008485283316940305	0.027280000000000002	0.17107426042218357	50.0	2	0.109375	1.5199283809330669e-07	2184.033398577868	23610.703915770224	15.032590074824236	5	21	4
1373	BOGC01021	0.1844232990198409	-0.085876882788978	0.0270181445284427	90.78	0.0	0.0	9.22	0.6666666666666666	1.0	138	7749	39651	0.55	268	23.608247938261332	1.170969097737762	0.008485283316940305	0.027280000000000002	0.17107426042218357	50.0	2	0.109375	5.6898482592160355e-08	2479.528526944109	16980.91073848358	11.227601552643767	6	22	4
1374	BOGC01021	0.167790912664101	-0.07318500543659184	0.0254518732193927	90.78	0.0	0.0	9.22	0.6666666666666666	1.0	138	7749	39651	0.55	268	23.608247938261332	1.170969097737762	0.008485283316940305	0.027280000000000002	0.17107426042218357	50.0	2	0.109375	5.296480920513603e-08	2716.139868574886	19182.80880317383	12.099041198862226	7	23	4
1375	BOGC01021	0.1309542543398778	-0.06292610469705628	0.0240229429747921	90.78	0.0	0.0	9.22	0.6666666666666666	1.0	138	7749	39651	0.55	268	23.608247938261332	1.170969097737762	0.008485283316940305	0.027280000000000002	0.17107426042218357	50.0	2	0.109375	1.3492881079102406e-07	1469.8336436858035	23472.034993587997	14.066935682236664	8	24	4
1377	BOGC01021	0.0	-0.07085852804229761	0.0153202755657969	90.78	0.0	0.0	9.22	0.6666666666666666	1.0	138	7749	39651	0.55	268	23.608247938261332	1.170969097737762	0.008485283316940305	0.027280000000000002	0.17107426042218357	50.0	2	0.109375	1.2158357876046466e-08	2349.629102393892	10175.413404392224	8.490956255880224	2	18	5
1378	BOGC01021	0.2326521794055546	-0.08357516351560279	0.0319026200000754	90.78	0.0	0.0	9.22	0.6666666666666666	1.0	138	7749	39651	0.55	268	23.608247938261332	1.170969097737762	0.008485283316940305	0.027280000000000002	0.17107426042218357	50.0	2	0.109375	7.189749062774808e-08	2899.090800756455	24069.061385435	12.35232505808414	3	19	5
1379	BOGC01021	0.2492146239649614	-0.09502481197552883	0.0387742606795199	90.78	0.0	0.0	9.22	0.6666666666666666	1.0	138	7749	39651	0.55	268	23.608247938261332	1.170969097737762	0.008485283316940305	0.027280000000000002	0.17107426042218357	50.0	2	0.109375	3.6716447215923154e-08	3817.2087712951006	28400.126421215034	11.854858409310708	4	20	5
1380	BOGC01021	0.2489949767874091	-0.09620612803080728	0.0382748448688846	90.78	0.0	0.0	9.22	0.6666666666666666	1.0	138	7749	39651	0.55	268	23.608247938261332	1.170969097737762	0.008485283316940305	0.027280000000000002	0.17107426042218357	50.0	2	0.109375	8.072062374075983e-08	4256.433372429315	26369.12284635658	14.45834389469133	5	21	5
1381	BOGC01021	0.2269862783741421	-0.08729359748601019	0.0314196472723655	90.78	0.0	0.0	9.22	0.6666666666666666	1.0	138	7749	39651	0.55	268	23.608247938261332	1.170969097737762	0.008485283316940305	0.027280000000000002	0.17107426042218357	50.0	2	0.109375	1.6049836415454877e-07	778.8096278993361	21570.133540956747	14.926231134949282	6	22	5
1382	BOGC01021	0.1637865768426303	-0.07231296939977784	0.0251985816573798	90.78	0.0	0.0	9.22	0.6666666666666666	1.0	138	7749	39651	0.55	268	23.608247938261332	1.170969097737762	0.008485283316940305	0.027280000000000002	0.17107426042218357	50.0	2	0.109375	8.498177472837655e-08	2131.1418740843646	23037.949911632888	14.006010175325258	7	23	5
1383	BOGC01021	0.1649134590639885	-0.06405908346863569	0.0256359270702652	90.78	0.0	0.0	9.22	0.6666666666666666	1.0	138	7749	39651	0.55	268	23.608247938261332	1.170969097737762	0.008485283316940305	0.027280000000000002	0.17107426042218357	50.0	2	0.109375	8.573438048387062e-08	1024.1468229033055	27224.615223251443	13.046916083521602	8	24	5
1384	BOGC01021	0.0554009574701884	-0.051722858488181346	0.0214018958572142	90.78	0.0	0.0	9.22	0.6666666666666666	1.0	138	7749	39651	0.55	268	23.608247938261332	1.170969097737762	0.008485283316940305	0.027280000000000002	0.17107426042218357	50.0	2	0.109375	1.265357840729564e-07	2215.7699008928957	26245.041285602038	14.30369060119893	1	17	6
1385	BOGC01021	0.2243589413432238	-0.0752045607286996	0.0306834317967099	90.78	0.0	0.0	9.22	0.6666666666666666	1.0	138	7749	39651	0.55	268	23.608247938261332	1.170969097737762	0.008485283316940305	0.027280000000000002	0.17107426042218357	50.0	2	0.109375	3.9469285617599326e-08	3497.442557787168	26636.550184562988	12.38594084462058	2	18	6
1386	BOGC01021	0.2456705139416459	-0.09437874291535657	0.0350774431379405	90.78	0.0	0.0	9.22	0.6666666666666666	1.0	138	7749	39651	0.55	268	23.608247938261332	1.170969097737762	0.008485283316940305	0.027280000000000002	0.17107426042218357	50.0	2	0.109375	7.052539330310027e-08	2383.355734991711	22871.834623615443	12.379935922406371	3	19	6
1387	BOGC01021	0.2485860888140539	-0.10527821091041571	0.0373865860701443	90.78	0.0	0.0	9.22	0.6666666666666666	1.0	138	7749	39651	0.55	268	23.608247938261332	1.170969097737762	0.008485283316940305	0.027280000000000002	0.17107426042218357	50.0	2	0.109375	8.279255947485353e-09	3593.287223324638	17928.92603779955	8.674175967652227	4	20	6
1388	BOGC01021	0.2481993046933296	-0.09979723452220263	0.0391326431670904	90.78	0.0	0.0	9.22	0.6666666666666666	1.0	138	7749	39651	0.55	268	23.608247938261332	1.170969097737762	0.008485283316940305	0.027280000000000002	0.17107426042218357	50.0	2	0.109375	1.1264034038838133e-07	2671.385779251524	24683.91045336616	13.481949373500523	5	21	6
1389	BOGC01021	0.2272871502145848	-0.0849109230870903	0.0312803194024348	90.78	0.0	0.0	9.22	0.6666666666666666	1.0	138	7749	39651	0.55	268	23.608247938261332	1.170969097737762	0.008485283316940305	0.027280000000000002	0.17107426042218357	50.0	2	0.109375	9.77761771547847e-08	3185.722297072148	25641.27571062473	14.062321493292687	6	22	6
1391	BOGC01021	0.0	-0.054386124924183356	0.0184030201846525	90.78	0.0	0.0	9.22	0.6666666666666666	1.0	138	7749	39651	0.55	268	23.608247938261332	1.170969097737762	0.008485283316940305	0.027280000000000002	0.17107426042218357	50.0	2	0.109375	7.009077163111499e-08	877.8118232299913	23751.579543137574	12.797004836830803	8	24	6
1392	BOGC01021	0.0599430599039263	-0.06422570955228107	0.021367643772859	90.78	0.0	0.0	9.22	0.6666666666666666	1.0	138	7749	39651	0.55	268	23.608247938261332	1.170969097737762	0.008485283316940305	0.027280000000000002	0.17107426042218357	50.0	2	0.109375	4.40944598611992e-08	2069.30367285807	17370.405337178367	11.488699948441168	1	17	7
1393	BOGC01021	0.2387587502442323	-0.0790365676664974	0.0348293188982137	90.78	0.0	0.0	9.22	0.6666666666666666	1.0	138	7749	39651	0.55	268	23.608247938261332	1.170969097737762	0.008485283316940305	0.027280000000000002	0.17107426042218357	50.0	2	0.109375	4.971670319875444e-08	2905.674589825936	30047.836928623885	13.27758211536313	2	18	7
1394	BOGC01021	0.2492842279713608	-0.09265471313009158	0.0385480028489795	90.78	0.0	0.0	9.22	0.6666666666666666	1.0	138	7749	39651	0.55	268	23.608247938261332	1.170969097737762	0.008485283316940305	0.027280000000000002	0.17107426042218357	50.0	2	0.109375	7.87046092742827e-08	2321.139336292078	29666.608173854325	14.853101656698888	3	19	7
1395	BOGC01021	0.2496429086947481	-0.09687381132352785	0.0402910528354744	90.78	0.0	0.0	9.22	0.6666666666666666	1.0	138	7749	39651	0.55	268	23.608247938261332	1.170969097737762	0.008485283316940305	0.027280000000000002	0.17107426042218357	50.0	2	0.109375	4.7270881653460606e-08	4888.416116344275	28563.722847386216	13.46424050893293	4	20	7
1396	BOGC01021	0.246962249762348	-0.09581392795656643	0.0366064057175447	90.78	0.0	0.0	9.22	0.6666666666666666	1.0	138	7749	39651	0.55	268	23.608247938261332	1.170969097737762	0.008485283316940305	0.027280000000000002	0.17107426042218357	50.0	2	0.109375	4.800296049545239e-08	786.3348860936991	27773.268114467613	14.65063238884234	5	21	7
1397	BOGC01021	0.2195865076575443	-0.08083998063312176	0.0303017800022579	90.78	0.0	0.0	9.22	0.6666666666666666	1.0	138	7749	39651	0.55	268	23.608247938261332	1.170969097737762	0.008485283316940305	0.027280000000000002	0.17107426042218357	50.0	2	0.109375	5.7693843036332744e-08	2824.422196123778	26144.81816811004	13.40861698952632	6	22	7
1398	BOGC01021	0.0	-0.05931534890334421	0.0178918051656089	90.78	0.0	0.0	9.22	0.6666666666666666	1.0	138	7749	39651	0.55	268	23.608247938261332	1.170969097737762	0.008485283316940305	0.027280000000000002	0.17107426042218357	50.0	2	0.109375	5.815867409886266e-08	1510.030822604592	20209.854347749548	13.024848594034715	7	23	7
1400	BOGC01021	0.1882464547181188	-0.050853966339738016	0.0268599418748506	90.78	0.0	0.0	9.22	0.6666666666666666	1.0	138	7749	39651	0.55	268	23.608247938261332	1.170969097737762	0.008485283316940305	0.027280000000000002	0.17107426042218357	50.0	2	0.109375	7.583885008877189e-08	1103.6296321265136	34679.2249594059	14.320546694567104	1	17	8
1401	BOGC01021	0.2248316340951744	-0.0669498888254648	0.0304600449528461	90.78	0.0	0.0	9.22	0.6666666666666666	1.0	138	7749	39651	0.55	268	23.608247938261332	1.170969097737762	0.008485283316940305	0.027280000000000002	0.17107426042218357	50.0	2	0.109375	1.555235207284511e-08	2400.765808374673	29927.76028147579	11.06295329729809	2	18	8
1402	BOGC01021	0.2204770994738992	-0.07877798284800995	0.0301071755187112	90.78	0.0	0.0	9.22	0.6666666666666666	1.0	138	7749	39651	0.55	268	23.608247938261332	1.170969097737762	0.008485283316940305	0.027280000000000002	0.17107426042218357	50.0	2	0.109375	1.7414157227335639e-07	1642.1396464849645	23186.782345653468	15.307326153535836	3	19	8
1403	BOGC01021	0.2262423286810795	-0.08135361339567962	0.0312124205766038	90.78	0.0	0.0	9.22	0.6666666666666666	1.0	138	7749	39651	0.55	268	23.608247938261332	1.170969097737762	0.008485283316940305	0.027280000000000002	0.17107426042218357	50.0	2	0.109375	5.8506519184930994e-08	2308.3372990839744	26589.331965980236	13.56946291370954	4	20	8
1404	BOGC01021	0.226217121438583	-0.07821994266221644	0.0308886442745366	90.78	0.0	0.0	9.22	0.6666666666666666	1.0	138	7749	39651	0.55	268	23.608247938261332	1.170969097737762	0.008485283316940305	0.027280000000000002	0.17107426042218357	50.0	2	0.109375	7.923796796482918e-08	2156.1927798785528	27334.58825816892	14.412094329548626	5	21	8
1406	BOGC01021	0.0	-0.06557090078888062	0.0197514335364669	90.78	0.0	0.0	9.22	0.6666666666666666	1.0	138	7749	39651	0.55	268	23.608247938261332	1.170969097737762	0.008485283316940305	0.027280000000000002	0.17107426042218357	50.0	2	0.109375	2.497191919914599e-08	1139.0108856090828	17057.389142654723	11.514614934235446	7	23	8
1407	BOGC01021	0.0755535701699178	-0.05948904873582362	0.0218057543695021	90.78	0.0	0.0	9.22	0.6666666666666666	1.0	138	7749	39651	0.55	268	23.608247938261332	1.170969097737762	0.008485283316940305	0.027280000000000002	0.17107426042218357	50.0	2	0.109375	8.849786725662058e-08	355.85839830432167	21248.436548817936	13.21507111261353	8	24	8
1409	BOGC01022	0.2383495980183416	-0.04667259480674974	0.0326560397148439	39.79	44.14	0.0	16.07	0.5790142579133404	0.4740855474800428	146	9101	22945	0.63	320	49.440342375245145	1.1667920800557854	0.007991726575724558	0.014868000000000003	0.338632482022227	23.846153846153847	4	0.238095238095238	1.1593395132791784e-08	11.405876243487546	37517.64517057849	10.752166392894615	2	10	1
1411	BOGC01022	0.0	-0.08943851532689835	0.0018613653436668	39.79	44.14	0.0	16.07	0.5790142579133404	0.4740855474800428	146	9101	22945	0.63	320	49.440342375245145	1.1667920800557854	0.007991726575724558	0.014868000000000003	0.338632482022227	23.846153846153847	4	0.238095238095238	1.1028544744107194e-09	3.750999510999554	57025.477995480025	9.31719040652128	4	12	1
1412	BOGC01022	0.2505374565723681	-0.06508163316119542	0.0419599359318221	39.79	44.14	0.0	16.07	0.5790142579133404	0.4740855474800428	146	9101	22945	0.63	320	49.440342375245145	1.1667920800557854	0.007991726575724558	0.014868000000000003	0.338632482022227	23.846153846153847	4	0.238095238095238	3.778399815246303e-10	31.669500355492207	42648.63815805614	8.239138477578667	5	13	1
1413	BOGC01022	0.2394832456278568	-0.06865033944794978	0.044219674385432	39.79	44.14	0.0	16.07	0.5790142579133404	0.4740855474800428	146	9101	22945	0.63	320	49.440342375245145	1.1667920800557854	0.007991726575724558	0.014868000000000003	0.338632482022227	23.846153846153847	4	0.238095238095238	1.2337348920254954e-09	25.33884213562587	37739.12300045859	8.741637894176758	6	14	1
1414	BOGC01022	0.243404974917621	-0.07148376884201418	0.0384693692765629	39.79	44.14	0.0	16.07	0.5790142579133404	0.4740855474800428	146	9101	22945	0.63	320	49.440342375245145	1.1667920800557854	0.007991726575724558	0.014868000000000003	0.338632482022227	23.846153846153847	4	0.238095238095238	4.3202064148317726e-10	26.13981253674169	32101.28427275477	7.828706707662185	7	15	1
1415	BOGC01022	0.2426661748775841	-0.07687200052329257	0.0339799941582456	39.79	44.14	0.0	16.07	0.5790142579133404	0.4740855474800428	146	9101	22945	0.63	320	49.440342375245145	1.1667920800557854	0.007991726575724558	0.014868000000000003	0.338632482022227	23.846153846153847	4	0.238095238095238	8.411293883625602e-10	18.09402627728318	23951.32999078343	7.733665042788731	8	16	1
1417	BOGC01022	0.2256404716055643	-0.023425465937287938	0.0303036829744904	39.79	44.14	0.0	16.07	0.5790142579133404	0.4740855474800428	146	9101	22945	0.63	320	49.440342375245145	1.1667920800557854	0.007991726575724558	0.014868000000000003	0.338632482022227	23.846153846153847	4	0.238095238095238	6.965761301103157e-12	167.15695494440396	83931.88437193705	6.585930695939232	2	10	2
1418	BOGC01022	0.2504174467219933	-0.027819128532505535	0.0434768194831098	39.79	44.14	0.0	16.07	0.5790142579133404	0.4740855474800428	146	9101	22945	0.63	320	49.440342375245145	1.1667920800557854	0.007991726575724558	0.014868000000000003	0.338632482022227	23.846153846153847	4	0.238095238095238	1.0485612378374752e-11	296.2173284437607	100996.2799562275	6.784694743310527	3	11	2
1420	BOGC01022	0.2522789094282292	-0.030581034466137264	0.0381075154302311	39.79	44.14	0.0	16.07	0.5790142579133404	0.4740855474800428	146	9101	22945	0.63	320	49.440342375245145	1.1667920800557854	0.007991726575724558	0.014868000000000003	0.338632482022227	23.846153846153847	4	0.238095238095238	1.155067153035816e-10	60.74846181647431	86653.51630824854	7.434339780417943	5	13	2
1422	BOGC01022	0.2451741118450889	-0.03122678913747242	0.0335822373542875	39.79	44.14	0.0	16.07	0.5790142579133404	0.4740855474800428	146	9101	22945	0.63	320	49.440342375245145	1.1667920800557854	0.007991726575724558	0.014868000000000003	0.338632482022227	23.846153846153847	4	0.238095238095238	2.0994539440266635e-11	150.01339059850338	62823.36659709113	6.825486222320399	7	15	2
1423	BOGC01022	0.2097702316935382	-0.037069194792498414	0.0285052860785605	39.79	44.14	0.0	16.07	0.5790142579133404	0.4740855474800428	146	9101	22945	0.63	320	49.440342375245145	1.1667920800557854	0.007991726575724558	0.014868000000000003	0.338632482022227	23.846153846153847	4	0.238095238095238	9.103926501552452e-10	115.48018097329404	45860.72619212887	8.59413684217233	8	16	2
1424	BOGC01022	0.0	-0.017183786459187136	0.014876804050054	39.79	44.14	0.0	16.07	0.5790142579133404	0.4740855474800428	146	9101	22945	0.63	320	49.440342375245145	1.1667920800557854	0.007991726575724558	0.014868000000000003	0.338632482022227	23.846153846153847	4	0.238095238095238	5.33553201620407e-11	192.5563597460221	60665.74855954636	7.487072349715509	1	9	3
1425	BOGC01022	0.2383814692100508	-0.01812883930340988	0.0329114655612199	39.79	44.14	0.0	16.07	0.5790142579133404	0.4740855474800428	146	9101	22945	0.63	320	49.440342375245145	1.1667920800557854	0.007991726575724558	0.014868000000000003	0.338632482022227	23.846153846153847	4	0.238095238095238	1.3943068921662416e-11	227.16450942539367	200658.7390134286	6.968870531847094	2	10	3
1426	BOGC01022	0.2315987258847179	-0.023323603954078297	0.0311386099964086	39.79	44.14	0.0	16.07	0.5790142579133404	0.4740855474800428	146	9101	22945	0.63	320	49.440342375245145	1.1667920800557854	0.007991726575724558	0.014868000000000003	0.338632482022227	23.846153846153847	4	0.238095238095238	1.1812772982011668e-13	446.4304481643932	97896.99433214864	5.461627603163411	3	11	3
1427	BOGC01022	0.0	-0.023383495027539523	0.0175531998058891	39.79	44.14	0.0	16.07	0.5790142579133404	0.4740855474800428	146	9101	22945	0.63	320	49.440342375245145	1.1667920800557854	0.007991726575724558	0.014868000000000003	0.338632482022227	23.846153846153847	4	0.238095238095238	1.3500311979441906e-13	220.58405102498668	58352.47642487679	5.367193277524286	4	12	3
1428	BOGC01022	0.2181138128745928	-0.023403733808925683	0.0293112969217337	39.79	44.14	0.0	16.07	0.5790142579133404	0.4740855474800428	146	9101	22945	0.63	320	49.440342375245145	1.1667920800557854	0.007991726575724558	0.014868000000000003	0.338632482022227	23.846153846153847	4	0.238095238095238	4.742872761198669e-13	319.50969647809404	86239.85266097856	5.80581333088268	5	13	3
1429	BOGC01022	0.2362051322157075	-0.024217883001114774	0.0320915905655298	39.79	44.14	0.0	16.07	0.5790142579133404	0.4740855474800428	146	9101	22945	0.63	320	49.440342375245145	1.1667920800557854	0.007991726575724558	0.014868000000000003	0.338632482022227	23.846153846153847	4	0.238095238095238	3.479438959175241e-13	391.0679002849814	90634.14157630762	5.725696436168388	6	14	3
1430	BOGC01022	0.237209318804094	-0.024987703367277434	0.0322349388494639	39.79	44.14	0.0	16.07	0.5790142579133404	0.4740855474800428	146	9101	22945	0.63	320	49.440342375245145	1.1667920800557854	0.007991726575724558	0.014868000000000003	0.338632482022227	23.846153846153847	4	0.238095238095238	8.171152643399182e-11	146.01775344402867	155954.09461867783	7.40306457722124	7	15	3
1431	BOGC01022	0.0522185252207431	-0.02975187320697824	0.0211427446433844	39.79	44.14	0.0	16.07	0.5790142579133404	0.4740855474800428	146	9101	22945	0.63	320	49.440342375245145	1.1667920800557854	0.007991726575724558	0.014868000000000003	0.338632482022227	23.846153846153847	4	0.238095238095238	2.464317638839475e-11	137.16638935790215	46578.62906851022	6.889350809924282	8	16	3
1432	BOGC01022	0.0	-0.014183495189849524	0.0120870402464856	39.79	44.14	0.0	16.07	0.5790142579133404	0.4740855474800428	146	9101	22945	0.63	320	49.440342375245145	1.1667920800557854	0.007991726575724558	0.014868000000000003	0.338632482022227	23.846153846153847	4	0.238095238095238	2.8446334177090193e-10	118.88540152327307	53438.29636134118	8.675356519877118	1	9	4
1434	BOGC01022	0.207912046380221	-0.021122096122518114	0.0283638330716556	39.79	44.14	0.0	16.07	0.5790142579133404	0.4740855474800428	146	9101	22945	0.63	320	49.440342375245145	1.1667920800557854	0.007991726575724558	0.014868000000000003	0.338632482022227	23.846153846153847	4	0.238095238095238	8.635314685534469e-13	604.3295308622031	103280.11166593396	6.216824029646898	3	11	4
1435	BOGC01022	0.212613951408986	-0.022900122190549342	0.028721183869339	39.79	44.14	0.0	16.07	0.5790142579133404	0.4740855474800428	146	9101	22945	0.63	320	49.440342375245145	1.1667920800557854	0.007991726575724558	0.014868000000000003	0.338632482022227	23.846153846153847	4	0.238095238095238	7.127631818093505e-14	1405.8540998007638	110992.79925001424	5.586248376031163	4	12	4
1436	BOGC01022	0.2495790360216174	-0.023868400510110396	0.0365368916703741	39.79	44.14	0.0	16.07	0.5790142579133404	0.4740855474800428	146	9101	22945	0.63	320	49.440342375245145	1.1667920800557854	0.007991726575724558	0.014868000000000003	0.338632482022227	23.846153846153847	4	0.238095238095238	1.4055423491754482e-12	638.6647877221218	102398.02992219052	6.322472397176918	5	13	4
1437	BOGC01022	0.2512355086046302	-0.02262526774974369	0.0401773840549201	39.79	44.14	0.0	16.07	0.5790142579133404	0.4740855474800428	146	9101	22945	0.63	320	49.440342375245145	1.1667920800557854	0.007991726575724558	0.014868000000000003	0.338632482022227	23.846153846153847	4	0.238095238095238	1.3717915692268434e-12	510.2939737433597	180695.4235540569	6.339641283002509	6	14	4
1438	BOGC01022	0.2228382653392353	-0.02356627283768923	0.0299714431539505	39.79	44.14	0.0	16.07	0.5790142579133404	0.4740855474800428	146	9101	22945	0.63	320	49.440342375245145	1.1667920800557854	0.007991726575724558	0.014868000000000003	0.338632482022227	23.846153846153847	4	0.238095238095238	2.2790658249505213e-12	315.1782168586702	96460.16992174929	6.353872786269097	7	15	4
1439	BOGC01022	0.1438586392021051	-0.024079866301642452	0.0241945127347821	39.79	44.14	0.0	16.07	0.5790142579133404	0.4740855474800428	146	9101	22945	0.63	320	49.440342375245145	1.1667920800557854	0.007991726575724558	0.014868000000000003	0.338632482022227	23.846153846153847	4	0.238095238095238	2.066369297892834e-11	273.75401945306623	64683.059425096384	7.067877701124814	8	16	4
1440	BOGC01022	0.0	-0.014686674523574913	0.0074922164908151	39.79	44.14	0.0	16.07	0.5790142579133404	0.4740855474800428	146	9101	22945	0.63	320	49.440342375245145	1.1667920800557854	0.007991726575724558	0.014868000000000003	0.338632482022227	23.846153846153847	4	0.238095238095238	1.1513012765362873e-12	301.91787958600105	33248.116873114945	6.048646855301596	1	9	5
1441	BOGC01022	0.0	-0.015029633446210148	0.0180551549299764	39.79	44.14	0.0	16.07	0.5790142579133404	0.4740855474800428	146	9101	22945	0.63	320	49.440342375245145	1.1667920800557854	0.007991726575724558	0.014868000000000003	0.338632482022227	23.846153846153847	4	0.238095238095238	8.57980353430321e-13	1340.5672127930766	94390.50556399814	6.213675084476388	2	10	5
1443	BOGC01022	0.0	-0.02288632838032302	0.0168039415121152	39.79	44.14	0.0	16.07	0.5790142579133404	0.4740855474800428	146	9101	22945	0.63	320	49.440342375245145	1.1667920800557854	0.007991726575724558	0.014868000000000003	0.338632482022227	23.846153846153847	4	0.238095238095238	2.368549800735309e-12	1392.3597275145037	64617.2108397088	6.801864335283995	4	12	5
1444	BOGC01022	0.0	-0.02589612991198191	0.0180273683289014	39.79	44.14	0.0	16.07	0.5790142579133404	0.4740855474800428	146	9101	22945	0.63	320	49.440342375245145	1.1667920800557854	0.007991726575724558	0.014868000000000003	0.338632482022227	23.846153846153847	4	0.238095238095238	2.6807112085691637e-10	696.6541787889479	56137.30098998884	9.144789156860366	5	13	5
1446	BOGC01022	0.2496599029633378	-0.02367937422182399	0.0379540137355035	39.79	44.14	0.0	16.07	0.5790142579133404	0.4740855474800428	146	9101	22945	0.63	320	49.440342375245145	1.1667920800557854	0.007991726575724558	0.014868000000000003	0.338632482022227	23.846153846153847	4	0.238095238095238	2.779998453661392e-13	438.932501456436	130735.95122770252	5.757222841511575	7	15	5
1447	BOGC01022	0.1479159729142906	-0.02396275645983507	0.0243370380249548	39.79	44.14	0.0	16.07	0.5790142579133404	0.4740855474800428	146	9101	22945	0.63	320	49.440342375245145	1.1667920800557854	0.007991726575724558	0.014868000000000003	0.338632482022227	23.846153846153847	4	0.238095238095238	2.760014439218139e-13	342.6738337530832	73292.78594213128	5.556408812722888	8	16	5
1448	BOGC01022	0.0	-0.01793207119001072	0.0186969963306924	39.79	44.14	0.0	16.07	0.5790142579133404	0.4740855474800428	146	9101	22945	0.63	320	49.440342375245145	1.1667920800557854	0.007991726575724558	0.014868000000000003	0.338632482022227	23.846153846153847	4	0.238095238095238	3.40172334745148e-13	453.4074782291963	83768.01588446324	5.901447812050102	1	9	6
1449	BOGC01022	0.0797100485087033	-0.019375980521449183	0.0219161820519779	39.79	44.14	0.0	16.07	0.5790142579133404	0.4740855474800428	146	9101	22945	0.63	320	49.440342375245145	1.1667920800557854	0.007991726575724558	0.014868000000000003	0.338632482022227	23.846153846153847	4	0.238095238095238	2.7124968937641825e-12	850.4364990002965	99038.57107138862	6.737135637155509	2	10	6
1453	BOGC01022	0.1794998812993445	-0.023381490798703213	0.0261168276358149	39.79	44.14	0.0	16.07	0.5790142579133404	0.4740855474800428	146	9101	22945	0.63	320	49.440342375245145	1.1667920800557854	0.007991726575724558	0.014868000000000003	0.338632482022227	23.846153846153847	4	0.238095238095238	3.943512183468556e-13	1035.079244537941	97216.92304811788	6.107490408160191	6	14	6
1454	BOGC01022	0.0	-0.02149130651304844	0.0163471060792885	39.79	44.14	0.0	16.07	0.5790142579133404	0.4740855474800428	146	9101	22945	0.63	320	49.440342375245145	1.1667920800557854	0.007991726575724558	0.014868000000000003	0.338632482022227	23.846153846153847	4	0.238095238095238	3.1308289294429414e-14	309.03907211055173	61650.92826228452	5.109453643885812	7	15	6
1455	BOGC01022	0.0	-0.02291831744449458	0.0191992836284744	39.79	44.14	0.0	16.07	0.5790142579133404	0.4740855474800428	146	9101	22945	0.63	320	49.440342375245145	1.1667920800557854	0.007991726575724558	0.014868000000000003	0.338632482022227	23.846153846153847	4	0.238095238095238	5.35504973697698e-12	313.5299797563117	69684.7499514078	6.54193126436668	8	16	6
1456	BOGC01022	0.134996521647766	-0.020726084083627878	0.0238436458484277	39.79	44.14	0.0	16.07	0.5790142579133404	0.4740855474800428	146	9101	22945	0.63	320	49.440342375245145	1.1667920800557854	0.007991726575724558	0.014868000000000003	0.338632482022227	23.846153846153847	4	0.238095238095238	2.1094237467877974e-12	646.383335745072	94358.77305486349	6.492858731985805	1	9	7
1457	BOGC01022	0.1841845107559345	-0.022057953093256685	0.0264110149991077	39.79	44.14	0.0	16.07	0.5790142579133404	0.4740855474800428	146	9101	22945	0.63	320	49.440342375245145	1.1667920800557854	0.007991726575724558	0.014868000000000003	0.338632482022227	23.846153846153847	4	0.238095238095238	2.397637643980488e-12	969.0839797293914	103814.8929669354	6.866692867973391	2	10	7
1459	BOGC01022	0.0932570595143123	-0.02384886910360763	0.022329826812532	39.79	44.14	0.0	16.07	0.5790142579133404	0.4740855474800428	146	9101	22945	0.63	320	49.440342375245145	1.1667920800557854	0.007991726575724558	0.014868000000000003	0.338632482022227	23.846153846153847	4	0.238095238095238	9.105916021212579e-11	7771.616017393513	69242.51520373652	8.324294578812166	4	12	7
1460	BOGC01022	0.2097153334869158	-0.02609073660212626	0.0286442551531308	39.79	44.14	0.0	16.07	0.5790142579133404	0.4740855474800428	146	9101	22945	0.63	320	49.440342375245145	1.1667920800557854	0.007991726575724558	0.014868000000000003	0.338632482022227	23.846153846153847	4	0.238095238095238	6.3113465564867965e-09	594.8591619286968	85277.79947239089	13.62800066260604	5	13	7
1461	BOGC01022	0.0	-0.024688758881831554	0.0120172195134081	39.79	44.14	0.0	16.07	0.5790142579133404	0.4740855474800428	146	9101	22945	0.63	320	49.440342375245145	1.1667920800557854	0.007991726575724558	0.014868000000000003	0.338632482022227	23.846153846153847	4	0.238095238095238	1.4455103780619538e-13	451.67170004134607	49480.53974963159	5.618092936574319	6	14	7
1462	BOGC01022	0.0	-0.02396861195192543	0.0129733719472182	39.79	44.14	0.0	16.07	0.5790142579133404	0.4740855474800428	146	9101	22945	0.63	320	49.440342375245145	1.1667920800557854	0.007991726575724558	0.014868000000000003	0.338632482022227	23.846153846153847	4	0.238095238095238	8.56046344921424e-11	404.76222373797657	37219.21855704078	7.943703995677907	7	15	7
1464	BOGC01022	0.0	-0.018412221541420963	0.0168363764423474	39.79	44.14	0.0	16.07	0.5790142579133404	0.4740855474800428	146	9101	22945	0.63	320	49.440342375245145	1.1667920800557854	0.007991726575724558	0.014868000000000003	0.338632482022227	23.846153846153847	4	0.238095238095238	9.969802761133907e-14	398.30572173826897	69022.19694111135	5.408544326834982	1	9	8
1468	BOGC01022	0.2361507952594184	-0.024181020909968695	0.032255954061941	39.79	44.14	0.0	16.07	0.5790142579133404	0.4740855474800428	146	9101	22945	0.63	320	49.440342375245145	1.1667920800557854	0.007991726575724558	0.014868000000000003	0.338632482022227	23.846153846153847	4	0.238095238095238	1.2398970739013748e-12	916.6105097158104	106458.95588255992	6.468725555083066	5	13	8
1470	BOGC01022	0.2023111793732741	-0.022263327601070564	0.0277077442483052	39.79	44.14	0.0	16.07	0.5790142579133404	0.4740855474800428	146	9101	22945	0.63	320	49.440342375245145	1.1667920800557854	0.007991726575724558	0.014868000000000003	0.338632482022227	23.846153846153847	4	0.238095238095238	5.169198402654729e-13	275.0472072321496	81730.2972250498	5.791070251335595	7	15	8
1471	BOGC01022	0.0	-0.021205212671317652	0.0168009527738641	39.79	44.14	0.0	16.07	0.5790142579133404	0.4740855474800428	146	9101	22945	0.63	320	49.440342375245145	1.1667920800557854	0.007991726575724558	0.014868000000000003	0.338632482022227	23.846153846153847	4	0.238095238095238	1.5907275496829243e-11	124.4893077512198	51283.37331935329	6.789069211494378	8	16	8
1472	BOGC01023	0.2454147889099566	-0.040769158418728156	0.0758209571717812	60.16	9.59	0.0	30.25	0.6437514934289128	0.8625089605734767	63	8179	30257	0.97	271	24.909358598010375	0.33627634107314003	0.005337719699573651	0.013094999999999999	0.3953866444128631	13.75	3	0.140625	1.0963811414299585e-08	7171.91123156269	84177.6715632628	12.934092622389551	1	17	1
1473	BOGC01023	0.2413586843187769	-0.05144894721388688	0.0987765243598493	60.16	9.59	0.0	30.25	0.6437514934289128	0.8625089605734767	63	8179	30257	0.97	271	24.909358598010375	0.33627634107314003	0.005337719699573651	0.013094999999999999	0.3953866444128631	13.75	3	0.140625	6.143548114678765e-09	7906.399646095963	99373.68892336328	12.063524642641893	2	18	1
1474	BOGC01023	0.2462503396632673	-0.06013629675413487	0.1124715821520312	60.16	9.59	0.0	30.25	0.6437514934289128	0.8625089605734767	63	8179	30257	0.97	271	24.909358598010375	0.33627634107314003	0.005337719699573651	0.013094999999999999	0.3953866444128631	13.75	3	0.140625	6.220565174075432e-09	5299.995387009205	114694.60612979069	13.598914666499086	3	19	1
1475	BOGC01023	0.2459067709958207	-0.06671134629534037	0.1112293668068671	60.16	9.59	0.0	30.25	0.6437514934289128	0.8625089605734767	63	8179	30257	0.97	271	24.909358598010375	0.33627634107314003	0.005337719699573651	0.013094999999999999	0.3953866444128631	13.75	3	0.140625	3.340305365640006e-09	25328.147190695207	87912.49919095836	10.619886573269133	4	20	1
1476	BOGC01023	0.2536469245134825	-0.07449836480343831	0.1242267479215747	60.16	9.59	0.0	30.25	0.6437514934289128	0.8625089605734767	63	8179	30257	0.97	271	24.909358598010375	0.33627634107314003	0.005337719699573651	0.013094999999999999	0.3953866444128631	13.75	3	0.140625	1.4142075066558846e-08	4883.651649745248	101378.01405847313	12.150953243213255	5	21	1
1477	BOGC01023	0.2495329313371014	-0.0784356920016535	0.165247677588581	60.16	9.59	0.0	30.25	0.6437514934289128	0.8625089605734767	63	8179	30257	0.97	271	24.909358598010375	0.33627634107314003	0.005337719699573651	0.013094999999999999	0.3953866444128631	13.75	3	0.140625	1.3624205985607318e-08	10734.676481050088	131821.9600664629	13.539788580919694	6	22	1
1478	BOGC01023	0.2535868633886241	-0.07968656658713295	0.1595447232504258	60.16	9.59	0.0	30.25	0.6437514934289128	0.8625089605734767	63	8179	30257	0.97	271	24.909358598010375	0.33627634107314003	0.005337719699573651	0.013094999999999999	0.3953866444128631	13.75	3	0.140625	1.8392163791958186e-08	7082.51191028353	145904.1709365137	14.72155082533598	7	23	1
1479	BOGC01023	0.2510254603397646	-0.07195260119529004	0.123725125384242	60.16	9.59	0.0	30.25	0.6437514934289128	0.8625089605734767	63	8179	30257	0.97	271	24.909358598010375	0.33627634107314003	0.005337719699573651	0.013094999999999999	0.3953866444128631	13.75	3	0.140625	9.602243999928817e-08	995.2508261967818	92938.48987937806	15.243910210518198	8	24	1
1480	BOGC01023	0.2231231711800519	-0.043700441338329614	0.0605879855260171	60.16	9.59	0.0	30.25	0.6437514934289128	0.8625089605734767	63	8179	30257	0.97	271	24.909358598010375	0.33627634107314003	0.005337719699573651	0.013094999999999999	0.3953866444128631	13.75	3	0.140625	6.193420443167952e-09	5192.321461677808	60817.29736540612	10.84951274063146	1	17	2
1481	BOGC01023	0.2453430499995781	-0.06266712689252249	0.0688365809917232	60.16	9.59	0.0	30.25	0.6437514934289128	0.8625089605734767	63	8179	30257	0.97	271	24.909358598010375	0.33627634107314003	0.005337719699573651	0.013094999999999999	0.3953866444128631	13.75	3	0.140625	5.065769359546834e-09	3321.965535985073	46529.42623507753	10.184430386323834	2	18	2
1482	BOGC01023	0.2504912365044512	-0.07730900100681541	0.1108311141724383	60.16	9.59	0.0	30.25	0.6437514934289128	0.8625089605734767	63	8179	30257	0.97	271	24.909358598010375	0.33627634107314003	0.005337719699573651	0.013094999999999999	0.3953866444128631	13.75	3	0.140625	7.654686440261571e-09	7230.046783490708	81325.37014391861	10.568559789257485	3	19	2
1483	BOGC01023	0.2497052088262827	-0.08498873432426435	0.1565060793845626	60.16	9.59	0.0	30.25	0.6437514934289128	0.8625089605734767	63	8179	30257	0.97	271	24.909358598010375	0.33627634107314003	0.005337719699573651	0.013094999999999999	0.3953866444128631	13.75	3	0.140625	7.387386258272953e-10	18807.986168489777	120055.68556584309	9.219069975963606	4	20	2
1484	BOGC01023	0.25264095283005	-0.09561822090549238	0.156554903209813	60.16	9.59	0.0	30.25	0.6437514934289128	0.8625089605734767	63	8179	30257	0.97	271	24.909358598010375	0.33627634107314003	0.005337719699573651	0.013094999999999999	0.3953866444128631	13.75	3	0.140625	9.325873406851317e-15	36052.05767254205	63698.47427755892	2.749396425113704	5	21	2
1485	BOGC01023	0.2490665384603121	-0.09662505115619877	0.1604716313816981	60.16	9.59	0.0	30.25	0.6437514934289128	0.8625089605734767	63	8179	30257	0.97	271	24.909358598010375	0.33627634107314003	0.005337719699573651	0.013094999999999999	0.3953866444128631	13.75	3	0.140625	2.2211748440525983e-08	9770.056375035809	99200.2017946587	12.985157856439209	6	22	2
1486	BOGC01023	0.2484696304541753	-0.09712728732341294	0.1403845112374763	60.16	9.59	0.0	30.25	0.6437514934289128	0.8625089605734767	63	8179	30257	0.97	271	24.909358598010375	0.33627634107314003	0.005337719699573651	0.013094999999999999	0.3953866444128631	13.75	3	0.140625	9.892716401616043e-08	5603.454311664536	96328.5089806242	17.71030031621301	7	23	2
1487	BOGC01023	0.2514271432650445	-0.08405853635259299	0.1289944773666945	60.16	9.59	0.0	30.25	0.6437514934289128	0.8625089605734767	63	8179	30257	0.97	271	24.909358598010375	0.33627634107314003	0.005337719699573651	0.013094999999999999	0.3953866444128631	13.75	3	0.140625	2.1676147987648164e-08	3173.989238103304	88802.60039426704	13.625730049153516	8	24	2
1490	BOGC01023	0.2473527076595316	-0.06704184756030683	0.1081318254344869	60.16	9.59	0.0	30.25	0.6437514934289128	0.8625089605734767	63	8179	30257	0.97	271	24.909358598010375	0.33627634107314003	0.005337719699573651	0.013094999999999999	0.3953866444128631	13.75	3	0.140625	1.6090986321160015e-09	16177.185313548394	97480.71049678326	9.280622689877251	3	19	3
1492	BOGC01023	0.2489274787155229	-0.09720706349081863	0.1707008278867102	60.16	9.59	0.0	30.25	0.6437514934289128	0.8625089605734767	63	8179	30257	0.97	271	24.909358598010375	0.33627634107314003	0.005337719699573651	0.013094999999999999	0.3953866444128631	13.75	3	0.140625	5.224607857456931e-09	6535.095631310384	107441.34099355908	10.67216510881244	5	21	3
1493	BOGC01023	0.2498042836158676	-0.09983299625241895	0.1597490538094454	60.16	9.59	0.0	30.25	0.6437514934289128	0.8625089605734767	63	8179	30257	0.97	271	24.909358598010375	0.33627634107314003	0.005337719699573651	0.013094999999999999	0.3953866444128631	13.75	3	0.140625	1.5507713113649402e-08	12183.102082730104	105229.35127989243	13.85679257766884	6	22	3
1494	BOGC01023	0.2454782698139529	-0.09574515539845808	0.1384982759595274	60.16	9.59	0.0	30.25	0.6437514934289128	0.8625089605734767	63	8179	30257	0.97	271	24.909358598010375	0.33627634107314003	0.005337719699573651	0.013094999999999999	0.3953866444128631	13.75	3	0.140625	1.0927156068873956e-08	6632.446036825003	97213.10989339414	12.988722957875376	7	23	3
1495	BOGC01023	0.2531529639626451	-0.08942240289899867	0.1158691488356127	60.16	9.59	0.0	30.25	0.6437514934289128	0.8625089605734767	63	8179	30257	0.97	271	24.909358598010375	0.33627634107314003	0.005337719699573651	0.013094999999999999	0.3953866444128631	13.75	3	0.140625	4.719241886164127e-09	4890.012006431022	54685.74900924292	10.567690853094208	8	24	3
1497	BOGC01023	0.0867861931265824	-0.009409579296199644	0.0221175137182269	60.16	9.59	0.0	30.25	0.6437514934289128	0.8625089605734767	63	8179	30257	0.97	271	24.909358598010375	0.33627634107314003	0.005337719699573651	0.013094999999999999	0.3953866444128631	13.75	3	0.140625	5.9031071586446167e-08	2030.489110182999	20469.38996733691	12.232903249339694	2	18	4
1498	BOGC01023	0.2499782422944561	-0.060547753144646034	0.0878102786475791	60.16	9.59	0.0	30.25	0.6437514934289128	0.8625089605734767	63	8179	30257	0.97	271	24.909358598010375	0.33627634107314003	0.005337719699573651	0.013094999999999999	0.3953866444128631	13.75	3	0.140625	1.1685433065622421e-08	4927.028396384259	86542.8912592185	12.327809438096825	3	19	4
1500	BOGC01023	0.2457021128694143	-0.08953676183848171	0.1391138890324463	60.16	9.59	0.0	30.25	0.6437514934289128	0.8625089605734767	63	8179	30257	0.97	271	24.909358598010375	0.33627634107314003	0.005337719699573651	0.013094999999999999	0.3953866444128631	13.75	3	0.140625	3.399503789580649e-09	19557.73037964903	90297.51367738696	9.956923797521856	5	21	4
1501	BOGC01023	0.250071120462342	-0.09838523565772642	0.150665298535207	60.16	9.59	0.0	30.25	0.6437514934289128	0.8625089605734767	63	8179	30257	0.97	271	24.909358598010375	0.33627634107314003	0.005337719699573651	0.013094999999999999	0.3953866444128631	13.75	3	0.140625	3.993720776307441e-08	1677.065764038589	81807.57730279624	12.766516746549575	6	22	4
[truncated: 445 more rows]
